# Supplementary material for: Genome‐wide association studies reveal genetic control of nutritional quality, milling traits, and agronomic characteristics in oat (Avena sativa L.)
Source: Plant Genome. 2025 Jul 7;18(3):e70060. doi: 10.1002/tpg2.70060 (PMC12234416; doi:10.1002/tpg2.70060)
Supplement: Supplementary file 1 — Supplementary Table 1 contains PYT/AYT specific and unique genotype number with traits measured, locations and replications across years. Supplementary Table 2 contains trait data used in this study. Supplementary Table 3 contains repeated genotypes across experimental trials and years. Supplementary Table 4 contains spatially adjusted means for each environment. Supplementary Table 5 contains normalized BLUE values (check values excluded prior to association analysis). Supplementary Table 6 contains relevant information for all markers identified with GWAS. Supplementary Table 7 contains Significant markers per‐environment PVE markers before stepwise regression analysis. Supplementary Table 8 Annotated genes within QTL linkage blocks. [file TPG2-18-e70060-s001.xlsx]

## Sheet: STable1
Supplementary Table 1. PYT/AYT specific and unique genotype number with traits measured, locations and replications across years
		2016	2018		2019		Unique genotypes across years
Experimental Trial		PYT	AYT	PYT	AYT	PYT
Genotype number		435	95	293	96	320	1124
Experiments		5	2	3	2	4
Location		Casselton	Casselton	Casselton	Casselton	Casselton
		Fargo	Carrington	Fargo	Carrington	Fargo
			Edgeley		Fargo
			Fargo		Minot
					Verona
Trait	Casselton	heading date, height, thins, yield, test weight	height, thins, yield, test weight	height, thins, yield, test weight	height, thins, yield, test weight	β-glucan, groat, oil, protein, height, thins, yield, test weight
	Carrington		thins, yield, test weight		β-glucan, groat, oil, protein, thins, yield, test weight
	Edgeley		thins, yield, test weight
	Fargo	heading date, height, thins, yield, test weight	heading date, β-glucan, groat, oil, protein, height, thins, yield, test weight	heading date, β-glucan, groat, oil, protein, height, thins, yield, test weight	heading date, height, thins, yield, test weight	heading date, height, thins, yield, test weight
	Minot				thins, yield, test weight
	Verona				thins, yield, test weight
Replication	Casselton	2	3	2	3	2
	Carrington		3		3
	Edgeley		3
	Fargo	2	3	2	3	2
	Minot				3
	Verona				3

## Sheet: STable2
Supplementary Table 2. Trait field data
Experiment	Year	ExNum	Location	Field	Plot	Entry	block	Row	Column	Name	Pedigree	Check	CheckName	Heading Date (days)	Height (cm)	Test weight (kg/hL)	Thins (%)	Yield (kg/ha)	Groat (%)	B-Glucan (%)	Oil (%)	Protein (%)			Legend
16 EXPT 4 NAKED PYT CAS	2016	4	CAS	CAS	301	19	3	7	63	ND140407	11123N 49/10N ND070606/GEHL AC 2AWN	NA	NA	24	116	48.633	24.1717	5246.27	NA	NA	NA	NA			Cas - Casselton
16 EXPT 4 NAKED PYT CAS	2016	4	CAS	CAS	302	20	3	7	64	ND140454	11126 52/10N ND071501/GEHL AC	NA	NA	27	122	53.8704	70.8686	4372.45	NA	NA	NA	NA			Far - Fargo
16 EXPT 4 NAKED PYT CAS	2016	4	CAS	CAS	303	17	3	7	65	ND140175	11069 TALL 29/213 NEWBURG/ND102530 LPD	NA	NA	25	110	48.633	13.003	5568.91	NA	NA	NA	NA			Car - Carrington
16 EXPT 4 NAKED PYT CAS	2016	4	CAS	CAS	304	18	3	7	66	ND140193	11074N 33/6N ND040226/BUFF	NA	NA	24	116	53.4963	64.6092	4987.49	NA	NA	NA	NA			Edg - Edgeley
16 EXPT 4 NAKED PYT CAS	2016	4	CAS	CAS	305	21	3	7	67	ND140558	11153N 66/60N ND080151/ND080028	NA	NA	26	114	51.5011	63.3828	4530.41	NA	NA	NA	NA			Ver - Verona
16 EXPT 4 NAKED PYT CAS	2016	4	CAS	CAS	306	15	3	7	68	STREAKER	ND950864/SD97781	CHECK	STREAKER	22	110	58.9831	33.792	4395.98	NA	NA	NA	NA			Min - Minot
16 EXPT 4 NAKED PYT CAS	2016	4	CAS	CAS	307	16	3	7	69	ND140096	11053N 25/213N ND000461/ND102530	NA	NA	26	130	45.7649	31.6431	4745.51	NA	NA	NA	NA			ExNum - Experimental Number
16 EXPT 4 NAKED PYT CAS	2016	4	CAS	CAS	308	40	3	7	70	HIFI	ND90141/ND900118	CHECK	HIFI	26	112	45.8896	19.4902	5313.49	NA	NA	NA	NA			Color Fill - Different locations with years
16 EXPT 4 NAKED PYT CAS	2016	4	CAS	CAS	309	36	3	7	71	ND141263	11279N 136N/10N ND090440/GEHL AC	NA	NA	26	120	57.362	73.7338	4140.55	NA	NA	NA	NA
16 EXPT 4 NAKED PYT CAS	2016	4	CAS	CAS	310	38	3	7	72	ND141407	11304N 161/187N ND090932/ND091301	NA	NA	27	120	53.8704	73.0819	5168.97	NA	NA	NA	NA
16 EXPT 4 NAKED PYT CAS	2016	4	CAS	CAS	311	37	3	7	73	ND141405	11304N 161/187N ND090932/ND091301	NA	NA	27	116	55.4915	78.8567	4879.94	NA	NA	NA	NA
16 EXPT 4 NAKED PYT CAS	2016	4	CAS	CAS	312	39	3	7	74	ND141697	11352N 211N/97N ND102486/ND081336	NA	NA	26	118	58.1102	52.2552	4530.41	NA	NA	NA	NA
16 EXPT 4 NAKED PYT CAS	2016	4	CAS	CAS	313	41	3	7	75	ND141771	11377N 230/33 STREAKER/ND040226 HIF N	NA	NA	23	114	54.3692	33.8743	5135.36	NA	NA	NA	NA
16 EXPT 4 NAKED PYT CAS	2016	4	CAS	CAS	314	42	3	7	76	ND141941	10087 31/183 ND000461/ND080946	NA	NA	24	112	46.139	13.1171	5451.28	NA	NA	NA	NA
16 EXPT 4 NAKED PYT CAS	2016	4	CAS	CAS	315	27	3	7	77	ND140853	11224N 99/98N ND081344/ND081338	NA	NA	26	118	56.8632	50.8621	4678.29	NA	NA	NA	NA
16 EXPT 4 NAKED PYT CAS	2016	4	CAS	CAS	316	25	3	7	78	ND140848	11223N 97/98N ND081336/ND081338	NA	NA	27	118	56.2397	36.8392	4806	NA	NA	NA	NA
16 EXPT 4 NAKED PYT CAS	2016	4	CAS	CAS	317	28	3	8	78	ND140854	11224N 99/98N ND081344/ND081338	NA	NA	26	118	55.7409	52.638	4382.53	NA	NA	NA	NA
16 EXPT 4 NAKED PYT CAS	2016	4	CAS	CAS	318	26	3	8	77	ND140849	11223N 97/98N ND081336/ND081338	NA	NA	28	118	54.2445	46.8571	4587.55	NA	NA	NA	NA
16 EXPT 4 NAKED PYT CAS	2016	4	CAS	CAS	319	24	3	8	76	ND140845	11223N 97/98N ND081336/ND081338	NA	NA	27	114	55.8656	54.3643	4520.33	NA	NA	NA	NA
16 EXPT 4 NAKED PYT CAS	2016	4	CAS	CAS	320	23	3	8	75	ND140844	11223N 97/98N ND081336/ND081338	NA	NA	28	124	56.4891	50.1587	5293.32	NA	NA	NA	NA
16 EXPT 4 NAKED PYT CAS	2016	4	CAS	CAS	321	22	3	8	74	ND140837	11222N 97/6N ND081336/BUFF	NA	NA	27	114	54.6186	60.3927	4792.56	NA	NA	NA	NA
16 EXPT 4 NAKED PYT CAS	2016	4	CAS	CAS	322	49	3	8	73	ND000461	ND910934N/ND950216EN	NA	NA	37	96	46.139	48.9106	2165.73	NA	NA	NA	NA
16 EXPT 4 NAKED PYT CAS	2016	4	CAS	CAS	323	48	3	8	72	ND040341	ND950889/ND991322	NA	NA	28	114	54.4939	80.6479	3942.26	NA	NA	NA	NA
16 EXPT 4 NAKED PYT CAS	2016	4	CAS	CAS	324	46	3	8	71	ND142026	10202N 101/19 ND071075/LEGGETT	NA	NA	29	111	49.6306	45.0144	4664.85	NA	NA	NA	NA
16 EXPT 4 NAKED PYT CAS	2016	4	CAS	CAS	325	44	3	8	70	ND141961	10169N 77/50 ND061868/ND040341	NA	NA	28	110	48.2589	73.1048	3333.95	NA	NA	NA	NA
16 EXPT 4 NAKED PYT CAS	2016	4	CAS	CAS	326	45	3	8	69	ND142009	10194NDWF 93/31 ND070581/ND000461	NA	NA	29	84	43.645	38.9124	2731.69	NA	NA	NA	NA
16 EXPT 4 NAKED PYT CAS	2016	4	CAS	CAS	327	43	3	8	68	ND141955	10100N 36/77 ND020680/ND061868	NA	NA	25	82	49.5059	44.6835	4248.1	NA	NA	NA	NA
16 EXPT 4 NAKED PYT CAS	2016	4	CAS	CAS	328	47	3	8	67	ND142034	10313N 209/31 ND081828/ND000461	NA	NA	26	112	47.7601	7.56	4201.05	NA	NA	NA	NA
16 EXPT 4 NAKED PYT CAS	2016	4	CAS	CAS	329	34	3	8	66	ND140862	11224N 99/98N ND081344/ND081338	NA	NA	26	110	57.9855	48.4041	4590.91	NA	NA	NA	NA
16 EXPT 4 NAKED PYT CAS	2016	4	CAS	CAS	330	35	3	8	65	ND141255	11278N 136N/6N ND090440/BUFF	NA	NA	22	106	55.2421	76.249	4264.91	NA	NA	NA	NA
16 EXPT 4 NAKED PYT CAS	2016	4	CAS	CAS	331	31	3	8	64	ND140858	11224N 99/98N ND081344/ND081338	NA	NA	26	112	56.4891	61.5385	4369.09	NA	NA	NA	NA
16 EXPT 4 NAKED PYT CAS	2016	4	CAS	CAS	332	32	3	8	63	ND140860	11224N 99/98N ND081344/ND081338	NA	NA	25	112	54.868	58.4641	4069.98	NA	NA	NA	NA
16 EXPT 4 NAKED PYT CAS	2016	4	CAS	CAS	333	29	3	9	63	ND140856	11224N 99/98N ND081344/ND081338	NA	NA	25	107	57.362	69.7817	4157.36	NA	NA	NA	NA
16 EXPT 4 NAKED PYT CAS	2016	4	CAS	CAS	334	33	3	9	64	ND140861	11224N 99/98N ND081344/ND081338	NA	NA	26	104	55.8656	68.1768	3649.87	NA	NA	NA	NA
16 EXPT 4 NAKED PYT CAS	2016	4	CAS	CAS	335	30	3	9	65	BUFF	OT906//IL85-6255-1/AC LOTTA	CHECK	BUFF	20	95	57.2373	58.0015	4338.84	NA	NA	NA	NA
16 EXPT 4 NAKED PYT CAS	2016	4	CAS	CAS	336	3	3	9	66	ND131655	206/77 ND081759/ND061868	NA	NA	28	118	46.7625	38.1064	5182.41	NA	NA	NA	NA
16 EXPT 4 NAKED PYT CAS	2016	4	CAS	CAS	337	5	3	9	67	ND131951	29/142 ND000461/ND070193	NA	NA	27	102	57.1126	66.3989	4685.01	NA	NA	NA	NA
16 EXPT 4 NAKED PYT CAS	2016	4	CAS	CAS	338	4	3	9	68	ND131657	206/77 ND081759/ND061868	NA	NA	29	108	48.0095	54.1003	4557.3	NA	NA	NA	NA
16 EXPT 4 NAKED PYT CAS	2016	4	CAS	CAS	339	7	3	9	69	ND132089	49/212 JURY/ND071501	NA	NA	25	118	52.7481	50.7417	3942.26	NA	NA	NA	NA
16 EXPT 4 NAKED PYT CAS	2016	4	CAS	CAS	340	2	3	9	70	ND112676	SD041540/ND030364	NA	NA	23	110	57.4867	24.5676	4002.76	NA	NA	NA	NA
16 EXPT 4 NAKED PYT CAS	2016	4	CAS	CAS	341	1	3	9	71	ND071404	ND021788/ND011377	NA	NA	24	108	53.7457	59.4805	4658.12	NA	NA	NA	NA
16 EXPT 4 NAKED PYT CAS	2016	4	CAS	CAS	342	6	3	9	72	ND132043	45/143 ND030288/ND070204N	NA	NA	25	106	53.8704	5.21262	5753.76	NA	NA	NA	NA
16 EXPT 4 NAKED PYT CAS	2016	4	CAS	CAS	343	14	3	9	73	SD111017NO	HIFI/SD061656NO	NA	NA	25	114	51.127	70.0787	4268.27	NA	NA	NA	NA
16 EXPT 4 NAKED PYT CAS	2016	4	CAS	CAS	344	11	3	9	74	ND132440	212/221 ND071501/ND071608	NA	NA	27	115	50.8776	35.6421	5521.86	NA	NA	NA	NA
16 EXPT 4 NAKED PYT CAS	2016	4	CAS	CAS	345	8	3	9	75	ND132098	49/246 JURY/ND910932	NA	NA	25	100	47.386	48.1498	3087.94	NA	NA	NA	NA
16 EXPT 4 NAKED PYT CAS	2016	4	CAS	CAS	346	10	3	9	76	PAUL	ND82B46-6/ND83I56	CHECK	PAUL	29	116	53.4963	66.6265	4463.2	NA	NA	NA	NA
16 EXPT 4 NAKED PYT CAS	2016	4	CAS	CAS	347	12	3	9	77	ND132455	221/246 ND071608/ND910932	NA	NA	26	84	48.0095	69.2783	2831.17	NA	NA	NA	NA
16 EXPT 4 NAKED PYT CAS	2016	4	CAS	CAS	348	13	3	9	78	SD110853NO	SD020301NO//SD030888/ND030349	NA	NA	24	98	52.2493	63.9094	4453.11	NA	NA	NA	NA
16 EXPT 4 NAKED PYT CAS	2016	4	CAS	CAS	349	9	3	10	78	ND132436	212/221 ND071501/ND071608	NA	NA	28	108	49.2565	38.7438	4708.54	NA	NA	NA	NA
16 EXPT 4 NAKED PYT CAS	2016	4	CAS	CAS	401	16	4	10	77	ND140096	11053N 25/213N ND000461/ND102530	NA	NA	26	124	42.5227	33.059	4043.09	NA	NA	NA	NA
16 EXPT 4 NAKED PYT CAS	2016	4	CAS	CAS	402	2	4	10	76	ND112676	SD041540/ND030364	NA	NA	22	106	55.9903	25.573	4187.61	NA	NA	NA	NA
16 EXPT 4 NAKED PYT CAS	2016	4	CAS	CAS	403	44	4	10	75	ND141961	10169N 77/50 ND061868/ND040341	NA	NA	28	109	48.5083	70.7457	3515.44	NA	NA	NA	NA
16 EXPT 4 NAKED PYT CAS	2016	4	CAS	CAS	404	23	4	10	74	ND140844	11223N 97/98N ND081336/ND081338	NA	NA	28	120	55.4915	54.146	4466.56	NA	NA	NA	NA
16 EXPT 4 NAKED PYT CAS	2016	4	CAS	CAS	405	9	4	10	73	ND132436	212/221 ND071501/ND071608	NA	NA	27	118	47.8848	34.4562	5068.15	NA	NA	NA	NA
16 EXPT 4 NAKED PYT CAS	2016	4	CAS	CAS	406	30	4	10	72	BUFF	OT906//IL85-6255-1/AC LOTTA	CHECK	BUFF	20	92	55.9903	57.2609	4392.62	NA	NA	NA	NA
16 EXPT 4 NAKED PYT CAS	2016	4	CAS	CAS	407	37	4	10	71	ND141405	11304N 161/187N ND090932/ND091301	NA	NA	28	108	55.8656	81.7826	4298.51	NA	NA	NA	NA
16 EXPT 4 NAKED PYT CAS	2016	4	CAS	CAS	408	3	4	10	70	ND131655	206/77 ND081759/ND061868	NA	NA	28	116	45.8896	31.9274	4812.72	NA	NA	NA	NA
16 EXPT 4 NAKED PYT CAS	2016	4	CAS	CAS	409	38	4	10	69	ND141407	11304N 161/187N ND090932/ND091301	NA	NA	27	118	53.7457	73.444	4859.77	NA	NA	NA	NA
16 EXPT 4 NAKED PYT CAS	2016	4	CAS	CAS	410	10	4	10	68	PAUL	ND82B46-6/ND83I56	CHECK	PAUL	29	110	53.621	67.3529	3656.59	NA	NA	NA	NA
16 EXPT 4 NAKED PYT CAS	2016	4	CAS	CAS	411	31	4	10	67	ND140858	11224N 99/98N ND081344/ND081338	NA	NA	26	110	57.362	60.3274	4311.96	NA	NA	NA	NA
16 EXPT 4 NAKED PYT CAS	2016	4	CAS	CAS	412	17	4	10	66	ND140175	11069 TALL 29/213 NEWBURG/ND102530 LPD	NA	NA	25	105	50.0047	10.5873	5871.39	NA	NA	NA	NA
16 EXPT 4 NAKED PYT CAS	2016	4	CAS	CAS	413	45	4	10	65	ND142009	10194NDWF 93/31 ND070581/ND000461	NA	NA	30	85	44.1438	41.9467	2927.96	NA	NA	NA	NA
16 EXPT 4 NAKED PYT CAS	2016	4	CAS	CAS	414	24	4	10	64	ND140845	11223N 97/98N ND081336/ND081338	NA	NA	28	112	58.1102	51.1819	4748.87	NA	NA	NA	NA
16 EXPT 4 NAKED PYT CAS	2016	4	CAS	CAS	415	26	4	10	63	ND140849	11223N 97/98N ND081336/ND081338	NA	NA	28	110	56.3644	45.0192	4365.73	NA	NA	NA	NA
16 EXPT 4 NAKED PYT CAS	2016	4	CAS	CAS	416	19	4	11	63	ND140407	11123N 49/10N ND070606/GEHL AC 2AWN	NA	NA	23	112	49.5059	21.8248	4795.92	NA	NA	NA	NA
16 EXPT 4 NAKED PYT CAS	2016	4	CAS	CAS	417	12	4	11	64	ND132455	221/246 ND071608/ND910932	NA	NA	26	88	49.88	72.3483	3257.33	NA	NA	NA	NA
16 EXPT 4 NAKED PYT CAS	2016	4	CAS	CAS	418	47	4	11	65	ND142034	10313N 209/31 ND081828/ND000461	NA	NA	26	112	47.5107	9.06325	4197.69	NA	NA	NA	NA
16 EXPT 4 NAKED PYT CAS	2016	4	CAS	CAS	419	5	4	11	66	ND131951	29/142 ND000461/ND070193	NA	NA	27	104	58.3596	72.5878	4117.03	NA	NA	NA	NA
16 EXPT 4 NAKED PYT CAS	2016	4	CAS	CAS	420	33	4	11	67	ND140861	11224N 99/98N ND081344/ND081338	NA	NA	26	108	59.1078	61.979	4483.36	NA	NA	NA	NA
16 EXPT 4 NAKED PYT CAS	2016	4	CAS	CAS	421	40	4	11	68	HIFI	ND90141/ND900118	CHECK	HIFI	26	108	49.88	19.5335	5474.81	NA	NA	NA	NA
16 EXPT 4 NAKED PYT CAS	2016	4	CAS	CAS	422	22	4	11	69	ND140837	11222N 97/6N ND081336/BUFF	NA	NA	27	112	57.9855	59.2	4537.13	NA	NA	NA	NA
16 EXPT 4 NAKED PYT CAS	2016	4	CAS	CAS	423	29	4	11	70	ND140856	11224N 99/98N ND081344/ND081338	NA	NA	25	108	59.4819	69.3269	4194.33	NA	NA	NA	NA
16 EXPT 4 NAKED PYT CAS	2016	4	CAS	CAS	424	43	4	11	71	ND141955	10100N 36/77 ND020680/ND061868	NA	NA	25	92	51.0023	45.5936	4614.43	NA	NA	NA	NA
16 EXPT 4 NAKED PYT CAS	2016	4	CAS	CAS	425	8	4	11	72	ND132098	49/246 JURY/ND910932	NA	NA	25	93	48.5083	44.8269	3592.74	NA	NA	NA	NA
16 EXPT 4 NAKED PYT CAS	2016	4	CAS	CAS	426	1	4	11	73	ND071404	ND021788/ND011377	NA	NA	23	104	54.9927	60.9807	4523.69	NA	NA	NA	NA
16 EXPT 4 NAKED PYT CAS	2016	4	CAS	CAS	427	15	4	11	74	STREAKER	ND950864/SD97781	CHECK	STREAKER	21	102	59.2325	30.6782	4083.42	NA	NA	NA	NA
16 EXPT 4 NAKED PYT CAS	2016	4	CAS	CAS	428	36	4	11	75	ND141263	11279N 136N/10N ND090440/GEHL AC	NA	NA	26	110	57.2373	76.0661	4271.63	NA	NA	NA	NA
16 EXPT 4 NAKED PYT CAS	2016	4	CAS	CAS	429	32	4	11	76	ND140860	11224N 99/98N ND081344/ND081338	NA	NA	24	102	55.3668	62.3574	4419.5	NA	NA	NA	NA
16 EXPT 4 NAKED PYT CAS	2016	4	CAS	CAS	430	18	4	11	77	ND140193	11074N 33/6N ND040226/BUFF	NA	NA	24	116	51.8752	60.8223	4822.8	NA	NA	NA	NA
16 EXPT 4 NAKED PYT CAS	2016	4	CAS	CAS	431	46	4	11	78	ND142026	10202N 101/19 ND071075/LEGGETT	NA	NA	28	103	49.5059	42.522	4957.24	NA	NA	NA	NA
16 EXPT 4 NAKED PYT CAS	2016	4	CAS	CAS	432	25	4	12	78	ND140848	11223N 97/98N ND081336/ND081338	NA	NA	27	114	54.4939	44.5386	4443.03	NA	NA	NA	NA
16 EXPT 4 NAKED PYT CAS	2016	4	CAS	CAS	433	4	4	12	77	ND131657	206/77 ND081759/ND061868	NA	NA	27	104	47.2613	57.3005	4506.89	NA	NA	NA	NA
16 EXPT 4 NAKED PYT CAS	2016	4	CAS	CAS	434	11	4	12	76	ND132440	212/221 ND071501/ND071608	NA	NA	26	112	48.0095	37.8141	4735.42	NA	NA	NA	NA
16 EXPT 4 NAKED PYT CAS	2016	4	CAS	CAS	435	39	4	12	75	ND141697	11352N 211N/97N ND102486/ND081336	NA	NA	26	108	57.8608	67.8805	4836.25	NA	NA	NA	NA
16 EXPT 4 NAKED PYT CAS	2016	4	CAS	CAS	436	14	4	12	74	SD111017NO	HIFI/SD061656NO	NA	NA	25	108	53.1222	71.3684	3831.36	NA	NA	NA	NA
16 EXPT 4 NAKED PYT CAS	2016	4	CAS	CAS	437	21	4	12	73	ND140558	11153N 66/60N ND080151/ND080028	NA	NA	26	108	52.7481	65.8112	4557.3	NA	NA	NA	NA
16 EXPT 4 NAKED PYT CAS	2016	4	CAS	CAS	438	35	4	12	72	ND141255	11278N 136N/6N ND090440/BUFF	NA	NA	21	103	56.7385	78.8504	3975.87	NA	NA	NA	NA
16 EXPT 4 NAKED PYT CAS	2016	4	CAS	CAS	439	49	4	12	71	ND000461	ND910934N/ND950216EN	NA	NA	36	92	47.8848	64.3035	2161.69	NA	NA	NA	NA
16 EXPT 4 NAKED PYT CAS	2016	4	CAS	CAS	440	42	4	12	70	ND141941	10087 31/183 ND000461/ND080946	NA	NA	24	108	51.7505	12.1969	5394.15	NA	NA	NA	NA
16 EXPT 4 NAKED PYT CAS	2016	4	CAS	CAS	441	28	4	12	69	ND140854	11224N 99/98N ND081344/ND081338	NA	NA	25	112	57.4867	59.308	3885.13	NA	NA	NA	NA
16 EXPT 4 NAKED PYT CAS	2016	4	CAS	CAS	442	7	4	12	68	ND132089	49/212 JURY/ND071501	NA	NA	26	110	53.9951	54.3201	3905.3	NA	NA	NA	NA
16 EXPT 4 NAKED PYT CAS	2016	4	CAS	CAS	443	48	4	12	67	ND040341	ND950889/ND991322	NA	NA	26	104	57.1126	81.1644	3925.46	NA	NA	NA	NA
16 EXPT 4 NAKED PYT CAS	2016	4	CAS	CAS	444	34	4	12	66	ND140862	11224N 99/98N ND081344/ND081338	NA	NA	26	110	58.9831	58.5901	3861.6	NA	NA	NA	NA
16 EXPT 4 NAKED PYT CAS	2016	4	CAS	CAS	445	27	4	12	65	ND140853	11224N 99/98N ND081344/ND081338	NA	NA	26	110	57.1126	55.2139	4241.38	NA	NA	NA	NA
16 EXPT 4 NAKED PYT CAS	2016	4	CAS	CAS	446	20	4	12	64	ND140454	11126 52/10N ND071501/GEHL AC	NA	NA	27	118	55.4915	69.8884	4214.49	NA	NA	NA	NA
16 EXPT 4 NAKED PYT CAS	2016	4	CAS	CAS	447	41	4	12	63	ND141771	11377N 230/33 STREAKER/ND040226 HIF N	NA	NA	23	112	57.1126	37.6865	4416.14	NA	NA	NA	NA
16 EXPT 4 NAKED PYT CAS	2016	4	CAS	CAS	448	13	4	13	63	SD110853NO	SD020301NO//SD030888/ND030349	NA	NA	24	104	54.6186	62.6114	4298.51	NA	NA	NA	NA
16 EXPT 4 NAKED PYT CAS	2016	4	CAS	CAS	449	6	4	13	64	ND132043	45/143 ND030288/ND070204N	NA	NA	25	104	54.1198	6.97136	5279.88	NA	NA	NA	NA
16 EXPT 4 NAKED PYT FAR	2016	4	FAR	FAR_E4	101	1	1	13	40	ND071404	ND021788/ND011377	NA	NA	20	78	54.9927	68.3743	3332.61	NA	NA	NA	NA
16 EXPT 4 NAKED PYT FAR	2016	4	FAR	FAR_E4	102	2	1	13	41	ND112676	SD041540/ND030364	NA	NA	19	84	59.7313	21.8404	2837.89	NA	NA	NA	NA
16 EXPT 4 NAKED PYT FAR	2016	4	FAR	FAR_E4	103	3	1	13	42	ND131655	206/77 ND081759/ND061868	NA	NA	20	84	43.1462	38.0601	2952.16	NA	NA	NA	NA
16 EXPT 4 NAKED PYT FAR	2016	4	FAR	FAR_E4	104	4	1	13	43	ND131657	206/77 ND081759/ND061868	NA	NA	21	85	48.5083	54.4	3360.84	NA	NA	NA	NA
16 EXPT 4 NAKED PYT FAR	2016	4	FAR	FAR_E4	105	5	1	13	44	ND131951	29/142 ND000461/ND070193	NA	NA	22	86	58.8584	60.3978	2973.67	NA	NA	NA	NA
16 EXPT 4 NAKED PYT FAR	2016	4	FAR	FAR_E4	106	6	1	13	45	ND132043	45/143 ND030288/ND070204N	NA	NA	21	82	54.7433	8.96278	4154	NA	NA	NA	NA
16 EXPT 4 NAKED PYT FAR	2016	4	FAR	FAR_E4	107	7	1	13	46	ND132089	49/212 JURY/ND071501	NA	NA	19	87	57.8608	57.3784	3179.35	NA	NA	NA	NA
16 EXPT 4 NAKED PYT FAR	2016	4	FAR	FAR_E4	108	8	1	13	47	ND132098	49/246 JURY/ND910932	NA	NA	20	78	51.7505	39.2018	1945.25	NA	NA	NA	NA
16 EXPT 4 NAKED PYT FAR	2016	4	FAR	FAR_E4	109	9	1	13	48	ND132436	212/221 ND071501/ND071608	NA	NA	21	80	50.2541	26.4914	3693.56	NA	NA	NA	NA
16 EXPT 4 NAKED PYT FAR	2016	4	FAR	FAR_E4	110	10	1	13	49	PAUL	ND82B46-6/ND83I56	CHECK	PAUL	22	88	54.9927	60.9066	3633.07	NA	NA	NA	NA
16 EXPT 4 NAKED PYT FAR	2016	4	FAR	FAR_E4	111	11	1	13	50	ND132440	212/221 ND071501/ND071608	NA	NA	19	90	51.2517	33.3278	4039.73	NA	NA	NA	NA
16 EXPT 4 NAKED PYT FAR	2016	4	FAR	FAR_E4	112	12	1	13	51	ND132455	221/246 ND071608/ND910932	NA	NA	21	66	49.3812	74.4788	1869.97	NA	NA	NA	NA
16 EXPT 4 NAKED PYT FAR	2016	4	FAR	FAR_E4	113	13	1	13	52	SD110853NO	SD020301NO//SD030888/ND030349	NA	NA	19	80	55.8656	63.5108	3407.89	NA	NA	NA	NA
16 EXPT 4 NAKED PYT FAR	2016	4	FAR	FAR_E4	114	14	1	13	53	SD111017NO	HIFI/SD061656NO	NA	NA	20	85	55.8656	66.2999	3787.67	NA	NA	NA	NA
16 EXPT 4 NAKED PYT FAR	2016	4	FAR	FAR_E4	115	15	1	13	54	STREAKER	ND950864/SD97781	CHECK	STREAKER	15	82	58.8584	41.2488	3444.86	NA	NA	NA	NA
16 EXPT 4 NAKED PYT FAR	2016	4	FAR	FAR_E4	116	16	1	13	55	ND140096	11053N 25/213N ND000461/ND102530	NA	NA	21	95	48.1342	30.8322	3101.38	NA	NA	NA	NA
16 EXPT 4 NAKED PYT FAR	2016	4	FAR	FAR_E4	117	17	1	13	56	ND140175	11069 TALL 29/213 NEWBURG/ND102530 LPD	NA	NA	18	84	52.8728	19.5629	4567.38	NA	NA	NA	NA
16 EXPT 4 NAKED PYT FAR	2016	4	FAR	FAR_E4	118	18	1	13	57	ND140193	11074N 33/6N ND040226/BUFF	NA	NA	21	87	55.2421	61.8252	3498.63	NA	NA	NA	NA
16 EXPT 4 NAKED PYT FAR	2016	4	FAR	FAR_E4	119	19	1	13	58	ND140407	11123N 49/10N ND070606/GEHL AC 2AWN	NA	NA	16	84	51.5011	30.5321	3562.49	NA	NA	NA	NA
16 EXPT 4 NAKED PYT FAR	2016	4	FAR	FAR_E4	120	20	1	13	59	ND140454	11126 52/10N ND071501/GEHL AC	NA	NA	22	87	56.7385	66.3188	3478.47	NA	NA	NA	NA
16 EXPT 4 NAKED PYT FAR	2016	4	FAR	FAR_E4	121	21	1	13	60	ND140558	11153N 66/60N ND080151/ND080028	NA	NA	19	88	54.7433	54.4323	2699.43	NA	NA	NA	NA
16 EXPT 4 NAKED PYT FAR	2016	4	FAR	FAR_E4	122	22	1	13	61	ND140837	11222N 97/6N ND081336/BUFF	NA	NA	21	79	58.7337	65.4917	3622.99	NA	NA	NA	NA
16 EXPT 4 NAKED PYT FAR	2016	4	FAR	FAR_E4	123	23	1	13	62	ND140844	11223N 97/98N ND081336/ND081338	NA	NA	22	92	59.7313	56.2535	3606.18	NA	NA	NA	NA
16 EXPT 4 NAKED PYT FAR	2016	4	FAR	FAR_E4	124	24	1	13	63	ND140845	11223N 97/98N ND081336/ND081338	NA	NA	22	83	60.1054	53.8378	3730.53	NA	NA	NA	NA
16 EXPT 4 NAKED PYT FAR	2016	4	FAR	FAR_E4	125	25	1	13	64	ND140848	11223N 97/98N ND081336/ND081338	NA	NA	22	87	57.6114	41.7716	3308.41	NA	NA	NA	NA
16 EXPT 4 NAKED PYT FAR	2016	4	FAR	FAR_E4	126	26	1	14	64	ND140849	11223N 97/98N ND081336/ND081338	NA	NA	20	86	62.2253	53.514	3720.45	NA	NA	NA	NA
16 EXPT 4 NAKED PYT FAR	2016	4	FAR	FAR_E4	127	27	1	14	63	ND140853	11224N 99/98N ND081344/ND081338	NA	NA	21	89	59.7313	44.6496	3932.18	NA	NA	NA	NA
16 EXPT 4 NAKED PYT FAR	2016	4	FAR	FAR_E4	128	28	1	14	62	ND140854	11224N 99/98N ND081344/ND081338	NA	NA	19	86	57.4867	51.1024	3414.61	NA	NA	NA	NA
16 EXPT 4 NAKED PYT FAR	2016	4	FAR	FAR_E4	129	29	1	14	61	ND140856	11224N 99/98N ND081344/ND081338	NA	NA	19	82	57.362	64.777	3225.06	NA	NA	NA	NA
16 EXPT 4 NAKED PYT FAR	2016	4	FAR	FAR_E4	130	30	1	14	60	BUFF	OT906//IL85-6255-1/AC LOTTA	CHECK	BUFF	14	68	58.4843	60.7894	3133.65	NA	NA	NA	NA
16 EXPT 4 NAKED PYT FAR	2016	4	FAR	FAR_E4	131	31	1	14	59	ND140858	11224N 99/98N ND081344/ND081338	NA	NA	18	86	59.6066	62.6055	3343.36	NA	NA	NA	NA
16 EXPT 4 NAKED PYT FAR	2016	4	FAR	FAR_E4	132	32	1	14	58	ND140860	11224N 99/98N ND081344/ND081338	NA	NA	19	79	57.2373	62.7768	3156.5	NA	NA	NA	NA
16 EXPT 4 NAKED PYT FAR	2016	4	FAR	FAR_E4	133	33	1	14	57	ND140861	11224N 99/98N ND081344/ND081338	NA	NA	19	85	57.4867	68.5162	3270.77	NA	NA	NA	NA
16 EXPT 4 NAKED PYT FAR	2016	4	FAR	FAR_E4	134	34	1	14	56	ND140862	11224N 99/98N ND081344/ND081338	NA	NA	20	82	59.1078	51.7395	3014	NA	NA	NA	NA
16 EXPT 4 NAKED PYT FAR	2016	4	FAR	FAR_E4	135	35	1	14	55	ND141255	11278N 136N/6N ND090440/BUFF	NA	NA	17	80	58.2349	77.5342	3434.78	NA	NA	NA	NA
16 EXPT 4 NAKED PYT FAR	2016	4	FAR	FAR_E4	136	36	1	14	54	ND141263	11279N 136N/10N ND090440/GEHL AC	NA	NA	20	78	58.8584	74.8042	3089.28	NA	NA	NA	NA
16 EXPT 4 NAKED PYT FAR	2016	4	FAR	FAR_E4	137	37	1	14	53	ND141405	11304N 161/187N ND090932/ND091301	NA	NA	22	78	55.7409	78.214	3612.9	NA	NA	NA	NA
16 EXPT 4 NAKED PYT FAR	2016	4	FAR	FAR_E4	138	38	1	14	52	ND141407	11304N 161/187N ND090932/ND091301	NA	NA	20	80	56.3644	68.714	3501.99	NA	NA	NA	NA
16 EXPT 4 NAKED PYT FAR	2016	4	FAR	FAR_E4	139	39	1	14	51	ND141697	11352N 211N/97N ND102486/ND081336	NA	NA	21	82	58.1102	65.5486	3767.5	NA	NA	NA	NA
16 EXPT 4 NAKED PYT FAR	2016	4	FAR	FAR_E4	140	40	1	14	50	HIFI	ND90141/ND900118	CHECK	HIFI	21	80	50.7529	31.4525	4812.72	NA	NA	NA	NA
16 EXPT 4 NAKED PYT FAR	2016	4	FAR	FAR_E4	141	41	1	14	49	ND141771	11377N 230/33 STREAKER/ND040226 HIF N	NA	NA	19	98	57.7361	36.2605	4385.9	NA	NA	NA	NA
16 EXPT 4 NAKED PYT FAR	2016	4	FAR	FAR_E4	142	42	1	14	48	ND141941	10087 31/183 ND000461/ND080946	NA	NA	19	90	52.7481	16.7941	4782.47	NA	NA	NA	NA
16 EXPT 4 NAKED PYT FAR	2016	4	FAR	FAR_E4	143	43	1	14	47	ND141955	10100N 36/77 ND020680/ND061868	NA	NA	20	64	52.374	50.0884	3040.89	NA	NA	NA	NA
16 EXPT 4 NAKED PYT FAR	2016	4	FAR	FAR_E4	144	44	1	14	46	ND141961	10169N 77/50 ND061868/ND040341	NA	NA	21	77	52.374	65.2991	3145.75	NA	NA	NA	NA
16 EXPT 4 NAKED PYT FAR	2016	4	FAR	FAR_E4	145	45	1	14	45	ND142009	10194NDWF 93/31 ND070581/ND000461	NA	NA	21	55	46.5131	52.0548	2136.15	NA	NA	NA	NA
16 EXPT 4 NAKED PYT FAR	2016	4	FAR	FAR_E4	146	46	1	14	44	ND142026	10202N 101/19 ND071075/LEGGETT	NA	NA	23	74	51.2517	44.3836	3680.12	NA	NA	NA	NA
16 EXPT 4 NAKED PYT FAR	2016	4	FAR	FAR_E4	147	47	1	14	43	ND142034	10313N 209/31 ND081828/ND000461	NA	NA	19	82	48.8824	9.25135	3241.19	NA	NA	NA	NA
16 EXPT 4 NAKED PYT FAR	2016	4	FAR	FAR_E4	148	48	1	14	42	ND040341	ND950889/ND991322	NA	NA	21	84	57.9855	77.9081	2866.12	NA	NA	NA	NA
16 EXPT 4 NAKED PYT FAR	2016	4	FAR	FAR_E4	149	49	1	14	41	ND000461	ND910934N/ND950216EN	NA	NA	26	79	53.9951	57.9135	2267.89	NA	NA	NA	NA
16 EXPT 4 NAKED PYT FAR	2016	4	FAR	FAR_E4	201	6	2	12	85	ND132043	45/143 ND030288/ND070204N	NA	NA	19	84	54.868	5.79215	4365.73	NA	NA	NA	NA
16 EXPT 4 NAKED PYT FAR	2016	4	FAR	FAR_E4	202	41	2	12	86	ND141771	11377N 230/33 STREAKER/ND040226 HIF N	NA	NA	18	86	56.115	30.5175	3337.99	NA	NA	NA	NA
16 EXPT 4 NAKED PYT FAR	2016	4	FAR	FAR_E4	203	34	2	12	87	ND140862	11224N 99/98N ND081344/ND081338	NA	NA	20	86	59.3572	41.557	3207.59	NA	NA	NA	NA
16 EXPT 4 NAKED PYT FAR	2016	4	FAR	FAR_E4	204	48	2	12	88	ND040341	ND950889/ND991322	NA	NA	20	88	55.9903	77.9064	2902.42	NA	NA	NA	NA
16 EXPT 4 NAKED PYT FAR	2016	4	FAR	FAR_E4	205	13	2	12	89	SD110853NO	SD020301NO//SD030888/ND030349	NA	NA	19	80	54.3692	60.7237	3046.27	NA	NA	NA	NA
16 EXPT 4 NAKED PYT FAR	2016	4	FAR	FAR_E4	206	20	2	12	90	ND140454	11126 52/10N ND071501/GEHL AC	NA	NA	22	86	56.115	67.9652	3243.88	NA	NA	NA	NA
16 EXPT 4 NAKED PYT FAR	2016	4	FAR	FAR_E4	207	27	2	12	91	ND140853	11224N 99/98N ND081344/ND081338	NA	NA	21	90	59.6066	47.3993	3670.04	NA	NA	NA	NA
16 EXPT 4 NAKED PYT FAR	2016	4	FAR	FAR_E4	208	26	2	12	92	ND140849	11223N 97/98N ND081336/ND081338	NA	NA	21	84	58.2349	44.2647	3656.59	NA	NA	NA	NA
16 EXPT 4 NAKED PYT FAR	2016	4	FAR	FAR_E4	209	5	2	12	93	ND131951	29/142 ND000461/ND070193	NA	NA	21	86	58.2349	60.2383	3046.27	NA	NA	NA	NA
16 EXPT 4 NAKED PYT FAR	2016	4	FAR	FAR_E4	210	47	2	12	94	ND142034	10313N 209/31 ND081828/ND000461	NA	NA	20	84	47.6354	11.8035	3324.54	NA	NA	NA	NA
16 EXPT 4 NAKED PYT FAR	2016	4	FAR	FAR_E4	211	33	2	12	95	ND140861	11224N 99/98N ND081344/ND081338	NA	NA	21	84	57.362	60.9728	3454.94	NA	NA	NA	NA
16 EXPT 4 NAKED PYT FAR	2016	4	FAR	FAR_E4	212	12	2	12	96	ND132455	221/246 ND071608/ND910932	NA	NA	19	68	49.3812	76.8534	2375.44	NA	NA	NA	NA
16 EXPT 4 NAKED PYT FAR	2016	4	FAR	FAR_E4	213	40	2	12	97	HIFI	ND90141/ND900118	CHECK	HIFI	21	81	49.7553	26.1898	4674.93	NA	NA	NA	NA
16 EXPT 4 NAKED PYT FAR	2016	4	FAR	FAR_E4	214	19	2	12	98	ND140407	11123N 49/10N ND070606/GEHL AC 2AWN	NA	NA	16	88	52.4987	25.2564	3434.78	NA	NA	NA	NA
16 EXPT 4 NAKED PYT FAR	2016	4	FAR	FAR_E4	215	42	2	12	99	ND141941	10087 31/183 ND000461/ND080946	NA	NA	18	90	51.9999	25.5623	4100.22	NA	NA	NA	NA
16 EXPT 4 NAKED PYT FAR	2016	4	FAR	FAR_E4	216	7	2	12	100	ND132089	49/212 JURY/ND071501	NA	NA	19	87	53.8704	42.5201	3003.25	NA	NA	NA	NA
16 EXPT 4 NAKED PYT FAR	2016	4	FAR	FAR_E4	217	14	2	12	101	SD111017NO	HIFI/SD061656NO	NA	NA	20	83	44.5179	65.8564	3649.87	NA	NA	NA	NA
16 EXPT 4 NAKED PYT FAR	2016	4	FAR	FAR_E4	218	21	2	12	102	ND140558	11153N 66/60N ND080151/ND080028	NA	NA	21	88	52.6234	53.0152	2563.65	NA	NA	NA	NA
16 EXPT 4 NAKED PYT FAR	2016	4	FAR	FAR_E4	219	28	2	12	103	ND140854	11224N 99/98N ND081344/ND081338	NA	NA	20	90	56.4891	48.4935	3301.69	NA	NA	NA	NA
16 EXPT 4 NAKED PYT FAR	2016	4	FAR	FAR_E4	220	49	2	12	104	ND000461	ND910934N/ND950216EN	NA	NA	25	78	47.5107	52.8195	1683.11	NA	NA	NA	NA
16 EXPT 4 NAKED PYT FAR	2016	4	FAR	FAR_E4	221	35	2	12	105	ND141255	11278N 136N/6N ND090440/BUFF	NA	NA	17	86	58.4843	71.626	3307.07	NA	NA	NA	NA
16 EXPT 4 NAKED PYT FAR	2016	4	FAR	FAR_E4	222	17	2	13	86	ND140175	11069 TALL 29/213 NEWBURG/ND102530 LPD	NA	NA	20	82	52.1246	15.4288	4059.89	NA	NA	NA	NA
16 EXPT 4 NAKED PYT FAR	2016	4	FAR	FAR_E4	223	24	2	13	85	ND140845	11223N 97/98N ND081336/ND081338	NA	NA	22	77	57.362	50.1732	3105.42	NA	NA	NA	NA
16 EXPT 4 NAKED PYT FAR	2016	4	FAR	FAR_E4	224	10	2	13	84	PAUL	ND82B46-6/ND83I56	CHECK	PAUL	22	80	54.3692	62.2476	3062.4	NA	NA	NA	NA
16 EXPT 4 NAKED PYT FAR	2016	4	FAR	FAR_E4	225	3	2	13	83	ND131655	206/77 ND081759/ND061868	NA	NA	21	87	44.5179	35.482	3332.61	NA	NA	NA	NA
16 EXPT 4 NAKED PYT FAR	2016	4	FAR	FAR_E4	226	45	2	13	82	ND142009	10194NDWF 93/31 ND070581/ND000461	NA	NA	22	62	46.8872	50.2441	2148.25	NA	NA	NA	NA
16 EXPT 4 NAKED PYT FAR	2016	4	FAR	FAR_E4	227	38	2	13	81	ND141407	11304N 161/187N ND090932/ND091301	NA	NA	22	82	56.7385	73.1634	3559.13	NA	NA	NA	NA
16 EXPT 4 NAKED PYT FAR	2016	4	FAR	FAR_E4	228	31	2	13	80	ND140858	11224N 99/98N ND081344/ND081338	NA	NA	20	82	56.7385	59.685	3414.61	NA	NA	NA	NA
16 EXPT 4 NAKED PYT FAR	2016	4	FAR	FAR_E4	229	18	2	13	79	ND140193	11074N 33/6N ND040226/BUFF	NA	NA	21	87	54.3692	62.0432	3421.33	NA	NA	NA	NA
16 EXPT 4 NAKED PYT FAR	2016	4	FAR	FAR_E4	230	39	2	13	78	ND141697	11352N 211N/97N ND102486/ND081336	NA	NA	21	83	57.8608	63.4156	3266.74	NA	NA	NA	NA
16 EXPT 4 NAKED PYT FAR	2016	4	FAR	FAR_E4	231	11	2	13	77	ND132440	212/221 ND071501/ND071608	NA	NA	20	87	50.8776	31.683	3901.93	NA	NA	NA	NA
16 EXPT 4 NAKED PYT FAR	2016	4	FAR	FAR_E4	232	46	2	13	76	ND142026	10202N 101/19 ND071075/LEGGETT	NA	NA	23	80	47.6354	41.1111	3629.71	NA	NA	NA	NA
16 EXPT 4 NAKED PYT FAR	2016	4	FAR	FAR_E4	233	25	2	13	75	ND140848	11223N 97/98N ND081336/ND081338	NA	NA	22	90	56.7385	32.9952	3498.63	NA	NA	NA	NA
16 EXPT 4 NAKED PYT FAR	2016	4	FAR	FAR_E4	234	32	2	13	74	ND140860	11224N 99/98N ND081344/ND081338	NA	NA	20	84	58.1102	59.8055	3801.11	NA	NA	NA	NA
16 EXPT 4 NAKED PYT FAR	2016	4	FAR	FAR_E4	235	4	2	13	73	ND131657	206/77 ND081759/ND061868	NA	NA	21	77	41.4004	54.2256	3515.44	NA	NA	NA	NA
16 EXPT 4 NAKED PYT FAR	2016	4	FAR	FAR_E4	236	29	2	13	72	ND140856	11224N 99/98N ND081344/ND081338	NA	NA	20	8	59.4819	67.4364	3434.78	NA	NA	NA	NA
16 EXPT 4 NAKED PYT FAR	2016	4	FAR	FAR_E4	237	15	2	13	71	STREAKER	ND950864/SD97781	CHECK	STREAKER	15	82	58.3596	37.476	3360.84	NA	NA	NA	NA
16 EXPT 4 NAKED PYT FAR	2016	4	FAR	FAR_E4	238	36	2	13	70	ND141263	11279N 136N/10N ND090440/GEHL AC	NA	NA	21	81	57.6114	69.8206	3296.31	NA	NA	NA	NA
16 EXPT 4 NAKED PYT FAR	2016	4	FAR	FAR_E4	239	8	2	13	69	ND132098	49/246 JURY/ND910932	NA	NA	20	67	51.0023	44.7773	2957.54	NA	NA	NA	NA
16 EXPT 4 NAKED PYT FAR	2016	4	FAR	FAR_E4	240	1	2	13	68	ND071404	ND021788/ND011377	NA	NA	19	78	55.9903	70.4431	3868.33	NA	NA	NA	NA
16 EXPT 4 NAKED PYT FAR	2016	4	FAR	FAR_E4	241	43	2	13	67	ND141955	10100N 36/77 ND020680/ND061868	NA	NA	19	64	47.6354	41.9103	3448.22	NA	NA	NA	NA
16 EXPT 4 NAKED PYT FAR	2016	4	FAR	FAR_E4	242	22	2	13	66	ND140837	11222N 97/6N ND081336/BUFF	NA	NA	20	81	56.115	62.7418	3196.83	NA	NA	NA	NA
16 EXPT 4 NAKED PYT FAR	2016	4	FAR	FAR_E4	243	37	2	14	66	ND141405	11304N 161/187N ND090932/ND091301	NA	NA	22	75	54.7433	77.2244	3157.84	NA	NA	NA	NA
16 EXPT 4 NAKED PYT FAR	2016	4	FAR	FAR_E4	244	23	2	14	67	ND140844	11223N 97/98N ND081336/ND081338	NA	NA	21	82	57.362	53.3333	3397.81	NA	NA	NA	NA
16 EXPT 4 NAKED PYT FAR	2016	4	FAR	FAR_E4	245	16	2	14	68	ND140096	11053N 25/213N ND000461/ND102530	NA	NA	20	91	45.3908	30.6936	3198.18	NA	NA	NA	NA
16 EXPT 4 NAKED PYT FAR	2016	4	FAR	FAR_E4	246	44	2	14	69	ND141961	10169N 77/50 ND061868/ND040341	NA	NA	21	76	51.6258	66.2216	3020.72	NA	NA	NA	NA
16 EXPT 4 NAKED PYT FAR	2016	4	FAR	FAR_E4	247	9	2	14	70	ND132436	212/221 ND071501/ND071608	NA	NA	21	72	49.0071	25.1958	3501.99	NA	NA	NA	NA
16 EXPT 4 NAKED PYT FAR	2016	4	FAR	FAR_E4	248	30	2	14	71	BUFF	OT906//IL85-6255-1/AC LOTTA	CHECK	BUFF	15	68	56.4891	53.9952	2776.05	NA	NA	NA	NA
16 EXPT 4 NAKED PYT FAR	2016	4	FAR	FAR_E4	249	2	2	14	72	ND112676	SD041540/ND030364	NA	NA	18	82	58.1102	20.615	2929.31	NA	NA	NA	NA
16 EXPT 5 EARLY PYT CAS	2016	5	CAS	CAS	301	39	3	9	21	ND150456	ND080375/OA1189-4	NA	NA	22	109	51.9999	7.03584	4970.68	NA	NA	NA	NA
16 EXPT 5 EARLY PYT CAS	2016	5	CAS	CAS	302	36	3	9	22	ND150376	ND060183/SD081108	NA	NA	23	100	53.7457	7.47551	5626.05	NA	NA	NA	NA
16 EXPT 5 EARLY PYT CAS	2016	5	CAS	CAS	303	34	3	9	23	ND150366	ND051306/ND080619	NA	NA	26	103	49.6306	12.1435	5340.37	NA	NA	NA	NA
16 EXPT 5 EARLY PYT CAS	2016	5	CAS	CAS	304	40	3	9	24	ND150486	ND080436/MINSTREL	NA	NA	24	113	50.6282	3.10303	4990.85	NA	NA	NA	NA
16 EXPT 5 EARLY PYT CAS	2016	5	CAS	CAS	305	38	3	9	25	ND150402	ND070497/ND051236	NA	NA	26	102	48.5083	13.3239	5696.62	NA	NA	NA	NA
16 EXPT 5 EARLY PYT CAS	2016	5	CAS	CAS	306	33	3	9	26	ND150362	ND051306/LEGGETT	NA	NA	25	103	48.633	10.0904	5948.69	NA	NA	NA	NA
16 EXPT 5 EARLY PYT CAS	2016	5	CAS	CAS	307	37	3	9	27	ND150391	ND060897/ND090623F	NA	NA	24	114	51.9999	13.6271	5407.59	NA	NA	NA	NA
16 EXPT 5 EARLY PYT CAS	2016	5	CAS	CAS	308	35	3	9	28	ND150367	ND051312/ND071521	NA	NA	25	118	53.2469	6.88622	5316.85	NA	NA	NA	NA
16 EXPT 5 EARLY PYT CAS	2016	5	CAS	CAS	309	64	3	9	29	ND150619	ND081924/ND080373(TR.CR.MNT)	NA	NA	22	102	48.633	5.93324	4732.06	NA	NA	NA	NA
16 EXPT 5 EARLY PYT CAS	2016	5	CAS	CAS	310	57	3	9	30	ND151004	SA070712/TAMO-406PC94	NA	NA	23	108	49.88	10.3906	5162.25	NA	NA	NA	NA
16 EXPT 5 EARLY PYT CAS	2016	5	CAS	CAS	311	63	3	9	31	ND150617	ND081924/ND080373(TR.CR.MNT)	NA	NA	19	107	48.2589	4.23144	4617.79	NA	NA	NA	NA
16 EXPT 5 EARLY PYT CAS	2016	5	CAS	CAS	312	62	3	9	32	ND150609	ND081924/ND080373(TR.CR.MNT)	NA	NA	20	107	50.6282	9.56601	4785.84	NA	NA	NA	NA
16 EXPT 5 EARLY PYT CAS	2016	5	CAS	CAS	313	60	3	9	33	ND151027	SOURIS/UFRGS881971	NA	NA	22	94	50.1294	11.9181	5659.65	NA	NA	NA	NA
16 EXPT 5 EARLY PYT CAS	2016	5	CAS	CAS	314	58	3	9	34	ND151008	SA070712/TAMO-406PC94	NA	NA	24	126	52.1246	5.90883	5750.4	NA	NA	NA	NA
16 EXPT 5 EARLY PYT CAS	2016	5	CAS	CAS	315	59	3	9	35	ND151011	SA070712/TAMO-406PC94	NA	NA	24	121	52.2493	5.45514	6217.55	NA	NA	NA	NA
16 EXPT 5 EARLY PYT CAS	2016	5	CAS	CAS	316	61	3	9	36	ND151053	08BT26-1/SD090523	NA	NA	25	116	51.2517	6.71223	6294.85	NA	NA	NA	NA
16 EXPT 5 EARLY PYT CAS	2016	5	CAS	CAS	317	28	3	10	36	ND150301	MN08211/ND090741(TRI.CR.)	NA	NA	24	123	49.3812	1.65459	6772.09	NA	NA	NA	NA
16 EXPT 5 EARLY PYT CAS	2016	5	CAS	CAS	318	31	3	10	35	ND150357	ND051306/BEACH	NA	NA	24	124	48.7577	11.454	5847.86	NA	NA	NA	NA
16 EXPT 5 EARLY PYT CAS	2016	5	CAS	CAS	319	25	3	10	34	ND150281	MN08211/DIEGO-13	NA	NA	24	122	51.2517	1.90432	5831.06	NA	NA	NA	NA
16 EXPT 5 EARLY PYT CAS	2016	5	CAS	CAS	320	32	3	10	33	ND150359	ND051306/LEGGETT	NA	NA	24	106	50.1294	4.08736	6462.89	NA	NA	NA	NA
16 EXPT 5 EARLY PYT CAS	2016	5	CAS	CAS	321	29	3	10	32	ND150352	ND051215/08BT26-2	NA	NA	26	119	46.0143	6.72791	6731.76	NA	NA	NA	NA
16 EXPT 5 EARLY PYT CAS	2016	5	CAS	CAS	322	26	3	10	31	ND150283	MN08211/DIEGO-13	NA	NA	24	116	51.7505	2.45085	5367.26	NA	NA	NA	NA
16 EXPT 5 EARLY PYT CAS	2016	5	CAS	CAS	323	30	3	10	30	LEGGETT	OT294/PC94	CHECK	LEGGETT	27	102	47.6354	6.18113	6234.36	NA	NA	NA	NA
16 EXPT 5 EARLY PYT CAS	2016	5	CAS	CAS	324	27	3	10	29	ND150284	MN08211/DIEGO-13	NA	NA	24	109	49.5059	5.72134	6126.81	NA	NA	NA	NA
16 EXPT 5 EARLY PYT CAS	2016	5	CAS	CAS	325	18	3	10	28	ND150238	LEGGETT/ND090325	NA	NA	26	109	51.5011	4.83523	5915.08	NA	NA	NA	NA
16 EXPT 5 EARLY PYT CAS	2016	5	CAS	CAS	326	23	3	10	27	ND150277	MN07208/ND030365	NA	NA	24	110	51.0023	7.52681	6079.76	NA	NA	NA	NA
16 EXPT 5 EARLY PYT CAS	2016	5	CAS	CAS	327	20	3	10	26	ND150249	LEGGETT/ND090370F	NA	NA	23	105	50.5035	9.9499	5232.83	NA	NA	NA	NA
16 EXPT 5 EARLY PYT CAS	2016	5	CAS	CAS	328	19	3	10	25	ND150248	LEGGETT/ND090370F	NA	NA	27	104	51.3764	5.541	5491.61	NA	NA	NA	NA
16 EXPT 5 EARLY PYT CAS	2016	5	CAS	CAS	329	22	3	10	24	ND150273	MAIDA/ND091857	NA	NA	26	108	50.2541	6.19949	5323.57	NA	NA	NA	NA
16 EXPT 5 EARLY PYT CAS	2016	5	CAS	CAS	330	21	3	10	23	ND150250	LEGGETT/ND090370F	NA	NA	26	97	49.88	9.96877	4950.52	NA	NA	NA	NA
16 EXPT 5 EARLY PYT CAS	2016	5	CAS	CAS	331	17	3	10	22	ND150237	LEGGETT/ND090325	NA	NA	23	95	53.7457	4.60927	5074.87	NA	NA	NA	NA
16 EXPT 5 EARLY PYT CAS	2016	5	CAS	CAS	332	24	3	10	21	ND150278	MN07208/ND030365	NA	NA	23	96	47.8848	10.149	5639.49	NA	NA	NA	NA
16 EXPT 5 EARLY PYT CAS	2016	5	CAS	CAS	333	48	3	11	21	ND150944	PINNACLE/TAMO-406	NA	NA	21	106	49.3812	19.8818	4493.44	NA	NA	NA	NA
16 EXPT 5 EARLY PYT CAS	2016	5	CAS	CAS	334	43	3	11	22	ND150719	ND090370F/UFRGS881971	NA	NA	26	100	48.633	16.855	4056.53	NA	NA	NA	NA
16 EXPT 5 EARLY PYT CAS	2016	5	CAS	CAS	335	47	3	11	23	ND150935	OA1058-4/JURY	NA	NA	20	101	51.7505	4.99649	4782.47	NA	NA	NA	NA
16 EXPT 5 EARLY PYT CAS	2016	5	CAS	CAS	336	41	3	11	24	ND150717	ND090370F/UFRGS881971	NA	NA	26	92	50.7529	9.14497	5007.65	NA	NA	NA	NA
16 EXPT 5 EARLY PYT CAS	2016	5	CAS	CAS	337	46	3	11	25	ND150932	OA1058-4/JURY	NA	NA	23	114	50.3788	15.5608	5663.01	NA	NA	NA	NA
16 EXPT 5 EARLY PYT CAS	2016	5	CAS	CAS	338	45	3	11	26	DEON	SESQUI*2/BETTONG//MN02108	CHECK	DEON	26	106	49.88	9.53623	6493.14	NA	NA	NA	NA
16 EXPT 5 EARLY PYT CAS	2016	5	CAS	CAS	339	42	3	11	27	ND150718	ND090370F/UFRGS881971	NA	NA	26	90	48.2589	7.46532	5330.29	NA	NA	NA	NA
16 EXPT 5 EARLY PYT CAS	2016	5	CAS	CAS	340	44	3	11	28	ND150760	ND090584/ND070497	NA	NA	23	116	50.6282	14.6659	5713.43	NA	NA	NA	NA
16 EXPT 5 EARLY PYT CAS	2016	5	CAS	CAS	341	10	3	11	29	ND150201	LEGGETT/ND090196	NA	NA	21	107	48.633	10.4805	5330.29	NA	NA	NA	NA
16 EXPT 5 EARLY PYT CAS	2016	5	CAS	CAS	342	15	3	11	30	JURY	HIFI/ND990232	CHECK	JURY	26	122	51.0023	16.9392	6362.07	NA	NA	NA	NA
16 EXPT 5 EARLY PYT CAS	2016	5	CAS	CAS	343	9	3	11	31	ND150193	LEGGETT/ND090196	NA	NA	26	106	48.2589	3.82669	6321.74	NA	NA	NA	NA
16 EXPT 5 EARLY PYT CAS	2016	5	CAS	CAS	344	12	3	11	32	ND150209	LEGGETT/ND090196	NA	NA	25	107	50.2541	3.5534	5884.83	NA	NA	NA	NA
16 EXPT 5 EARLY PYT CAS	2016	5	CAS	CAS	345	16	3	11	33	ND150234	LEGGETT/ND090325	NA	NA	26	112	52.2493	5.10307	5478.17	NA	NA	NA	NA
16 EXPT 5 EARLY PYT CAS	2016	5	CAS	CAS	346	11	3	11	34	ND150205	LEGGETT/ND090196	NA	NA	23	110	51.127	9.19263	6019.26	NA	NA	NA	NA
16 EXPT 5 EARLY PYT CAS	2016	5	CAS	CAS	347	14	3	11	35	ND150230	LEGGETT/ND090325	NA	NA	25	108	49.88	9.36667	6049.51	NA	NA	NA	NA
16 EXPT 5 EARLY PYT CAS	2016	5	CAS	CAS	348	13	3	11	36	ND150212	LEGGETT/ND090196	NA	NA	24	108	51.127	3.69907	6499.86	NA	NA	NA	NA
16 EXPT 5 EARLY PYT CAS	2016	5	CAS	CAS	349	55	3	12	36	ND150971	ROCKFORD/08BT70-1	NA	NA	24	104	48.7577	7.39026	6140.25	NA	NA	NA	NA
16 EXPT 5 EARLY PYT CAS	2016	5	CAS	CAS	350	51	3	12	35	ND150961	ROCKFORD/08BT70-1	NA	NA	24	112	49.0071	10.0434	5881.47	NA	NA	NA	NA
16 EXPT 5 EARLY PYT CAS	2016	5	CAS	CAS	351	52	3	12	34	ND150964	ROCKFORD/08BT70-1	NA	NA	25	112	51.7505	5.53729	6173.86	NA	NA	NA	NA
16 EXPT 5 EARLY PYT CAS	2016	5	CAS	CAS	352	54	3	12	33	ND150969	ROCKFORD/08BT70-1	NA	NA	26	106	49.2565	6.057	6839.31	NA	NA	NA	NA
16 EXPT 5 EARLY PYT CAS	2016	5	CAS	CAS	353	53	3	12	32	ND150965	ROCKFORD/08BT70-1	NA	NA	25	113	50.3788	5.92957	6012.54	NA	NA	NA	NA
16 EXPT 5 EARLY PYT CAS	2016	5	CAS	CAS	354	49	3	12	31	ND150952	ROCKFORD/TAMO-406	NA	NA	26	116	47.5107	15.1414	5871.39	NA	NA	NA	NA
16 EXPT 5 EARLY PYT CAS	2016	5	CAS	CAS	355	50	3	12	30	ND150958	ROCKFORD/08BT70-1	NA	NA	23	112	51.8752	4.90436	5552.11	NA	NA	NA	NA
16 EXPT 5 EARLY PYT CAS	2016	5	CAS	CAS	356	56	3	12	29	ND151003	SA070712/TAMO-406PC94	NA	NA	24	96	49.1318	13.0252	5199.22	NA	NA	NA	NA
16 EXPT 5 EARLY PYT CAS	2016	5	CAS	CAS	357	1	3	12	28	ND150074	LEGGETT/JURY	NA	NA	24	110	51.8752	9.42652	6083.12	NA	NA	NA	NA
16 EXPT 5 EARLY PYT CAS	2016	5	CAS	CAS	358	6	3	12	27	ND150163	LEGGETT/ND080483	NA	NA	24	98	50.5035	3.16845	5027.82	NA	NA	NA	NA
16 EXPT 5 EARLY PYT CAS	2016	5	CAS	CAS	359	4	3	12	26	ND150102	LEGGETT/ND060182	NA	NA	24	110	49.1318	7.236	5639.49	NA	NA	NA	NA
16 EXPT 5 EARLY PYT CAS	2016	5	CAS	CAS	360	5	3	12	25	ND150156	LEGGETT/ND080375	NA	NA	25	99	49.2565	12.856	5787.37	NA	NA	NA	NA
16 EXPT 5 EARLY PYT CAS	2016	5	CAS	CAS	361	7	3	12	24	ND150166	LEGGETT/ND080483	NA	NA	25	106	50.3788	12.9489	6311.66	NA	NA	NA	NA
16 EXPT 5 EARLY PYT CAS	2016	5	CAS	CAS	362	8	3	12	23	ND150172	LEGGETT/ND080483	NA	NA	26	111	47.7601	13.1817	4920.27	NA	NA	NA	NA
16 EXPT 5 EARLY PYT CAS	2016	5	CAS	CAS	363	2	3	12	22	ND150088	LEGGETT/ND060182	NA	NA	25	114	49.88	18.7434	5370.62	NA	NA	NA	NA
16 EXPT 5 EARLY PYT CAS	2016	5	CAS	CAS	364	3	3	12	21	ND150093	LEGGETT/ND060182	NA	NA	24	112	47.6354	5.65509	5905	NA	NA	NA	NA
16 EXPT 5 EARLY PYT CAS	2016	5	CAS	CAS	401	3	4	13	21	ND150093	LEGGETT/ND060182	NA	NA	24	116	53.8704	4.63095	6711.6	NA	NA	NA	NA
16 EXPT 5 EARLY PYT CAS	2016	5	CAS	CAS	402	35	4	13	22	ND150367	ND051312/ND071521	NA	NA	25	114	52.9975	7.27371	5599.16	NA	NA	NA	NA
16 EXPT 5 EARLY PYT CAS	2016	5	CAS	CAS	403	11	4	13	23	ND150205	LEGGETT/ND090196	NA	NA	23	110	50.6282	14.1584	5730.23	NA	NA	NA	NA
16 EXPT 5 EARLY PYT CAS	2016	5	CAS	CAS	404	27	4	13	24	ND150284	MN08211/DIEGO-13	NA	NA	24	112	49.6306	9.46968	6096.56	NA	NA	NA	NA
16 EXPT 5 EARLY PYT CAS	2016	5	CAS	CAS	405	43	4	13	25	ND150719	ND090370F/UFRGS881971	NA	NA	26	100	48.7577	19.1951	4392.62	NA	NA	NA	NA
16 EXPT 5 EARLY PYT CAS	2016	5	CAS	CAS	406	19	4	13	26	ND150248	LEGGETT/ND090370F	NA	NA	28	105	51.6258	6.5431	5965.49	NA	NA	NA	NA
16 EXPT 5 EARLY PYT CAS	2016	5	CAS	CAS	407	59	4	13	27	ND151011	SA070712/TAMO-406PC94	NA	NA	24	118	51.7505	6.85445	5703.34	NA	NA	NA	NA
16 EXPT 5 EARLY PYT CAS	2016	5	CAS	CAS	408	51	4	13	28	ND150961	ROCKFORD/08BT70-1	NA	NA	23	115	51.2517	8.73297	6116.73	NA	NA	NA	NA
16 EXPT 5 EARLY PYT CAS	2016	5	CAS	CAS	409	61	4	13	29	ND151053	08BT26-1/SD090523	NA	NA	25	118	50.6282	8.23724	6516.67	NA	NA	NA	NA
16 EXPT 5 EARLY PYT CAS	2016	5	CAS	CAS	410	21	4	13	30	ND150250	LEGGETT/ND090370F	NA	NA	27	108	51.5011	7.60652	6388.96	NA	NA	NA	NA
16 EXPT 5 EARLY PYT CAS	2016	5	CAS	CAS	411	5	4	13	31	ND150156	LEGGETT/ND080375	NA	NA	26	98	49.6306	10.1503	6530.11	NA	NA	NA	NA
16 EXPT 5 EARLY PYT CAS	2016	5	CAS	CAS	412	13	4	13	32	ND150212	LEGGETT/ND090196	NA	NA	26	110	50.6282	7.51412	5353.82	NA	NA	NA	NA
16 EXPT 5 EARLY PYT CAS	2016	5	CAS	CAS	413	29	4	13	33	ND150352	ND051215/08BT26-2	NA	NA	26	124	46.2637	7.93864	7558.53	NA	NA	NA	NA
16 EXPT 5 EARLY PYT CAS	2016	5	CAS	CAS	414	37	4	13	34	ND150391	ND060897/ND090623F	NA	NA	24	122	52.1246	13.6799	5941.96	NA	NA	NA	NA
16 EXPT 5 EARLY PYT CAS	2016	5	CAS	CAS	415	53	4	13	35	ND150965	ROCKFORD/08BT70-1	NA	NA	24	120	51.6258	8.45931	6483.06	NA	NA	NA	NA
16 EXPT 5 EARLY PYT CAS	2016	5	CAS	CAS	416	45	4	13	36	DEON	SESQUI*2/BETTONG//MN02108	CHECK	DEON	27	116	50.0047	11.8869	6896.44	NA	NA	NA	NA
16 EXPT 5 EARLY PYT CAS	2016	5	CAS	CAS	417	58	4	14	36	ND151008	SA070712/TAMO-406PC94	NA	NA	24	120	51.9999	5.74696	6083.12	NA	NA	NA	NA
16 EXPT 5 EARLY PYT CAS	2016	5	CAS	CAS	418	42	4	14	35	ND150718	ND090370F/UFRGS881971	NA	NA	26	94	46.6378	8.0819	5663.01	NA	NA	NA	NA
16 EXPT 5 EARLY PYT CAS	2016	5	CAS	CAS	419	2	4	14	34	ND150088	LEGGETT/ND060182	NA	NA	26	114	50.1294	13.4571	6624.21	NA	NA	NA	NA
16 EXPT 5 EARLY PYT CAS	2016	5	CAS	CAS	420	18	4	14	33	ND150238	LEGGETT/ND090325	NA	NA	26	112	52.1246	4.20495	5706.71	NA	NA	NA	NA
16 EXPT 5 EARLY PYT CAS	2016	5	CAS	CAS	421	34	4	14	32	ND150366	ND051306/ND080619	NA	NA	26	114	49.88	11.1975	5837.78	NA	NA	NA	NA
16 EXPT 5 EARLY PYT CAS	2016	5	CAS	CAS	422	50	4	14	31	ND150958	ROCKFORD/08BT70-1	NA	NA	22	114	52.4987	4.74262	5693.26	NA	NA	NA	NA
16 EXPT 5 EARLY PYT CAS	2016	5	CAS	CAS	423	26	4	14	30	ND150283	MN08211/DIEGO-13	NA	NA	24	116	51.3764	2.98579	5911.72	NA	NA	NA	NA
16 EXPT 5 EARLY PYT CAS	2016	5	CAS	CAS	424	10	4	14	29	ND150201	LEGGETT/ND090196	NA	NA	21	106	49.88	11.0252	5461.36	NA	NA	NA	NA
16 EXPT 5 EARLY PYT CAS	2016	5	CAS	CAS	425	22	4	14	28	ND150273	MAIDA/ND091857	NA	NA	27	112	50.0047	4.20686	6758.65	NA	NA	NA	NA
16 EXPT 5 EARLY PYT CAS	2016	5	CAS	CAS	426	46	4	14	27	ND150932	OA1058-4/JURY	NA	NA	24	115	48.2589	13.5849	5699.98	NA	NA	NA	NA
16 EXPT 5 EARLY PYT CAS	2016	5	CAS	CAS	427	54	4	14	26	ND150969	ROCKFORD/08BT70-1	NA	NA	25	106	51.0023	9.69397	6237.72	NA	NA	NA	NA
16 EXPT 5 EARLY PYT CAS	2016	5	CAS	CAS	428	30	4	14	25	LEGGETT	OT294/PC94	CHECK	LEGGETT	27	106	51.3764	16.8543	6066.32	NA	NA	NA	NA
16 EXPT 5 EARLY PYT CAS	2016	5	CAS	CAS	429	38	4	14	24	ND150402	ND070497/ND051236	NA	NA	25	108	49.0071	13.2446	6335.18	NA	NA	NA	NA
16 EXPT 5 EARLY PYT CAS	2016	5	CAS	CAS	430	6	4	14	23	ND150163	LEGGETT/ND080483	NA	NA	23	104	51.6258	3.82892	4439.67	NA	NA	NA	NA
16 EXPT 5 EARLY PYT CAS	2016	5	CAS	CAS	431	62	4	14	22	ND150609	ND081924/ND080373(TR.CR.MNT)	NA	NA	20	106	50.3788	10.954	4890.02	NA	NA	NA	NA
16 EXPT 5 EARLY PYT CAS	2016	5	CAS	CAS	432	14	4	14	21	ND150230	LEGGETT/ND090325	NA	NA	25	109	50.5035	12.2261	5797.45	NA	NA	NA	NA
16 EXPT 5 EARLY PYT CAS	2016	5	CAS	CAS	433	49	4	15	21	ND150952	ROCKFORD/TAMO-406	NA	NA	26	116	48.8824	20.3372	5861.3	NA	NA	NA	NA
16 EXPT 5 EARLY PYT CAS	2016	5	CAS	CAS	434	17	4	15	22	ND150237	LEGGETT/ND090325	NA	NA	24	100	54.6186	5.2021	5770.56	NA	NA	NA	NA
16 EXPT 5 EARLY PYT CAS	2016	5	CAS	CAS	435	25	4	15	23	ND150281	MN08211/DIEGO-13	NA	NA	24	116	51.2517	4.21407	5589.08	NA	NA	NA	NA
16 EXPT 5 EARLY PYT CAS	2016	5	CAS	CAS	436	33	4	15	24	ND150362	ND051306/LEGGETT	NA	NA	26	108	49.3812	10.0839	6731.76	NA	NA	NA	NA
16 EXPT 5 EARLY PYT CAS	2016	5	CAS	CAS	437	57	4	15	25	ND151004	SA070712/TAMO-406PC94	NA	NA	24	110	50.3788	12.9725	5508.42	NA	NA	NA	NA
16 EXPT 5 EARLY PYT CAS	2016	5	CAS	CAS	438	9	4	15	26	ND150193	LEGGETT/ND090196	NA	NA	24	113	50.1294	4.85714	6422.56	NA	NA	NA	NA
16 EXPT 5 EARLY PYT CAS	2016	5	CAS	CAS	439	1	4	15	27	ND150074	LEGGETT/JURY	NA	NA	24	114	52.4987	8.53229	5985.66	NA	NA	NA	NA
16 EXPT 5 EARLY PYT CAS	2016	5	CAS	CAS	440	41	4	15	28	ND150717	ND090370F/UFRGS881971	NA	NA	26	96	52.4987	6.98881	5105.12	NA	NA	NA	NA
16 EXPT 5 EARLY PYT CAS	2016	5	CAS	CAS	441	47	4	15	29	ND150935	OA1058-4/JURY	NA	NA	21	105	53.7457	4.45417	4913.55	NA	NA	NA	NA
16 EXPT 5 EARLY PYT CAS	2016	5	CAS	CAS	442	15	4	15	30	JURY	HIFI/ND990232	CHECK	JURY	26	125	52.2493	16.9676	6543.55	NA	NA	NA	NA
16 EXPT 5 EARLY PYT CAS	2016	5	CAS	CAS	443	55	4	15	31	ND150971	ROCKFORD/08BT70-1	NA	NA	26	111	49.0071	9.84391	6459.53	NA	NA	NA	NA
16 EXPT 5 EARLY PYT CAS	2016	5	CAS	CAS	444	23	4	15	32	ND150277	MN07208/ND030365	NA	NA	24	116	51.6258	7.57401	6516.67	NA	NA	NA	NA
16 EXPT 5 EARLY PYT CAS	2016	5	CAS	CAS	445	31	4	15	33	ND150357	ND051306/BEACH	NA	NA	24	122	47.7601	13.9899	5320.21	NA	NA	NA	NA
16 EXPT 5 EARLY PYT CAS	2016	5	CAS	CAS	446	63	4	15	34	ND150617	ND081924/ND080373(TR.CR.MNT)	NA	NA	20	116	48.7577	5.60903	4762.31	NA	NA	NA	NA
16 EXPT 5 EARLY PYT CAS	2016	5	CAS	CAS	447	7	4	15	35	ND150166	LEGGETT/ND080483	NA	NA	24	108	51.2517	8.53131	6654.46	NA	NA	NA	NA
16 EXPT 5 EARLY PYT CAS	2016	5	CAS	CAS	448	39	4	15	36	ND150456	ND080375/OA1189-4	NA	NA	23	117	53.4963	7.98736	5847.86	NA	NA	NA	NA
16 EXPT 5 EARLY PYT CAS	2016	5	CAS	CAS	449	44	4	16	36	ND150760	ND090584/ND070497	NA	NA	23	112	49.2565	16.439	5757.12	NA	NA	NA	NA
16 EXPT 5 EARLY PYT CAS	2016	5	CAS	CAS	450	60	4	16	35	ND151027	SOURIS/UFRGS881971	NA	NA	23	102	50.5035	13.3297	5605.88	NA	NA	NA	NA
16 EXPT 5 EARLY PYT CAS	2016	5	CAS	CAS	451	36	4	16	34	ND150376	ND060183/SD081108	NA	NA	24	119	53.9951	6.22939	6358.71	NA	NA	NA	NA
16 EXPT 5 EARLY PYT CAS	2016	5	CAS	CAS	452	4	4	16	33	ND150102	LEGGETT/ND060182	NA	NA	24	115	50.6282	7.77646	6254.52	NA	NA	NA	NA
16 EXPT 5 EARLY PYT CAS	2016	5	CAS	CAS	453	12	4	16	32	ND150209	LEGGETT/ND090196	NA	NA	24	104	50.2541	4.01484	5888.19	NA	NA	NA	NA
16 EXPT 5 EARLY PYT CAS	2016	5	CAS	CAS	454	52	4	16	31	ND150964	ROCKFORD/08BT70-1	NA	NA	24	104	52.9975	7.12695	6036.07	NA	NA	NA	NA
16 EXPT 5 EARLY PYT CAS	2016	5	CAS	CAS	455	28	4	16	30	ND150301	MN08211/ND090741(TRI.CR.)	NA	NA	24	116	49.7553	2.3868	6516.67	NA	NA	NA	NA
16 EXPT 5 EARLY PYT CAS	2016	5	CAS	CAS	456	20	4	16	29	ND150249	LEGGETT/ND090370F	NA	NA	24	110	51.3764	14.4198	5572.27	NA	NA	NA	NA
16 EXPT 5 EARLY PYT CAS	2016	5	CAS	CAS	457	32	4	16	28	ND150359	ND051306/LEGGETT	NA	NA	24	102	50.1294	6.19167	6452.81	NA	NA	NA	NA
16 EXPT 5 EARLY PYT CAS	2016	5	CAS	CAS	458	56	4	16	27	ND151003	SA070712/TAMO-406PC94	NA	NA	24	94	51.127	12.8612	5011.01	NA	NA	NA	NA
16 EXPT 5 EARLY PYT CAS	2016	5	CAS	CAS	459	16	4	16	26	ND150234	LEGGETT/ND090325	NA	NA	26	110	52.2493	7.6032	5047.98	NA	NA	NA	NA
16 EXPT 5 EARLY PYT CAS	2016	5	CAS	CAS	460	40	4	16	25	ND150486	ND080436/MINSTREL	NA	NA	24	114	51.7505	3.20024	5673.1	NA	NA	NA	NA
16 EXPT 5 EARLY PYT CAS	2016	5	CAS	CAS	461	24	4	16	24	ND150278	MN07208/ND030365	NA	NA	22	108	48.0095	10.587	5931.88	NA	NA	NA	NA
16 EXPT 5 EARLY PYT CAS	2016	5	CAS	CAS	462	64	4	16	23	ND150619	ND081924/ND080373(TR.CR.MNT)	NA	NA	22	108	48.2589	6.80896	4503.53	NA	NA	NA	NA
16 EXPT 5 EARLY PYT CAS	2016	5	CAS	CAS	463	8	4	16	22	ND150172	LEGGETT/ND080483	NA	NA	26	115	48.5083	9.24721	5723.51	NA	NA	NA	NA
16 EXPT 5 EARLY PYT CAS	2016	5	CAS	CAS	464	48	4	16	21	ND150944	PINNACLE/TAMO-406	NA	NA	22	114	49.7553	21.0431	4755.59	NA	NA	NA	NA
16 EXPT 5 EARLY PYT FAR	2016	5	FAR	FAR_E4	101	1	1	1	85	ND150074	LEGGETT/JURY	NA	NA	18	100	52.6234	4.71866	5602.52	NA	NA	NA	NA
16 EXPT 5 EARLY PYT FAR	2016	5	FAR	FAR_E4	102	2	1	1	86	ND150088	LEGGETT/ND060182	NA	NA	20	90	49.3812	13.3954	5414.31	NA	NA	NA	NA
16 EXPT 5 EARLY PYT FAR	2016	5	FAR	FAR_E4	103	3	1	1	87	ND150093	LEGGETT/ND060182	NA	NA	20	98	51.8752	8.64333	4607.71	NA	NA	NA	NA
16 EXPT 5 EARLY PYT FAR	2016	5	FAR	FAR_E4	104	4	1	1	88	ND150102	LEGGETT/ND060182	NA	NA	19	94	47.1366	13.1579	4022.93	NA	NA	NA	NA
16 EXPT 5 EARLY PYT FAR	2016	5	FAR	FAR_E4	105	5	1	1	89	ND150156	LEGGETT/ND080375	NA	NA	20	80	46.5131	16.2881	3965.79	NA	NA	NA	NA
16 EXPT 5 EARLY PYT FAR	2016	5	FAR	FAR_E4	106	6	1	1	90	ND150163	LEGGETT/ND080483	NA	NA	18	88	49.7553	4.67221	3639.79	NA	NA	NA	NA
16 EXPT 5 EARLY PYT FAR	2016	5	FAR	FAR_E4	107	7	1	1	91	ND150166	LEGGETT/ND080483	NA	NA	19	92	49.3812	9.0916	4439.67	NA	NA	NA	NA
16 EXPT 5 EARLY PYT FAR	2016	5	FAR	FAR_E4	108	8	1	1	92	ND150172	LEGGETT/ND080483	NA	NA	21	98	46.8872	10.4645	4022.93	NA	NA	NA	NA
16 EXPT 5 EARLY PYT FAR	2016	5	FAR	FAR_E4	109	9	1	1	93	ND150193	LEGGETT/ND090196	NA	NA	19	96	47.8848	6.28018	4510.25	NA	NA	NA	NA
16 EXPT 5 EARLY PYT FAR	2016	5	FAR	FAR_E4	110	10	1	1	94	ND150201	LEGGETT/ND090196	NA	NA	16	89	46.139	18.4439	3261.36	NA	NA	NA	NA
16 EXPT 5 EARLY PYT FAR	2016	5	FAR	FAR_E4	111	11	1	1	95	ND150205	LEGGETT/ND090196	NA	NA	18	96	49.2565	26.6622	3522.16	NA	NA	NA	NA
16 EXPT 5 EARLY PYT FAR	2016	5	FAR	FAR_E4	112	12	1	1	96	ND150209	LEGGETT/ND090196	NA	NA	18	101	49.1318	7.14489	4732.06	NA	NA	NA	NA
16 EXPT 5 EARLY PYT FAR	2016	5	FAR	FAR_E4	113	13	1	1	97	ND150212	LEGGETT/ND090196	NA	NA	18	96	49.88	6.52502	4903.47	NA	NA	NA	NA
16 EXPT 5 EARLY PYT FAR	2016	5	FAR	FAR_E4	114	14	1	1	98	ND150230	LEGGETT/ND090325	NA	NA	19	96	49.88	13.012	3918.74	NA	NA	NA	NA
16 EXPT 5 EARLY PYT FAR	2016	5	FAR	FAR_E4	115	15	1	1	99	JURY	HIFI/ND990232	CHECK	JURY	19	101	50.6282	18.0515	4963.96	NA	NA	NA	NA
16 EXPT 5 EARLY PYT FAR	2016	5	FAR	FAR_E4	116	16	1	1	100	ND150234	LEGGETT/ND090325	NA	NA	20	90	51.0023	7.46101	3878.41	NA	NA	NA	NA
16 EXPT 5 EARLY PYT FAR	2016	5	FAR	FAR_E4	117	17	1	1	101	ND150237	LEGGETT/ND090325	NA	NA	21	82	53.2469	3.33661	4103.59	NA	NA	NA	NA
16 EXPT 5 EARLY PYT FAR	2016	5	FAR	FAR_E4	118	18	1	1	102	ND150238	LEGGETT/ND090325	NA	NA	21	95	49.6306	4.13766	4248.1	NA	NA	NA	NA
16 EXPT 5 EARLY PYT FAR	2016	5	FAR	FAR_E4	119	19	1	1	103	ND150248	LEGGETT/ND090370F	NA	NA	23	88	48.2589	6.98439	4090.14	NA	NA	NA	NA
16 EXPT 5 EARLY PYT FAR	2016	5	FAR	FAR_E4	120	20	1	1	104	ND150249	LEGGETT/ND090370F	NA	NA	19	90	49.88	14.0102	4607.71	NA	NA	NA	NA
16 EXPT 5 EARLY PYT FAR	2016	5	FAR	FAR_E4	121	21	1	1	105	ND150250	LEGGETT/ND090370F	NA	NA	20	85	49.7553	6.5834	4090.14	NA	NA	NA	NA
16 EXPT 5 EARLY PYT FAR	2016	5	FAR	FAR_E4	122	22	1	1	106	ND150273	MAIDA/ND091857	NA	NA	21	92	51.3764	4.41793	4648.04	NA	NA	NA	NA
16 EXPT 5 EARLY PYT FAR	2016	5	FAR	FAR_E4	123	23	1	1	107	ND150277	MN07208/ND030365	NA	NA	20	96	50.3788	17.2355	4352.29	NA	NA	NA	NA
16 EXPT 5 EARLY PYT FAR	2016	5	FAR	FAR_E4	124	24	1	1	108	ND150278	MN07208/ND030365	NA	NA	23	91	46.3884	8.21897	4359.01	NA	NA	NA	NA
16 EXPT 5 EARLY PYT FAR	2016	5	FAR	FAR_E4	125	25	1	2	108	ND150281	MN08211/DIEGO-13	NA	NA	20	96	50.3788	2.52229	3693.56	NA	NA	NA	NA
16 EXPT 5 EARLY PYT FAR	2016	5	FAR	FAR_E4	126	26	1	2	107	ND150283	MN08211/DIEGO-13	NA	NA	19	98	50.1294	2.57325	3693.56	NA	NA	NA	NA
16 EXPT 5 EARLY PYT FAR	2016	5	FAR	FAR_E4	127	27	1	2	106	ND150284	MN08211/DIEGO-13	NA	NA	18	86	48.8824	5.08498	4429.59	NA	NA	NA	NA
16 EXPT 5 EARLY PYT FAR	2016	5	FAR	FAR_E4	128	28	1	2	105	ND150301	MN08211/ND090741(TRI.CR.)	NA	NA	18	92	48.0095	3.72844	3935.54	NA	NA	NA	NA
16 EXPT 5 EARLY PYT FAR	2016	5	FAR	FAR_E4	129	29	1	2	104	ND150352	ND051215/08BT26-2	NA	NA	21	88	46.0143	11.7451	4641.32	NA	NA	NA	NA
16 EXPT 5 EARLY PYT FAR	2016	5	FAR	FAR_E4	130	30	1	2	103	LEGGETT	OT294/PC94	CHECK	LEGGETT	22	80	48.3836	13.1795	4268.27	NA	NA	NA	NA
16 EXPT 5 EARLY PYT FAR	2016	5	FAR	FAR_E4	131	31	1	2	102	ND150357	ND051306/BEACH	NA	NA	19	93	47.386	15.51	4389.26	NA	NA	NA	NA
16 EXPT 5 EARLY PYT FAR	2016	5	FAR	FAR_E4	132	32	1	2	101	ND150359	ND051306/LEGGETT	NA	NA	19	85	50.8776	6.64133	5041.26	NA	NA	NA	NA
16 EXPT 5 EARLY PYT FAR	2016	5	FAR	FAR_E4	133	33	1	2	100	ND150362	ND051306/LEGGETT	NA	NA	20	86	49.2565	12.5265	4953.88	NA	NA	NA	NA
16 EXPT 5 EARLY PYT FAR	2016	5	FAR	FAR_E4	134	34	1	2	99	ND150366	ND051306/ND080619	NA	NA	19	92	49.88	11.0369	4459.83	NA	NA	NA	NA
16 EXPT 5 EARLY PYT FAR	2016	5	FAR	FAR_E4	135	35	1	2	98	ND150367	ND051312/ND071521	NA	NA	19	94	52.7481	4.11679	4604.35	NA	NA	NA	NA
16 EXPT 5 EARLY PYT FAR	2016	5	FAR	FAR_E4	136	36	1	2	97	ND150376	ND060183/SD081108	NA	NA	18	96	52.9975	4.77151	4765.67	NA	NA	NA	NA
16 EXPT 5 EARLY PYT FAR	2016	5	FAR	FAR_E4	137	37	1	2	96	ND150391	ND060897/ND090623F	NA	NA	18	96	50.5035	15.1673	4399.34	NA	NA	NA	NA
16 EXPT 5 EARLY PYT FAR	2016	5	FAR	FAR_E4	138	38	1	2	95	ND150402	ND070497/ND051236	NA	NA	21	86	47.7601	22.5526	4792.56	NA	NA	NA	NA
16 EXPT 5 EARLY PYT FAR	2016	5	FAR	FAR_E4	139	39	1	2	94	ND150456	ND080375/OA1189-4	NA	NA	18	94	52.374	7.14787	4409.42	NA	NA	NA	NA
16 EXPT 5 EARLY PYT FAR	2016	5	FAR	FAR_E4	140	40	1	2	93	ND150486	ND080436/MINSTREL	NA	NA	18	94	51.5011	4.15362	4637.96	NA	NA	NA	NA
16 EXPT 5 EARLY PYT FAR	2016	5	FAR	FAR_E4	141	41	1	2	92	ND150717	ND090370F/UFRGS881971	NA	NA	17	76	51.7505	7.26794	4590.91	NA	NA	NA	NA
16 EXPT 5 EARLY PYT FAR	2016	5	FAR	FAR_E4	142	42	1	2	91	ND150718	ND090370F/UFRGS881971	NA	NA	18	72	49.2565	7.14563	3807.83	NA	NA	NA	NA
16 EXPT 5 EARLY PYT FAR	2016	5	FAR	FAR_E4	143	43	1	2	90	ND150719	ND090370F/UFRGS881971	NA	NA	17	78	48.633	6.7818	3989.32	NA	NA	NA	NA
16 EXPT 5 EARLY PYT FAR	2016	5	FAR	FAR_E4	144	44	1	2	89	ND150760	ND090584/ND070497	NA	NA	18	92	49.2565	15.9749	5081.59	NA	NA	NA	NA
16 EXPT 5 EARLY PYT FAR	2016	5	FAR	FAR_E4	145	45	1	2	88	DEON	SESQUI*2/BETTONG//MN02108	CHECK	DEON	19	86	49.0071	15.6617	5165.61	NA	NA	NA	NA
16 EXPT 5 EARLY PYT FAR	2016	5	FAR	FAR_E4	146	46	1	2	87	ND150932	OA1058-4/JURY	NA	NA	18	93	51.127	19.0476	5152.17	NA	NA	NA	NA
16 EXPT 5 EARLY PYT FAR	2016	5	FAR	FAR_E4	147	47	1	2	86	ND150935	OA1058-4/JURY	NA	NA	14	86	52.374	3.83467	4187.61	NA	NA	NA	NA
16 EXPT 5 EARLY PYT FAR	2016	5	FAR	FAR_E4	148	48	1	2	85	ND150944	PINNACLE/TAMO-406	NA	NA	15	77	47.2613	12.6893	2574.4	NA	NA	NA	NA
16 EXPT 5 EARLY PYT FAR	2016	5	FAR	FAR_E4	149	49	1	3	85	ND150952	ROCKFORD/TAMO-406	NA	NA	18	91	49.88	11.6203	4637.96	NA	NA	NA	NA
16 EXPT 5 EARLY PYT FAR	2016	5	FAR	FAR_E4	150	50	1	3	86	ND150958	ROCKFORD/08BT70-1	NA	NA	16	98	52.4987	2.42941	5165.61	NA	NA	NA	NA
16 EXPT 5 EARLY PYT FAR	2016	5	FAR	FAR_E4	151	51	1	3	87	ND150961	ROCKFORD/08BT70-1	NA	NA	17	94	50.7529	8.31865	5189.14	NA	NA	NA	NA
16 EXPT 5 EARLY PYT FAR	2016	5	FAR	FAR_E4	152	52	1	3	88	ND150964	ROCKFORD/08BT70-1	NA	NA	18	91	51.2517	5.83151	4906.83	NA	NA	NA	NA
16 EXPT 5 EARLY PYT FAR	2016	5	FAR	FAR_E4	153	53	1	3	89	ND150965	ROCKFORD/08BT70-1	NA	NA	18	94	51.8752	7.55059	4816.08	NA	NA	NA	NA
16 EXPT 5 EARLY PYT FAR	2016	5	FAR	FAR_E4	154	54	1	3	90	ND150969	ROCKFORD/08BT70-1	NA	NA	18	92	50.6282	14.415	5199.22	NA	NA	NA	NA
16 EXPT 5 EARLY PYT FAR	2016	5	FAR	FAR_E4	155	55	1	3	91	ND150971	ROCKFORD/08BT70-1	NA	NA	19	92	50.2541	7.77385	5320.21	NA	NA	NA	NA
16 EXPT 5 EARLY PYT FAR	2016	5	FAR	FAR_E4	156	56	1	3	92	ND151003	SA070712/TAMO-406PC94	NA	NA	16	74	50.3788	10.0923	3932.18	NA	NA	NA	NA
16 EXPT 5 EARLY PYT FAR	2016	5	FAR	FAR_E4	157	57	1	3	93	ND151004	SA070712/TAMO-406PC94	NA	NA	16	89	49.0071	10.461	4476.64	NA	NA	NA	NA
16 EXPT 5 EARLY PYT FAR	2016	5	FAR	FAR_E4	158	58	1	3	94	ND151008	SA070712/TAMO-406PC94	NA	NA	18	98	51.7505	9.00326	5158.89	NA	NA	NA	NA
16 EXPT 5 EARLY PYT FAR	2016	5	FAR	FAR_E4	159	59	1	3	95	ND151011	SA070712/TAMO-406PC94	NA	NA	19	99	51.5011	10.6731	4873.22	NA	NA	NA	NA
16 EXPT 5 EARLY PYT FAR	2016	5	FAR	FAR_E4	160	60	1	3	96	ND151027	SOURIS/UFRGS881971	NA	NA	16	76	48.0095	13.7508	4261.54	NA	NA	NA	NA
16 EXPT 5 EARLY PYT FAR	2016	5	FAR	FAR_E4	161	61	1	3	97	ND151053	08BT26-1/SD090523	NA	NA	19	96	50.2541	11.4545	4806	NA	NA	NA	NA
16 EXPT 5 EARLY PYT FAR	2016	5	FAR	FAR_E4	162	62	1	3	98	ND150609	ND081924/ND080373(TR.CR.MNT)	NA	NA	14	88	49.5059	9.61668	3787.67	NA	NA	NA	NA
16 EXPT 5 EARLY PYT FAR	2016	5	FAR	FAR_E4	163	63	1	3	99	ND150617	ND081924/ND080373(TR.CR.MNT)	NA	NA	14	86	49.0071	4.35972	4372.45	NA	NA	NA	NA
16 EXPT 5 EARLY PYT FAR	2016	5	FAR	FAR_E4	164	64	1	3	100	ND150619	ND081924/ND080373(TR.CR.MNT)	NA	NA	17	88	47.7601	6.39262	4006.12	NA	NA	NA	NA
16 EXPT 5 EARLY PYT FAR	2016	5	FAR	FAR_E4	201	9	2	3	101	ND150193	LEGGETT/ND090196	NA	NA	19	91	47.6354	6.23445	4701.81	NA	NA	NA	NA
16 EXPT 5 EARLY PYT FAR	2016	5	FAR	FAR_E4	202	1	2	3	102	ND150074	LEGGETT/JURY	NA	NA	18	95	51.8752	6.20759	4695.09	NA	NA	NA	NA
16 EXPT 5 EARLY PYT FAR	2016	5	FAR	FAR_E4	203	17	2	3	103	ND150237	LEGGETT/ND090325	NA	NA	20	80	54.2445	2.59922	4318.68	NA	NA	NA	NA
16 EXPT 5 EARLY PYT FAR	2016	5	FAR	FAR_E4	204	33	2	3	104	ND150362	ND051306/LEGGETT	NA	NA	19	85	49.6306	13.292	4604.35	NA	NA	NA	NA
16 EXPT 5 EARLY PYT FAR	2016	5	FAR	FAR_E4	205	41	2	3	105	ND150717	ND090370F/UFRGS881971	NA	NA	17	75	50.3788	6.99559	3814.55	NA	NA	NA	NA
16 EXPT 5 EARLY PYT FAR	2016	5	FAR	FAR_E4	206	25	2	3	106	ND150281	MN08211/DIEGO-13	NA	NA	19	96	49.7553	2.64022	3727.17	NA	NA	NA	NA
16 EXPT 5 EARLY PYT FAR	2016	5	FAR	FAR_E4	207	57	2	3	107	ND151004	SA070712/TAMO-406PC94	NA	NA	17	82	47.6354	12.8217	3770.86	NA	NA	NA	NA
16 EXPT 5 EARLY PYT FAR	2016	5	FAR	FAR_E4	208	49	2	3	108	ND150952	ROCKFORD/TAMO-406	NA	NA	19	86	49.1318	16.8819	4184.25	NA	NA	NA	NA
16 EXPT 5 EARLY PYT FAR	2016	5	FAR	FAR_E4	209	34	2	4	108	ND150366	ND051306/ND080619	NA	NA	19	92	49.0071	9.62453	2685.31	NA	NA	NA	NA
16 EXPT 5 EARLY PYT FAR	2016	5	FAR	FAR_E4	210	2	2	4	107	ND150088	LEGGETT/ND060182	NA	NA	20	88	50.0047	17.2913	4799.28	NA	NA	NA	NA
16 EXPT 5 EARLY PYT FAR	2016	5	FAR	FAR_E4	211	50	2	4	106	ND150958	ROCKFORD/08BT70-1	NA	NA	17	93	52.2493	9.03262	4224.58	NA	NA	NA	NA
16 EXPT 5 EARLY PYT FAR	2016	5	FAR	FAR_E4	212	26	2	4	105	ND150283	MN08211/DIEGO-13	NA	NA	19	100	50.5035	2.96203	3982.59	NA	NA	NA	NA
16 EXPT 5 EARLY PYT FAR	2016	5	FAR	FAR_E4	213	18	2	4	104	ND150238	LEGGETT/ND090325	NA	NA	21	88	51.2517	4.14993	4617.79	NA	NA	NA	NA
16 EXPT 5 EARLY PYT FAR	2016	5	FAR	FAR_E4	214	42	2	4	103	ND150718	ND090370F/UFRGS881971	NA	NA	18	74	49.1318	6.63847	4211.13	NA	NA	NA	NA
16 EXPT 5 EARLY PYT FAR	2016	5	FAR	FAR_E4	215	10	2	4	102	ND150201	LEGGETT/ND090196	NA	NA	17	90	48.0095	5.83913	4345.57	NA	NA	NA	NA
16 EXPT 5 EARLY PYT FAR	2016	5	FAR	FAR_E4	216	58	2	4	101	ND151008	SA070712/TAMO-406PC94	NA	NA	19	98	51.0023	10.7504	4765.67	NA	NA	NA	NA
16 EXPT 5 EARLY PYT FAR	2016	5	FAR	FAR_E4	217	63	2	4	100	ND150617	ND081924/ND080373(TR.CR.MNT)	NA	NA	15	86	49.5059	5.21423	4439.67	NA	NA	NA	NA
16 EXPT 5 EARLY PYT FAR	2016	5	FAR	FAR_E4	218	23	2	4	99	ND150277	MN07208/ND030365	NA	NA	19	100	49.5059	15.8624	4984.13	NA	NA	NA	NA
16 EXPT 5 EARLY PYT FAR	2016	5	FAR	FAR_E4	219	7	2	4	98	ND150166	LEGGETT/ND080483	NA	NA	20	87	50.2541	12.5558	4970.68	NA	NA	NA	NA
16 EXPT 5 EARLY PYT FAR	2016	5	FAR	FAR_E4	220	55	2	4	97	ND150971	ROCKFORD/08BT70-1	NA	NA	19	90	50.2541	8.02043	5263.07	NA	NA	NA	NA
16 EXPT 5 EARLY PYT FAR	2016	5	FAR	FAR_E4	221	47	2	4	96	ND150935	OA1058-4/JURY	NA	NA	14	91	52.9975	3.84093	3760.78	NA	NA	NA	NA
16 EXPT 5 EARLY PYT FAR	2016	5	FAR	FAR_E4	222	39	2	4	95	ND150456	ND080375/OA1189-4	NA	NA	18	98	51.5011	9.23259	4248.1	NA	NA	NA	NA
16 EXPT 5 EARLY PYT FAR	2016	5	FAR	FAR_E4	223	31	2	4	94	ND150357	ND051306/BEACH	NA	NA	18	100	48.3836	11.7153	4674.93	NA	NA	NA	NA
16 EXPT 5 EARLY PYT FAR	2016	5	FAR	FAR_E4	224	15	2	4	93	JURY	HIFI/ND990232	CHECK	JURY	19	101	51.9999	11.0382	5017.73	NA	NA	NA	NA
16 EXPT 5 EARLY PYT FAR	2016	5	FAR	FAR_E4	225	60	2	4	92	ND151027	SOURIS/UFRGS881971	NA	NA	16	80	48.8824	12.0778	4493.44	NA	NA	NA	NA
16 EXPT 5 EARLY PYT FAR	2016	5	FAR	FAR_E4	226	28	2	4	91	ND150301	MN08211/ND090741(TRI.CR.)	NA	NA	18	98	47.7601	3.81529	4439.67	NA	NA	NA	NA
16 EXPT 5 EARLY PYT FAR	2016	5	FAR	FAR_E4	227	44	2	4	90	ND150760	ND090584/ND070497	NA	NA	19	102	48.8824	16.6443	4799.28	NA	NA	NA	NA
16 EXPT 5 EARLY PYT FAR	2016	5	FAR	FAR_E4	228	36	2	4	89	ND150376	ND060183/SD081108	NA	NA	19	98	53.2469	4.36788	5189.14	NA	NA	NA	NA
16 EXPT 5 EARLY PYT FAR	2016	5	FAR	FAR_E4	229	52	2	4	88	ND150964	ROCKFORD/08BT70-1	NA	NA	19	96	52.374	4.17257	5219.38	NA	NA	NA	NA
16 EXPT 5 EARLY PYT FAR	2016	5	FAR	FAR_E4	230	4	2	4	87	ND150102	LEGGETT/ND060182	NA	NA	20	98	47.6354	10.5845	4392.62	NA	NA	NA	NA
16 EXPT 5 EARLY PYT FAR	2016	5	FAR	FAR_E4	231	12	2	4	86	ND150209	LEGGETT/ND090196	NA	NA	18	90	50.1294	4.53985	5229.47	NA	NA	NA	NA
16 EXPT 5 EARLY PYT FAR	2016	5	FAR	FAR_E4	232	20	2	4	85	ND150249	LEGGETT/ND090370F	NA	NA	19	90	50.0047	12.0076	5276.52	NA	NA	NA	NA
16 EXPT 5 EARLY PYT FAR	2016	5	FAR	FAR_E4	233	38	2	5	85	ND150402	ND070497/ND051236	NA	NA	20	90	46.139	21.5554	4520.33	NA	NA	NA	NA
16 EXPT 5 EARLY PYT FAR	2016	5	FAR	FAR_E4	234	30	2	5	86	LEGGETT	OT294/PC94	CHECK	LEGGETT	22	87	48.633	14.3325	3861.6	NA	NA	NA	NA
16 EXPT 5 EARLY PYT FAR	2016	5	FAR	FAR_E4	235	62	2	5	87	ND150609	ND081924/ND080373(TR.CR.MNT)	NA	NA	14	88	49.3812	8.32202	3861.6	NA	NA	NA	NA
16 EXPT 5 EARLY PYT FAR	2016	5	FAR	FAR_E4	236	54	2	5	88	ND150969	ROCKFORD/08BT70-1	NA	NA	18	88	50.1294	15.7176	5212.66	NA	NA	NA	NA
16 EXPT 5 EARLY PYT FAR	2016	5	FAR	FAR_E4	237	46	2	5	89	ND150932	OA1058-4/JURY	NA	NA	18	96	51.2517	13.2505	4789.2	NA	NA	NA	NA
16 EXPT 5 EARLY PYT FAR	2016	5	FAR	FAR_E4	238	14	2	5	90	ND150230	LEGGETT/ND090325	NA	NA	19	92	50.8776	9.08406	4637.96	NA	NA	NA	NA
16 EXPT 5 EARLY PYT FAR	2016	5	FAR	FAR_E4	239	6	2	5	91	ND150163	LEGGETT/ND080483	NA	NA	18	93	50.1294	4.66413	4422.86	NA	NA	NA	NA
16 EXPT 5 EARLY PYT FAR	2016	5	FAR	FAR_E4	240	22	2	5	92	ND150273	MAIDA/ND091857	NA	NA	21	96	51.6258	4.33984	5162.25	NA	NA	NA	NA
16 EXPT 5 EARLY PYT FAR	2016	5	FAR	FAR_E4	241	51	2	5	93	ND150961	ROCKFORD/08BT70-1	NA	NA	19	93	50.6282	15.2753	4980.76	NA	NA	NA	NA
16 EXPT 5 EARLY PYT FAR	2016	5	FAR	FAR_E4	242	11	2	5	94	ND150205	LEGGETT/ND090196	NA	NA	18	94	50.3788	14.4539	4990.85	NA	NA	NA	NA
16 EXPT 5 EARLY PYT FAR	2016	5	FAR	FAR_E4	243	19	2	5	95	ND150248	LEGGETT/ND090370F	NA	NA	23	90	49.6306	6.65324	4671.57	NA	NA	NA	NA
16 EXPT 5 EARLY PYT FAR	2016	5	FAR	FAR_E4	244	35	2	5	96	ND150367	ND051312/ND071521	NA	NA	19	98	52.374	6.73737	4658.12	NA	NA	NA	NA
16 EXPT 5 EARLY PYT FAR	2016	5	FAR	FAR_E4	245	59	2	5	97	ND151011	SA070712/TAMO-406PC94	NA	NA	19	100	51.3764	10.275	5034.54	NA	NA	NA	NA
16 EXPT 5 EARLY PYT FAR	2016	5	FAR	FAR_E4	246	27	2	5	98	ND150284	MN08211/DIEGO-13	NA	NA	19	94	48.633	9.15849	4177.52	NA	NA	NA	NA
16 EXPT 5 EARLY PYT FAR	2016	5	FAR	FAR_E4	247	3	2	5	99	ND150093	LEGGETT/ND060182	NA	NA	20	96	52.1246	7.35343	5239.55	NA	NA	NA	NA
16 EXPT 5 EARLY PYT FAR	2016	5	FAR	FAR_E4	248	43	2	5	100	ND150719	ND090370F/UFRGS881971	NA	NA	18	82	49.6306	8.05211	3740.61	NA	NA	NA	NA
16 EXPT 5 EARLY PYT FAR	2016	5	FAR	FAR_E4	249	53	2	5	101	ND150965	ROCKFORD/08BT70-1	NA	NA	19	94	51.9999	7.01488	4967.32	NA	NA	NA	NA
16 EXPT 5 EARLY PYT FAR	2016	5	FAR	FAR_E4	250	21	2	5	102	ND150250	LEGGETT/ND090370F	NA	NA	22	86	49.6306	7.7041	4429.59	NA	NA	NA	NA
16 EXPT 5 EARLY PYT FAR	2016	5	FAR	FAR_E4	251	61	2	5	103	ND151053	08BT26-1/SD090523	NA	NA	19	95	50.6282	17.4773	4436.31	NA	NA	NA	NA
16 EXPT 5 EARLY PYT FAR	2016	5	FAR	FAR_E4	252	45	2	5	104	DEON	SESQUI*2/BETTONG//MN02108	CHECK	DEON	20	84	49.6306	15.9788	4755.59	NA	NA	NA	NA
16 EXPT 5 EARLY PYT FAR	2016	5	FAR	FAR_E4	253	29	2	5	105	ND150352	ND051215/08BT26-2	NA	NA	21	92	45.6402	13.0828	4668.21	NA	NA	NA	NA
16 EXPT 5 EARLY PYT FAR	2016	5	FAR	FAR_E4	254	13	2	5	106	ND150212	LEGGETT/ND090196	NA	NA	19	84	50.0047	5.50815	4947.16	NA	NA	NA	NA
16 EXPT 5 EARLY PYT FAR	2016	5	FAR	FAR_E4	255	37	2	5	107	ND150391	ND060897/ND090623F	NA	NA	18	94	50.5035	16.7657	4345.57	NA	NA	NA	NA
16 EXPT 5 EARLY PYT FAR	2016	5	FAR	FAR_E4	256	5	2	5	108	ND150156	LEGGETT/ND080375	NA	NA	20	75	48.2589	12.1864	4651.4	NA	NA	NA	NA
16 EXPT 5 EARLY PYT FAR	2016	5	FAR	FAR_E4	257	16	2	6	108	ND150234	LEGGETT/ND090325	NA	NA	20	84	51.9999	5.46185	4184.25	NA	NA	NA	NA
16 EXPT 5 EARLY PYT FAR	2016	5	FAR	FAR_E4	258	32	2	6	107	ND150359	ND051306/LEGGETT	NA	NA	19	82	50.1294	8.05942	4637.96	NA	NA	NA	NA
16 EXPT 5 EARLY PYT FAR	2016	5	FAR	FAR_E4	259	40	2	6	106	ND150486	ND080436/MINSTREL	NA	NA	17	89	51.7505	4.15134	4530.41	NA	NA	NA	NA
16 EXPT 5 EARLY PYT FAR	2016	5	FAR	FAR_E4	260	48	2	6	105	ND150944	PINNACLE/TAMO-406	NA	NA	15	81	48.633	11.9479	2995.18	NA	NA	NA	NA
16 EXPT 5 EARLY PYT FAR	2016	5	FAR	FAR_E4	261	56	2	6	104	ND151003	SA070712/TAMO-406PC94	NA	NA	17	69	49.1318	13.0541	3417.97	NA	NA	NA	NA
16 EXPT 5 EARLY PYT FAR	2016	5	FAR	FAR_E4	262	24	2	6	103	ND150278	MN07208/ND030365	NA	NA	21	86	47.2613	7.76213	4916.91	NA	NA	NA	NA
16 EXPT 5 EARLY PYT FAR	2016	5	FAR	FAR_E4	263	64	2	6	102	ND150619	ND081924/ND080373(TR.CR.MNT)	NA	NA	16	84	47.8848	7.9918	4100.22	NA	NA	NA	NA
16 EXPT 5 EARLY PYT FAR	2016	5	FAR	FAR_E4	264	8	2	6	101	ND150172	LEGGETT/ND080483	NA	NA	21	82	48.0095	5.71866	4611.07	NA	NA	NA	NA
16 EXPT 6 MID PYT CAS	2016	6	CAS	CAS	301	36	3	17	21	ND150377	ND060183/SD081108	NA	NA	27	118	49.1318	14.4096	6597.33	NA	NA	NA	NA
16 EXPT 6 MID PYT CAS	2016	6	CAS	CAS	302	34	3	17	22	ND150364	ND051306/LEGGETT	NA	NA	28	104	50.7529	7.35972	5773.92	NA	NA	NA	NA
16 EXPT 6 MID PYT CAS	2016	6	CAS	CAS	303	38	3	17	23	ND150644	ND090057/ND051306	NA	NA	29	110	47.5107	9.27964	5216.02	NA	NA	NA	NA
16 EXPT 6 MID PYT CAS	2016	6	CAS	CAS	304	33	3	17	24	ND150358	ND051306/LEGGETT	NA	NA	30	108	49.5059	7.85798	6294.85	NA	NA	NA	NA
16 EXPT 6 MID PYT CAS	2016	6	CAS	CAS	305	35	3	17	25	ND150368	ND051312/ND091202	NA	NA	26	109	52.4987	6.13605	5434.48	NA	NA	NA	NA
16 EXPT 6 MID PYT CAS	2016	6	CAS	CAS	306	40	3	17	26	ND150712	ND090370F/01G04-CC5B	NA	NA	32	116	49.0071	11.3757	6029.35	NA	NA	NA	NA
16 EXPT 6 MID PYT CAS	2016	6	CAS	CAS	307	37	3	17	27	ND150388	ND060897/ND090370F	NA	NA	26	128	50.6282	17.3379	5857.94	NA	NA	NA	NA
16 EXPT 6 MID PYT CAS	2016	6	CAS	CAS	308	39	3	17	28	ND150708	ND090370F/01G04-CC5B	NA	NA	28	114	47.2613	15.3006	6496.5	NA	NA	NA	NA
16 EXPT 6 MID PYT CAS	2016	6	CAS	CAS	309	51	3	17	29	ND150954	ROCKFORD/08BT70-1	NA	NA	28	112	48.7577	10.2973	6624.21	NA	NA	NA	NA
16 EXPT 6 MID PYT CAS	2016	6	CAS	CAS	310	54	3	17	30	ND150968	ROCKFORD/08BT70-1	NA	NA	28	106	50.5035	5.2176	6872.92	NA	NA	NA	NA
16 EXPT 6 MID PYT CAS	2016	6	CAS	CAS	311	52	3	17	31	ND150963	ROCKFORD/08BT70-1	NA	NA	24	98	51.9999	7.00563	6570.44	NA	NA	NA	NA
16 EXPT 6 MID PYT CAS	2016	6	CAS	CAS	312	50	3	17	32	ND150953	ROCKFORD/08BT70-1	NA	NA	27	114	48.7577	11.7094	6315.02	NA	NA	NA	NA
16 EXPT 6 MID PYT CAS	2016	6	CAS	CAS	313	55	3	17	33	ND150988	SA070712/ND080375PC94	NA	NA	24	113	50.7529	5.31845	6321.74	NA	NA	NA	NA
16 EXPT 6 MID PYT CAS	2016	6	CAS	CAS	314	56	3	17	34	ND150993	SA070712/ND080375PC94	NA	NA	26	124	51.3764	1.70867	6160.42	NA	NA	NA	NA
16 EXPT 6 MID PYT CAS	2016	6	CAS	CAS	315	53	3	17	35	ND150967	ROCKFORD/08BT70-1	NA	NA	26	108	49.2565	8.73132	7104.82	NA	NA	NA	NA
16 EXPT 6 MID PYT CAS	2016	6	CAS	CAS	316	49	3	17	36	ND150949	ROCKFORD/ND102082(M1180)	NA	NA	27	127	51.8752	5.23833	6839.31	NA	NA	NA	NA
16 EXPT 6 MID PYT CAS	2016	6	CAS	CAS	317	28	3	18	36	ND150342	ND051037/ND051306	NA	NA	30	108	47.8848	7.80485	6234.36	NA	NA	NA	NA
16 EXPT 6 MID PYT CAS	2016	6	CAS	CAS	318	29	3	18	35	ND150347	ND051037/ND051306	NA	NA	25	112	51.2517	29.9589	6546.92	NA	NA	NA	NA
16 EXPT 6 MID PYT CAS	2016	6	CAS	CAS	319	30	3	18	34	LEGGETT	OT294/PC94	CHECK	LEGGETT	27	102	48.1342	12.2927	5948.69	NA	NA	NA	NA
16 EXPT 6 MID PYT CAS	2016	6	CAS	CAS	320	32	3	18	33	ND150351	ND051215/08BT26-2	NA	NA	26	116	47.1366	8.54906	7296.38	NA	NA	NA	NA
16 EXPT 6 MID PYT CAS	2016	6	CAS	CAS	321	26	3	18	32	ND150309	MN10132/JURY	NA	NA	27	126	46.3884	19.4789	6436.01	NA	NA	NA	NA
16 EXPT 6 MID PYT CAS	2016	6	CAS	CAS	322	27	3	18	31	ND150335	ND040492/ND051306	NA	NA	25	102	48.3836	16.0589	6395.68	NA	NA	NA	NA
16 EXPT 6 MID PYT CAS	2016	6	CAS	CAS	323	31	3	18	30	ND150350	ND051037/ND051306	NA	NA	27	120	50.3788	7.22222	5868.03	NA	NA	NA	NA
16 EXPT 6 MID PYT CAS	2016	6	CAS	CAS	324	25	3	18	29	ND150307	MN08211/ND090741(TRI.CR.)	NA	NA	30	126	48.8824	2.29914	6651.1	NA	NA	NA	NA
16 EXPT 6 MID PYT CAS	2016	6	CAS	CAS	325	64	3	18	28	ND151069	08BT70-1/ND090475	NA	NA	28	114	51.6258	4.52088	6839.31	NA	NA	NA	NA
16 EXPT 6 MID PYT CAS	2016	6	CAS	CAS	326	63	3	18	27	ND151059	08BT26-1/SD090523	NA	NA	26	106	50.0047	13.0758	6160.42	NA	NA	NA	NA
16 EXPT 6 MID PYT CAS	2016	6	CAS	CAS	327	61	3	18	26	ND151028	TAMO-406/BEACH	NA	NA	28	100	50.5035	16.8893	5918.44	NA	NA	NA	NA
16 EXPT 6 MID PYT CAS	2016	6	CAS	CAS	328	62	3	18	25	ND151030	TAMO-406/BEACH	NA	NA	32	110	47.5107	21.8536	5417.67	NA	NA	NA	NA
16 EXPT 6 MID PYT CAS	2016	6	CAS	CAS	329	59	3	18	24	ND151022	SD090521/08BT26-2	NA	NA	29	114	49.2565	14.1921	6019.26	NA	NA	NA	NA
16 EXPT 6 MID PYT CAS	2016	6	CAS	CAS	330	58	3	18	23	ND151017	SD090521/08BT26-2	NA	NA	28	98	49.1318	26.728	5844.5	NA	NA	NA	NA
16 EXPT 6 MID PYT CAS	2016	6	CAS	CAS	331	60	3	18	22	ND151024	SD090521/08BT26-2	NA	NA	27	107	51.0023	11.9522	6042.79	NA	NA	NA	NA
16 EXPT 6 MID PYT CAS	2016	6	CAS	CAS	332	57	3	18	21	ND150998	SA070712/ND080375PC94	NA	NA	26	110	50.3788	9.56899	5894.91	NA	NA	NA	NA
16 EXPT 6 MID PYT CAS	2016	6	CAS	CAS	333	1	3	19	21	ND150039	01G04-CC5B/ND091270	NA	NA	27	108	45.1414	9.03192	5790.73	NA	NA	NA	NA
16 EXPT 6 MID PYT CAS	2016	6	CAS	CAS	334	2	3	19	22	ND150042	ALGERIAN/08BT70-1	NA	NA	27	108	48.1342	17.0205	5915.08	NA	NA	NA	NA
16 EXPT 6 MID PYT CAS	2016	6	CAS	CAS	335	3	3	19	23	ND150046	ALGERIAN/08BT70-1	NA	NA	24	106	47.386	15.0999	5249.63	NA	NA	NA	NA
16 EXPT 6 MID PYT CAS	2016	6	CAS	CAS	336	6	3	19	24	ND150103	LEGGETT/ND060182	NA	NA	27	108	49.7553	15.0115	5548.75	NA	NA	NA	NA
16 EXPT 6 MID PYT CAS	2016	6	CAS	CAS	337	8	3	19	25	ND150132	LEGGETT/ND080290	NA	NA	24	98	49.5059	8.41261	5864.67	NA	NA	NA	NA
16 EXPT 6 MID PYT CAS	2016	6	CAS	CAS	338	5	3	19	26	ND150056	DANCER/ND100250	NA	NA	33	114	47.6354	7.9132	5652.93	NA	NA	NA	NA
16 EXPT 6 MID PYT CAS	2016	6	CAS	CAS	339	7	3	19	27	ND150106	LEGGETT/ND060182	NA	NA	24	108	50.8776	11.057	5952.05	NA	NA	NA	NA
16 EXPT 6 MID PYT CAS	2016	6	CAS	CAS	340	4	3	19	28	ND150055	DANCER/ND100250	NA	NA	33	120	49.1318	4.115	6429.29	NA	NA	NA	NA
16 EXPT 6 MID PYT CAS	2016	6	CAS	CAS	341	44	3	19	29	ND150902	ND100291/OA1058-4	NA	NA	26	124	48.8824	3.39557	5760.48	NA	NA	NA	NA
16 EXPT 6 MID PYT CAS	2016	6	CAS	CAS	342	46	3	19	30	ND150920	ND102082/ND102530(M1180)	NA	NA	27	114	45.7649	10.3191	5518.5	NA	NA	NA	NA
16 EXPT 6 MID PYT CAS	2016	6	CAS	CAS	343	42	3	19	31	ND150774	ND090764/01G04-CC5B	NA	NA	27	110	49.1318	11.8084	6173.86	NA	NA	NA	NA
16 EXPT 6 MID PYT CAS	2016	6	CAS	CAS	344	43	3	19	32	ND150776	ND090764/01G04-CC5B	NA	NA	27	110	50.7529	3.65563	6597.33	NA	NA	NA	NA
16 EXPT 6 MID PYT CAS	2016	6	CAS	CAS	345	48	3	19	33	ND150948	ROCKFORD/ND102082(M1180)	NA	NA	29	114	49.6306	4.71844	6015.9	NA	NA	NA	NA
16 EXPT 6 MID PYT CAS	2016	6	CAS	CAS	346	47	3	19	34	ND150946	ROCKFORD/ND102082(M1180)	NA	NA	26	124	52.374	8.80868	6042.79	NA	NA	NA	NA
16 EXPT 6 MID PYT CAS	2016	6	CAS	CAS	347	41	3	19	35	ND150773	ND090764/01G04-CC5B	NA	NA	28	108	49.0071	9.31606	5965.49	NA	NA	NA	NA
16 EXPT 6 MID PYT CAS	2016	6	CAS	CAS	348	45	3	19	36	HAYDEN	BUCKSKIN//ND011054/SD020835	CHECK	HAYDEN	25	108	51.6258	11.4954	6207.47	NA	NA	NA	NA
16 EXPT 6 MID PYT CAS	2016	6	CAS	CAS	349	18	3	20	36	ND150143	LEGGETT/ND080290	NA	NA	26	100	50.5035	7.47445	5985.66	NA	NA	NA	NA
16 EXPT 6 MID PYT CAS	2016	6	CAS	CAS	350	20	3	20	35	ND150153	LEGGETT/ND080290	NA	NA	26	100	49.2565	12.691	5330.29	NA	NA	NA	NA
16 EXPT 6 MID PYT CAS	2016	6	CAS	CAS	351	21	3	20	34	ND150173	LEGGETT/ND080483	NA	NA	27	110	51.3764	8.74925	5615.96	NA	NA	NA	NA
16 EXPT 6 MID PYT CAS	2016	6	CAS	CAS	352	19	3	20	33	ND150148	LEGGETT/ND080290	NA	NA	27	100	49.88	11.4609	5760.48	NA	NA	NA	NA
16 EXPT 6 MID PYT CAS	2016	6	CAS	CAS	353	17	3	20	32	ND150142	LEGGETT/ND080290	NA	NA	26	102	50.7529	7.6278	5851.22	NA	NA	NA	NA
16 EXPT 6 MID PYT CAS	2016	6	CAS	CAS	354	22	3	20	31	ND150175	LEGGETT/ND080483	NA	NA	26	102	50.0047	13.518	5968.85	NA	NA	NA	NA
16 EXPT 6 MID PYT CAS	2016	6	CAS	CAS	355	24	3	20	30	ND150306	MN08211/ND090741(TRI.CR.)	NA	NA	28	114	48.7577	2.43905	6506.59	NA	NA	NA	NA
16 EXPT 6 MID PYT CAS	2016	6	CAS	CAS	356	23	3	20	29	ND150244	LEGGETT/ND090370F	NA	NA	29	110	51.3764	14.2523	5968.85	NA	NA	NA	NA
16 EXPT 6 MID PYT CAS	2016	6	CAS	CAS	357	9	3	20	28	ND150134	LEGGETT/ND080290	NA	NA	25	101	50.1294	17.4065	4258.18	NA	NA	NA	NA
16 EXPT 6 MID PYT CAS	2016	6	CAS	CAS	358	10	3	20	27	ND150136	LEGGETT/ND080290	NA	NA	25	98	50.6282	9.46633	5289.96	NA	NA	NA	NA
16 EXPT 6 MID PYT CAS	2016	6	CAS	CAS	359	12	3	20	26	ND150138	LEGGETT/ND080290	NA	NA	25	98	49.3812	12.4365	5004.29	NA	NA	NA	NA
16 EXPT 6 MID PYT CAS	2016	6	CAS	CAS	360	14	3	20	25	ND150140	LEGGETT/ND080290	NA	NA	24	96	49.6306	11.4345	5313.49	NA	NA	NA	NA
16 EXPT 6 MID PYT CAS	2016	6	CAS	CAS	361	15	3	20	24	NEWBURG	HIFI/ND990232	CHECK	NEWBURG	24	118	50.7529	15.8412	5037.9	NA	NA	NA	NA
16 EXPT 6 MID PYT CAS	2016	6	CAS	CAS	362	13	3	20	23	ND150139	LEGGETT/ND080290	NA	NA	25	102	49.5059	13.9175	4886.66	NA	NA	NA	NA
16 EXPT 6 MID PYT CAS	2016	6	CAS	CAS	363	11	3	20	22	ND150137	LEGGETT/ND080290	NA	NA	25	102	49.6306	11.0671	5259.71	NA	NA	NA	NA
16 EXPT 6 MID PYT CAS	2016	6	CAS	CAS	364	16	3	20	21	ND150141	LEGGETT/ND080290	NA	NA	25	104	50.2541	16.0498	4322.04	NA	NA	NA	NA
16 EXPT 6 MID PYT CAS	2016	6	CAS	CAS	401	46	4	21	21	ND150920	ND102082/ND102530(M1180)	NA	NA	26	120	48.0095	10.7715	5794.09	NA	NA	NA	NA
16 EXPT 6 MID PYT CAS	2016	6	CAS	CAS	402	6	4	21	22	ND150103	LEGGETT/ND060182	NA	NA	26	101	51.6258	11.9356	5743.67	NA	NA	NA	NA
16 EXPT 6 MID PYT CAS	2016	6	CAS	CAS	403	62	4	21	23	ND151030	TAMO-406/BEACH	NA	NA	30	104	48.7577	20.392	5400.87	NA	NA	NA	NA
16 EXPT 6 MID PYT CAS	2016	6	CAS	CAS	404	38	4	21	24	ND150644	ND090057/ND051306	NA	NA	28	102	48.5083	7.07124	5189.14	NA	NA	NA	NA
16 EXPT 6 MID PYT CAS	2016	6	CAS	CAS	405	30	4	21	25	LEGGETT	OT294/PC94	CHECK	LEGGETT	27	100	49.6306	9.57825	6056.23	NA	NA	NA	NA
16 EXPT 6 MID PYT CAS	2016	6	CAS	CAS	406	14	4	21	26	ND150140	LEGGETT/ND080290	NA	NA	25	100	49.7553	13.8965	4937.07	NA	NA	NA	NA
16 EXPT 6 MID PYT CAS	2016	6	CAS	CAS	407	54	4	21	27	ND150968	ROCKFORD/08BT70-1	NA	NA	27	98	50.8776	7.88203	6096.56	NA	NA	NA	NA
16 EXPT 6 MID PYT CAS	2016	6	CAS	CAS	408	22	4	21	28	ND150175	LEGGETT/ND080483	NA	NA	25	90	50.5035	9.93443	5535.3	NA	NA	NA	NA
16 EXPT 6 MID PYT CAS	2016	6	CAS	CAS	409	28	4	21	29	ND150342	ND051037/ND051306	NA	NA	31	103	49.0071	8.91807	5989.02	NA	NA	NA	NA
16 EXPT 6 MID PYT CAS	2016	6	CAS	CAS	410	44	4	21	30	ND150902	ND100291/OA1058-4	NA	NA	26	124	51.8752	2.34206	5521.86	NA	NA	NA	NA
16 EXPT 6 MID PYT CAS	2016	6	CAS	CAS	411	52	4	21	31	ND150963	ROCKFORD/08BT70-1	NA	NA	24	92	52.6234	7.63859	6304.94	NA	NA	NA	NA
16 EXPT 6 MID PYT CAS	2016	6	CAS	CAS	412	12	4	21	32	ND150138	LEGGETT/ND080290	NA	NA	25	98	50.1294	11.2007	5777.28	NA	NA	NA	NA
16 EXPT 6 MID PYT CAS	2016	6	CAS	CAS	413	4	4	21	33	ND150055	DANCER/ND100250	NA	NA	33	122	49.6306	2.80771	6449.45	NA	NA	NA	NA
16 EXPT 6 MID PYT CAS	2016	6	CAS	CAS	414	20	4	21	34	ND150153	LEGGETT/ND080290	NA	NA	26	97	50.7529	8	5888.19	NA	NA	NA	NA
16 EXPT 6 MID PYT CAS	2016	6	CAS	CAS	415	60	4	21	35	ND151024	SD090521/08BT26-2	NA	NA	27	108	51.5011	11.1433	6543.55	NA	NA	NA	NA
16 EXPT 6 MID PYT CAS	2016	6	CAS	CAS	416	36	4	21	36	ND150377	ND060183/SD081108	NA	NA	27	110	51.8752	10.916	6641.02	NA	NA	NA	NA
16 EXPT 6 MID PYT CAS	2016	6	CAS	CAS	417	41	4	22	36	ND150773	ND090764/01G04-CC5B	NA	NA	29	98	48.5083	11.0285	5888.19	NA	NA	NA	NA
16 EXPT 6 MID PYT CAS	2016	6	CAS	CAS	418	57	4	22	35	ND150998	SA070712/ND080375PC94	NA	NA	26	108	50.6282	8.13157	6590.61	NA	NA	NA	NA
16 EXPT 6 MID PYT CAS	2016	6	CAS	CAS	419	25	4	22	34	ND150307	MN08211/ND090741(TRI.CR.)	NA	NA	31	118	49.1318	2.51943	6315.02	NA	NA	NA	NA
16 EXPT 6 MID PYT CAS	2016	6	CAS	CAS	420	17	4	22	33	ND150142	LEGGETT/ND080290	NA	NA	27	114	49.1318	8.03551	5868.03	NA	NA	NA	NA
16 EXPT 6 MID PYT CAS	2016	6	CAS	CAS	421	49	4	22	32	ND150949	ROCKFORD/ND102082(M1180)	NA	NA	26	128	50.8776	6.51969	6402.4	NA	NA	NA	NA
16 EXPT 6 MID PYT CAS	2016	6	CAS	CAS	422	1	4	22	31	ND150039	01G04-CC5B/ND091270	NA	NA	28	106	47.1366	7.6424	5770.56	NA	NA	NA	NA
16 EXPT 6 MID PYT CAS	2016	6	CAS	CAS	423	9	4	22	30	ND150134	LEGGETT/ND080290	NA	NA	26	106	50.5035	9.56642	6325.1	NA	NA	NA	NA
16 EXPT 6 MID PYT CAS	2016	6	CAS	CAS	424	33	4	22	29	ND150358	ND051306/LEGGETT	NA	NA	30	106	48.5083	10.9085	6170.5	NA	NA	NA	NA
16 EXPT 6 MID PYT CAS	2016	6	CAS	CAS	425	21	4	22	28	ND150173	LEGGETT/ND080483	NA	NA	27	114	50.2541	11.5916	5300.04	NA	NA	NA	NA
16 EXPT 6 MID PYT CAS	2016	6	CAS	CAS	426	37	4	22	27	ND150388	ND060897/ND090370F	NA	NA	26	120	51.2517	17.5914	5659.65	NA	NA	NA	NA
16 EXPT 6 MID PYT CAS	2016	6	CAS	CAS	427	45	4	22	26	HAYDEN	BUCKSKIN//ND011054/SD020835	CHECK	HAYDEN	25	104	52.6234	14.4713	5975.57	NA	NA	NA	NA
16 EXPT 6 MID PYT CAS	2016	6	CAS	CAS	428	5	4	22	25	ND150056	DANCER/ND100250	NA	NA	33	110	47.2613	8.58665	5992.38	NA	NA	NA	NA
16 EXPT 6 MID PYT CAS	2016	6	CAS	CAS	429	13	4	22	24	ND150139	LEGGETT/ND080290	NA	NA	26	104	50.2541	11.9928	5575.63	NA	NA	NA	NA
16 EXPT 6 MID PYT CAS	2016	6	CAS	CAS	430	29	4	22	23	ND150347	ND051037/ND051306	NA	NA	24	104	51.8752	36.2848	5239.55	NA	NA	NA	NA
16 EXPT 6 MID PYT CAS	2016	6	CAS	CAS	431	53	4	22	22	ND150967	ROCKFORD/08BT70-1	NA	NA	25	90	50.8776	10.1315	5827.7	NA	NA	NA	NA
16 EXPT 6 MID PYT CAS	2016	6	CAS	CAS	432	61	4	22	21	ND151028	TAMO-406/BEACH	NA	NA	28	96	49.6306	23.3289	5589.08	NA	NA	NA	NA
16 EXPT 6 MID PYT CAS	2016	6	CAS	CAS	433	58	4	23	21	ND151017	SD090521/08BT26-2	NA	NA	27	102	48.1342	24.1493	6301.57	NA	NA	NA	NA
16 EXPT 6 MID PYT CAS	2016	6	CAS	CAS	434	26	4	23	22	ND150309	MN10132/JURY	NA	NA	26	116	51.127	16.3066	6422.56	NA	NA	NA	NA
16 EXPT 6 MID PYT CAS	2016	6	CAS	CAS	435	2	4	23	23	ND150042	ALGERIAN/08BT70-1	NA	NA	27	112	47.2613	18.8895	6173.86	NA	NA	NA	NA
16 EXPT 6 MID PYT CAS	2016	6	CAS	CAS	436	10	4	23	24	ND150136	LEGGETT/ND080290	NA	NA	26	104	49.7553	12.716	5444.56	NA	NA	NA	NA
16 EXPT 6 MID PYT CAS	2016	6	CAS	CAS	437	50	4	23	25	ND150953	ROCKFORD/08BT70-1	NA	NA	25	113	49.6306	6.38407	6580.52	NA	NA	NA	NA
16 EXPT 6 MID PYT CAS	2016	6	CAS	CAS	438	42	4	23	26	ND150774	ND090764/01G04-CC5B	NA	NA	28	118	50.7529	13.8257	6015.9	NA	NA	NA	NA
16 EXPT 6 MID PYT CAS	2016	6	CAS	CAS	439	18	4	23	27	ND150143	LEGGETT/ND080290	NA	NA	26	104	49.0071	7.53311	6089.84	NA	NA	NA	NA
16 EXPT 6 MID PYT CAS	2016	6	CAS	CAS	440	34	4	23	28	ND150364	ND051306/LEGGETT	NA	NA	28	110	50.2541	5.40813	6530.11	NA	NA	NA	NA
16 EXPT 6 MID PYT CAS	2016	6	CAS	CAS	441	31	4	23	29	ND150350	ND051037/ND051306	NA	NA	27	122	51.9999	9.81696	5985.66	NA	NA	NA	NA
16 EXPT 6 MID PYT CAS	2016	6	CAS	CAS	442	39	4	23	30	ND150708	ND090370F/01G04-CC5B	NA	NA	29	119	47.6354	18.2936	6294.85	NA	NA	NA	NA
16 EXPT 6 MID PYT CAS	2016	6	CAS	CAS	443	23	4	23	31	ND150244	LEGGETT/ND090370F	NA	NA	30	118	50.0047	12.879	6025.99	NA	NA	NA	NA
16 EXPT 6 MID PYT CAS	2016	6	CAS	CAS	444	47	4	23	32	ND150946	ROCKFORD/ND102082(M1180)	NA	NA	26	124	52.374	9.38605	6120.09	NA	NA	NA	NA
16 EXPT 6 MID PYT CAS	2016	6	CAS	CAS	445	63	4	23	33	ND151059	08BT26-1/SD090523	NA	NA	26	116	50.5035	12.9482	7067.85	NA	NA	NA	NA
16 EXPT 6 MID PYT CAS	2016	6	CAS	CAS	446	15	4	23	34	NEWBURG	HIFI/ND990232	CHECK	NEWBURG	26	124	48.8824	19.1345	6321.74	NA	NA	NA	NA
16 EXPT 6 MID PYT CAS	2016	6	CAS	CAS	447	7	4	23	35	ND150106	LEGGETT/ND060182	NA	NA	24	112	50.5035	10.3567	6859.47	NA	NA	NA	NA
16 EXPT 6 MID PYT CAS	2016	6	CAS	CAS	448	55	4	23	36	ND150988	SA070712/ND080375PC94	NA	NA	24	114	51.127	6.60107	6284.77	NA	NA	NA	NA
16 EXPT 6 MID PYT CAS	2016	6	CAS	CAS	449	27	4	24	36	ND150335	ND040492/ND051306	NA	NA	26	108	48.0095	15.8768	6439.37	NA	NA	NA	NA
16 EXPT 6 MID PYT CAS	2016	6	CAS	CAS	450	11	4	24	35	ND150137	LEGGETT/ND080290	NA	NA	26	112	47.5107	14.274	4856.41	NA	NA	NA	NA
16 EXPT 6 MID PYT CAS	2016	6	CAS	CAS	451	43	4	24	34	ND150776	ND090764/01G04-CC5B	NA	NA	27	116	49.2565	5.76528	6214.19	NA	NA	NA	NA
16 EXPT 6 MID PYT CAS	2016	6	CAS	CAS	452	35	4	24	33	ND150368	ND051312/ND091202	NA	NA	26	108	50.5035	8.91954	4970.68	NA	NA	NA	NA
16 EXPT 6 MID PYT CAS	2016	6	CAS	CAS	453	51	4	24	32	ND150954	ROCKFORD/08BT70-1	NA	NA	28	120	48.5083	12.4176	6019.26	NA	NA	NA	NA
16 EXPT 6 MID PYT CAS	2016	6	CAS	CAS	454	59	4	24	31	ND151022	SD090521/08BT26-2	NA	NA	30	120	49.5059	15.744	6039.43	NA	NA	NA	NA
16 EXPT 6 MID PYT CAS	2016	6	CAS	CAS	455	19	4	24	30	ND150148	LEGGETT/ND080290	NA	NA	27	110	48.0095	12.3445	5229.47	NA	NA	NA	NA
16 EXPT 6 MID PYT CAS	2016	6	CAS	CAS	456	3	4	24	29	ND150046	ALGERIAN/08BT70-1	NA	NA	25	120	44.892	16.3763	5555.47	NA	NA	NA	NA
16 EXPT 6 MID PYT CAS	2016	6	CAS	CAS	457	64	4	24	28	ND151069	08BT70-1/ND090475	NA	NA	28	120	49.3812	7.49364	6079.76	NA	NA	NA	NA
16 EXPT 6 MID PYT CAS	2016	6	CAS	CAS	458	40	4	24	27	ND150712	ND090370F/01G04-CC5B	NA	NA	32	116	47.2613	11.2075	5589.08	NA	NA	NA	NA
16 EXPT 6 MID PYT CAS	2016	6	CAS	CAS	459	48	4	24	26	ND150948	ROCKFORD/ND102082(M1180)	NA	NA	30	116	48.2589	6.6623	5125.28	NA	NA	NA	NA
16 EXPT 6 MID PYT CAS	2016	6	CAS	CAS	460	56	4	24	25	ND150993	SA070712/ND080375PC94	NA	NA	26	134	46.139	3.7443	5310.13	NA	NA	NA	NA
16 EXPT 6 MID PYT CAS	2016	6	CAS	CAS	461	24	4	24	24	ND150306	MN08211/ND090741(TRI.CR.)	NA	NA	29	132	45.6402	6.53762	6476.34	NA	NA	NA	NA
16 EXPT 6 MID PYT CAS	2016	6	CAS	CAS	462	16	4	24	23	ND150141	LEGGETT/ND080290	NA	NA	26	116	49.0071	19.5267	4217.85	NA	NA	NA	NA
16 EXPT 6 MID PYT CAS	2016	6	CAS	CAS	463	32	4	24	22	ND150351	ND051215/08BT26-2	NA	NA	26	116	46.5131	18.9634	5790.73	NA	NA	NA	NA
16 EXPT 6 MID PYT CAS	2016	6	CAS	CAS	464	8	4	24	21	ND150132	LEGGETT/ND080290	NA	NA	26	113	48.3836	19.4975	4627.88	NA	NA	NA	NA
16 EXPT 6 MID PYT FAR	2016	6	FAR	FAR_E4	101	1	1	6	100	ND150039	01G04-CC5B/ND091270	NA	NA	22	80	45.5155	10.0471	3996.04	NA	NA	NA	NA
16 EXPT 6 MID PYT FAR	2016	6	FAR	FAR_E4	102	2	1	6	99	ND150042	ALGERIAN/08BT70-1	NA	NA	21	85	47.5107	16.2438	4577.46	NA	NA	NA	NA
16 EXPT 6 MID PYT FAR	2016	6	FAR	FAR_E4	103	3	1	6	98	ND150046	ALGERIAN/08BT70-1	NA	NA	20	86	47.386	11.5726	4513.61	NA	NA	NA	NA
16 EXPT 6 MID PYT FAR	2016	6	FAR	FAR_E4	104	4	1	6	97	ND150055	DANCER/ND100250	NA	NA	25	82	45.8896	6.37592	4577.46	NA	NA	NA	NA
16 EXPT 6 MID PYT FAR	2016	6	FAR	FAR_E4	105	5	1	6	96	ND150056	DANCER/ND100250	NA	NA	26	80	46.8872	9.48345	4671.57	NA	NA	NA	NA
16 EXPT 6 MID PYT FAR	2016	6	FAR	FAR_E4	106	6	1	6	95	ND150103	LEGGETT/ND060182	NA	NA	22	88	51.3764	13.5315	5437.84	NA	NA	NA	NA
16 EXPT 6 MID PYT FAR	2016	6	FAR	FAR_E4	107	7	1	6	94	ND150106	LEGGETT/ND060182	NA	NA	18	88	51.7505	11.7255	4947.16	NA	NA	NA	NA
16 EXPT 6 MID PYT FAR	2016	6	FAR	FAR_E4	108	8	1	6	93	ND150132	LEGGETT/ND080290	NA	NA	20	82	50.0047	12.7704	4449.75	NA	NA	NA	NA
16 EXPT 6 MID PYT FAR	2016	6	FAR	FAR_E4	109	9	1	6	92	ND150134	LEGGETT/ND080290	NA	NA	20	80	49.3812	13.9183	3700.28	NA	NA	NA	NA
16 EXPT 6 MID PYT FAR	2016	6	FAR	FAR_E4	110	10	1	6	91	ND150136	LEGGETT/ND080290	NA	NA	21	84	50.8776	8.98058	5017.73	NA	NA	NA	NA
16 EXPT 6 MID PYT FAR	2016	6	FAR	FAR_E4	111	11	1	6	90	ND150137	LEGGETT/ND080290	NA	NA	20	88	50.7529	9.83756	4510.25	NA	NA	NA	NA
16 EXPT 6 MID PYT FAR	2016	6	FAR	FAR_E4	112	12	1	6	89	ND150138	LEGGETT/ND080290	NA	NA	19	83	50.3788	11.1106	4678.29	NA	NA	NA	NA
16 EXPT 6 MID PYT FAR	2016	6	FAR	FAR_E4	113	13	1	6	88	ND150139	LEGGETT/ND080290	NA	NA	21	86	49.6306	15.4215	3404.53	NA	NA	NA	NA
16 EXPT 6 MID PYT FAR	2016	6	FAR	FAR_E4	114	14	1	6	87	ND150140	LEGGETT/ND080290	NA	NA	21	88	50.2541	10.7313	4752.23	NA	NA	NA	NA
16 EXPT 6 MID PYT FAR	2016	6	FAR	FAR_E4	115	15	1	6	86	NEWBURG	HIFI/ND990232	CHECK	NEWBURG	20	91	50.6282	14.4123	5037.9	NA	NA	NA	NA
16 EXPT 6 MID PYT FAR	2016	6	FAR	FAR_E4	116	16	1	6	85	ND150141	LEGGETT/ND080290	NA	NA	20	84	50.5035	11.6535	4947.16	NA	NA	NA	NA
16 EXPT 6 MID PYT FAR	2016	6	FAR	FAR_E4	117	17	1	7	85	ND150142	LEGGETT/ND080290	NA	NA	21	82	51.5011	9.6442	4836.25	NA	NA	NA	NA
16 EXPT 6 MID PYT FAR	2016	6	FAR	FAR_E4	118	18	1	7	86	ND150143	LEGGETT/ND080290	NA	NA	20	87	50.8776	9.492	4829.53	NA	NA	NA	NA
16 EXPT 6 MID PYT FAR	2016	6	FAR	FAR_E4	119	19	1	7	87	ND150148	LEGGETT/ND080290	NA	NA	20	85	51.2517	6.86844	4930.35	NA	NA	NA	NA
16 EXPT 6 MID PYT FAR	2016	6	FAR	FAR_E4	120	20	1	7	88	ND150153	LEGGETT/ND080290	NA	NA	21	84	49.6306	11.9354	4056.53	NA	NA	NA	NA
16 EXPT 6 MID PYT FAR	2016	6	FAR	FAR_E4	121	21	1	7	89	ND150173	LEGGETT/ND080483	NA	NA	21	95	51.0023	7.58659	4812.72	NA	NA	NA	NA
16 EXPT 6 MID PYT FAR	2016	6	FAR	FAR_E4	122	22	1	7	90	ND150175	LEGGETT/ND080483	NA	NA	20	86	50.6282	12.1716	4779.11	NA	NA	NA	NA
16 EXPT 6 MID PYT FAR	2016	6	FAR	FAR_E4	123	23	1	7	91	ND150244	LEGGETT/ND090370F	NA	NA	23	91	51.3764	10.688	5041.26	NA	NA	NA	NA
16 EXPT 6 MID PYT FAR	2016	6	FAR	FAR_E4	124	24	1	7	92	ND150306	MN08211/ND090741(TRI.CR.)	NA	NA	21	97	49.3812	2.77044	5138.72	NA	NA	NA	NA
16 EXPT 6 MID PYT FAR	2016	6	FAR	FAR_E4	125	25	1	7	93	ND150307	MN08211/ND090741(TRI.CR.)	NA	NA	22	96	50.5035	3.19228	4527.05	NA	NA	NA	NA
16 EXPT 6 MID PYT FAR	2016	6	FAR	FAR_E4	126	26	1	7	94	ND150309	MN10132/JURY	NA	NA	21	94	50.3788	18.319	4846.33	NA	NA	NA	NA
16 EXPT 6 MID PYT FAR	2016	6	FAR	FAR_E4	127	27	1	7	95	ND150335	ND040492/ND051306	NA	NA	20	86	49.2565	15.9221	4570.74	NA	NA	NA	NA
16 EXPT 6 MID PYT FAR	2016	6	FAR	FAR_E4	128	28	1	7	96	ND150342	ND051037/ND051306	NA	NA	25	82	49.88	11.1034	5458	NA	NA	NA	NA
16 EXPT 6 MID PYT FAR	2016	6	FAR	FAR_E4	129	29	1	7	97	ND150347	ND051037/ND051306	NA	NA	19	90	51.0023	39.2929	4658.12	NA	NA	NA	NA
16 EXPT 6 MID PYT FAR	2016	6	FAR	FAR_E4	130	30	1	7	98	LEGGETT	OT294/PC94	CHECK	LEGGETT	22	84	49.88	14.1963	4486.72	NA	NA	NA	NA
16 EXPT 6 MID PYT FAR	2016	6	FAR	FAR_E4	131	31	1	7	99	ND150350	ND051037/ND051306	NA	NA	21	95	51.6258	6.19075	4721.98	NA	NA	NA	NA
16 EXPT 6 MID PYT FAR	2016	6	FAR	FAR_E4	132	32	1	7	100	ND150351	ND051215/08BT26-2	NA	NA	20	92	47.7601	11.4448	4806	NA	NA	NA	NA
16 EXPT 6 MID PYT FAR	2016	6	FAR	FAR_E4	133	33	1	7	101	ND150358	ND051306/LEGGETT	NA	NA	24	86	48.0095	15.3941	3538.96	NA	NA	NA	NA
16 EXPT 6 MID PYT FAR	2016	6	FAR	FAR_E4	134	34	1	7	102	ND150364	ND051306/LEGGETT	NA	NA	22	88	50.5035	7.13445	4799.28	NA	NA	NA	NA
16 EXPT 6 MID PYT FAR	2016	6	FAR	FAR_E4	135	35	1	7	103	ND150368	ND051312/ND091202	NA	NA	20	87	51.5011	5.81805	4691.73	NA	NA	NA	NA
16 EXPT 6 MID PYT FAR	2016	6	FAR	FAR_E4	136	36	1	7	104	ND150377	ND060183/SD081108	NA	NA	21	87	48.5083	18.2297	4389.26	NA	NA	NA	NA
16 EXPT 6 MID PYT FAR	2016	6	FAR	FAR_E4	137	37	1	7	105	ND150388	ND060897/ND090370F	NA	NA	21	97	50.7529	13.6213	4295.15	NA	NA	NA	NA
16 EXPT 6 MID PYT FAR	2016	6	FAR	FAR_E4	138	38	1	7	106	ND150644	ND090057/ND051306	NA	NA	22	86	50.3788	9.38553	4506.89	NA	NA	NA	NA
16 EXPT 6 MID PYT FAR	2016	6	FAR	FAR_E4	139	39	1	7	107	ND150708	ND090370F/01G04-CC5B	NA	NA	20	88	49.2565	15.7522	5017.73	NA	NA	NA	NA
16 EXPT 6 MID PYT FAR	2016	6	FAR	FAR_E4	140	40	1	7	108	ND150712	ND090370F/01G04-CC5B	NA	NA	24	87	47.5107	13.2979	5121.92	NA	NA	NA	NA
16 EXPT 6 MID PYT FAR	2016	6	FAR	FAR_E4	141	41	1	8	108	ND150773	ND090764/01G04-CC5B	NA	NA	23	79	47.0119	17.3858	4399.34	NA	NA	NA	NA
16 EXPT 6 MID PYT FAR	2016	6	FAR	FAR_E4	142	42	1	8	107	ND150774	ND090764/01G04-CC5B	NA	NA	23	85	49.2565	16.6127	4859.77	NA	NA	NA	NA
16 EXPT 6 MID PYT FAR	2016	6	FAR	FAR_E4	143	43	1	8	106	ND150776	ND090764/01G04-CC5B	NA	NA	20	84	50.2541	7.04928	4432.95	NA	NA	NA	NA
16 EXPT 6 MID PYT FAR	2016	6	FAR	FAR_E4	144	44	1	8	105	ND150902	ND100291/OA1058-4	NA	NA	20	96	49.1318	4.8081	4483.36	NA	NA	NA	NA
16 EXPT 6 MID PYT FAR	2016	6	FAR	FAR_E4	145	45	1	8	104	HAYDEN	BUCKSKIN//ND011054/SD020835	CHECK	HAYDEN	18	84	51.6258	9.84898	5118.56	NA	NA	NA	NA
16 EXPT 6 MID PYT FAR	2016	6	FAR	FAR_E4	146	46	1	8	103	ND150920	ND102082/ND102530(M1180)	NA	NA	20	97	46.8872	9.86367	4043.09	NA	NA	NA	NA
16 EXPT 6 MID PYT FAR	2016	6	FAR	FAR_E4	147	47	1	8	102	ND150946	ROCKFORD/ND102082(M1180)	NA	NA	20	96	51.3764	9.1902	4664.85	NA	NA	NA	NA
16 EXPT 6 MID PYT FAR	2016	6	FAR	FAR_E4	148	48	1	8	101	ND150948	ROCKFORD/ND102082(M1180)	NA	NA	23	86	49.0071	6.25175	4325.4	NA	NA	NA	NA
16 EXPT 6 MID PYT FAR	2016	6	FAR	FAR_E4	149	49	1	8	100	ND150949	ROCKFORD/ND102082(M1180)	NA	NA	23	100	48.7577	6.81016	4496.8	NA	NA	NA	NA
16 EXPT 6 MID PYT FAR	2016	6	FAR	FAR_E4	150	50	1	8	99	ND150953	ROCKFORD/08BT70-1	NA	NA	19	91	49.5059	9.01447	4876.58	NA	NA	NA	NA
16 EXPT 6 MID PYT FAR	2016	6	FAR	FAR_E4	151	51	1	8	98	ND150954	ROCKFORD/08BT70-1	NA	NA	22	96	49.1318	12.2267	4863.13	NA	NA	NA	NA
16 EXPT 6 MID PYT FAR	2016	6	FAR	FAR_E4	152	52	1	8	97	ND150963	ROCKFORD/08BT70-1	NA	NA	19	81	51.6258	16.9051	4389.26	NA	NA	NA	NA
16 EXPT 6 MID PYT FAR	2016	6	FAR	FAR_E4	153	53	1	8	96	ND150967	ROCKFORD/08BT70-1	NA	NA	18	84	50.7529	8.91921	4950.52	NA	NA	NA	NA
16 EXPT 6 MID PYT FAR	2016	6	FAR	FAR_E4	154	54	1	8	95	ND150968	ROCKFORD/08BT70-1	NA	NA	23	90	50.5035	10.063	4691.73	NA	NA	NA	NA
16 EXPT 6 MID PYT FAR	2016	6	FAR	FAR_E4	155	55	1	8	94	ND150988	SA070712/ND080375PC94	NA	NA	19	89	48.8824	9.65675	4406.06	NA	NA	NA	NA
16 EXPT 6 MID PYT FAR	2016	6	FAR	FAR_E4	156	56	1	8	93	ND150993	SA070712/ND080375PC94	NA	NA	19	98	50.8776	2.2288	4201.05	NA	NA	NA	NA
16 EXPT 6 MID PYT FAR	2016	6	FAR	FAR_E4	157	57	1	8	92	ND150998	SA070712/ND080375PC94	NA	NA	20	88	48.7577	13.3393	4486.72	NA	NA	NA	NA
16 EXPT 6 MID PYT FAR	2016	6	FAR	FAR_E4	158	58	1	8	91	ND151017	SD090521/08BT26-2	NA	NA	21	82	48.633	31.1082	5095.03	NA	NA	NA	NA
16 EXPT 6 MID PYT FAR	2016	6	FAR	FAR_E4	159	59	1	8	90	ND151022	SD090521/08BT26-2	NA	NA	22	84	49.3812	14.8288	5084.95	NA	NA	NA	NA
16 EXPT 6 MID PYT FAR	2016	6	FAR	FAR_E4	160	60	1	8	89	ND151024	SD090521/08BT26-2	NA	NA	21	87	51.3764	11.5831	5078.23	NA	NA	NA	NA
16 EXPT 6 MID PYT FAR	2016	6	FAR	FAR_E4	161	61	1	8	88	ND151028	TAMO-406/BEACH	NA	NA	21	86	49.5059	21.3859	4476.64	NA	NA	NA	NA
16 EXPT 6 MID PYT FAR	2016	6	FAR	FAR_E4	162	62	1	8	87	ND151030	TAMO-406/BEACH	NA	NA	22	84	44.892	28.0678	3965.79	NA	NA	NA	NA
16 EXPT 6 MID PYT FAR	2016	6	FAR	FAR_E4	163	63	1	8	86	ND151059	08BT26-1/SD090523	NA	NA	19	88	50.2541	20.007	4769.03	NA	NA	NA	NA
16 EXPT 6 MID PYT FAR	2016	6	FAR	FAR_E4	164	64	1	8	85	ND151069	08BT70-1/ND090475	NA	NA	22	90	51.0023	14.7581	4903.47	NA	NA	NA	NA
16 EXPT 6 MID PYT FAR	2016	6	FAR	FAR_E4	201	1	2	9	85	ND150039	01G04-CC5B/ND091270	NA	NA	22	87	46.5131	11.0836	4503.53	NA	NA	NA	NA
16 EXPT 6 MID PYT FAR	2016	6	FAR	FAR_E4	202	57	2	9	86	ND150998	SA070712/ND080375PC94	NA	NA	22	87	49.1318	12.6965	4584.19	NA	NA	NA	NA
16 EXPT 6 MID PYT FAR	2016	6	FAR	FAR_E4	203	9	2	9	87	ND150134	LEGGETT/ND080290	NA	NA	19	90	49.88	13.485	4046.45	NA	NA	NA	NA
16 EXPT 6 MID PYT FAR	2016	6	FAR	FAR_E4	204	49	2	9	88	ND150949	ROCKFORD/ND102082(M1180)	NA	NA	20	101	50.7529	5.48387	4584.19	NA	NA	NA	NA
16 EXPT 6 MID PYT FAR	2016	6	FAR	FAR_E4	205	41	2	9	89	ND150773	ND090764/01G04-CC5B	NA	NA	23	82	45.8896	22.2078	3945.63	NA	NA	NA	NA
16 EXPT 6 MID PYT FAR	2016	6	FAR	FAR_E4	206	33	2	9	90	ND150358	ND051306/LEGGETT	NA	NA	24	84	47.6354	18.1174	4637.96	NA	NA	NA	NA
16 EXPT 6 MID PYT FAR	2016	6	FAR	FAR_E4	207	17	2	9	91	ND150142	LEGGETT/ND080290	NA	NA	21	88	51.0023	10.5943	4863.13	NA	NA	NA	NA
16 EXPT 6 MID PYT FAR	2016	6	FAR	FAR_E4	208	25	2	9	92	ND150307	MN08211/ND090741(TRI.CR.)	NA	NA	21	94	50.2541	2.53333	4133.83	NA	NA	NA	NA
16 EXPT 6 MID PYT FAR	2016	6	FAR	FAR_E4	209	3	2	9	93	ND150046	ALGERIAN/08BT70-1	NA	NA	19	85	48.2589	10.9283	4641.32	NA	NA	NA	NA
16 EXPT 6 MID PYT FAR	2016	6	FAR	FAR_E4	210	59	2	9	94	ND151022	SD090521/08BT26-2	NA	NA	21	83	49.0071	19.4594	4762.31	NA	NA	NA	NA
16 EXPT 6 MID PYT FAR	2016	6	FAR	FAR_E4	211	27	2	9	95	ND150335	ND040492/ND051306	NA	NA	20	83	50.7529	15.7209	5105.12	NA	NA	NA	NA
16 EXPT 6 MID PYT FAR	2016	6	FAR	FAR_E4	212	35	2	9	96	ND150368	ND051312/ND091202	NA	NA	19	88	51.8752	5.20702	4594.27	NA	NA	NA	NA
16 EXPT 6 MID PYT FAR	2016	6	FAR	FAR_E4	213	43	2	9	97	ND150776	ND090764/01G04-CC5B	NA	NA	19	90	50.5035	7.86266	4698.45	NA	NA	NA	NA
16 EXPT 6 MID PYT FAR	2016	6	FAR	FAR_E4	214	51	2	9	98	ND150954	ROCKFORD/08BT70-1	NA	NA	21	92	49.2565	17.4642	4691.73	NA	NA	NA	NA
16 EXPT 6 MID PYT FAR	2016	6	FAR	FAR_E4	215	19	2	9	99	ND150148	LEGGETT/ND080290	NA	NA	20	84	50.5035	12.1515	4570.74	NA	NA	NA	NA
16 EXPT 6 MID PYT FAR	2016	6	FAR	FAR_E4	216	11	2	9	100	ND150137	LEGGETT/ND080290	NA	NA	20	95	51.0023	8.13793	4775.75	NA	NA	NA	NA
16 EXPT 6 MID PYT FAR	2016	6	FAR	FAR_E4	217	4	2	9	101	ND150055	DANCER/ND100250	NA	NA	25	84	44.6426	8.32562	4644.68	NA	NA	NA	NA
16 EXPT 6 MID PYT FAR	2016	6	FAR	FAR_E4	218	36	2	9	102	ND150377	ND060183/SD081108	NA	NA	20	90	50.0047	13.9411	5249.63	NA	NA	NA	NA
16 EXPT 6 MID PYT FAR	2016	6	FAR	FAR_E4	219	20	2	9	103	ND150153	LEGGETT/ND080290	NA	NA	20	81	50.8776	8.63508	4752.23	NA	NA	NA	NA
16 EXPT 6 MID PYT FAR	2016	6	FAR	FAR_E4	220	44	2	9	104	ND150902	ND100291/OA1058-4	NA	NA	19	94	49.3812	4.12706	4496.8	NA	NA	NA	NA
16 EXPT 6 MID PYT FAR	2016	6	FAR	FAR_E4	221	52	2	9	105	ND150963	ROCKFORD/08BT70-1	NA	NA	18	80	51.7505	18.1739	4637.96	NA	NA	NA	NA
16 EXPT 6 MID PYT FAR	2016	6	FAR	FAR_E4	222	28	2	9	106	ND150342	ND051037/ND051306	NA	NA	25	78	49.3812	11.078	4782.47	NA	NA	NA	NA
16 EXPT 6 MID PYT FAR	2016	6	FAR	FAR_E4	223	60	2	9	107	ND151024	SD090521/08BT26-2	NA	NA	20	78	50.2541	12.0614	4594.27	NA	NA	NA	NA
16 EXPT 6 MID PYT FAR	2016	6	FAR	FAR_E4	224	12	2	9	108	ND150138	LEGGETT/ND080290	NA	NA	19	82	50.1294	10.4248	4557.3	NA	NA	NA	NA
16 EXPT 6 MID PYT FAR	2016	6	FAR	FAR_E4	225	15	2	10	108	NEWBURG	HIFI/ND990232	CHECK	NEWBURG	18	90	50.0047	14.5069	4853.05	NA	NA	NA	NA
16 EXPT 6 MID PYT FAR	2016	6	FAR	FAR_E4	226	23	2	10	107	ND150244	LEGGETT/ND090370F	NA	NA	22	88	51.127	6.35	4974.04	NA	NA	NA	NA
16 EXPT 6 MID PYT FAR	2016	6	FAR	FAR_E4	227	7	2	10	106	ND150106	LEGGETT/ND060182	NA	NA	19	87	50.6282	15.8562	3972.51	NA	NA	NA	NA
16 EXPT 6 MID PYT FAR	2016	6	FAR	FAR_E4	228	31	2	10	105	ND150350	ND051037/ND051306	NA	NA	21	94	51.0023	6.29327	4194.33	NA	NA	NA	NA
16 EXPT 6 MID PYT FAR	2016	6	FAR	FAR_E4	229	63	2	10	104	ND151059	08BT26-1/SD090523	NA	NA	20	86	50.3788	22.2219	4574.1	NA	NA	NA	NA
16 EXPT 6 MID PYT FAR	2016	6	FAR	FAR_E4	230	39	2	10	103	ND150708	ND090370F/01G04-CC5B	NA	NA	20	86	49.6306	14.7958	5118.56	NA	NA	NA	NA
16 EXPT 6 MID PYT FAR	2016	6	FAR	FAR_E4	231	47	2	10	102	ND150946	ROCKFORD/ND102082(M1180)	NA	NA	19	94	51.127	5.09163	4217.85	NA	NA	NA	NA
16 EXPT 6 MID PYT FAR	2016	6	FAR	FAR_E4	232	55	2	10	101	ND150988	SA070712/ND080375PC94	NA	NA	19	85	46.0143	12.2996	3723.81	NA	NA	NA	NA
16 EXPT 6 MID PYT FAR	2016	6	FAR	FAR_E4	233	64	2	10	100	ND151069	08BT70-1/ND090475	NA	NA	20	86	51.0023	11.7319	5115.2	NA	NA	NA	NA
16 EXPT 6 MID PYT FAR	2016	6	FAR	FAR_E4	234	48	2	10	99	ND150948	ROCKFORD/ND102082(M1180)	NA	NA	23	89	50.0047	14.0268	4765.67	NA	NA	NA	NA
16 EXPT 6 MID PYT FAR	2016	6	FAR	FAR_E4	235	8	2	10	98	ND150132	LEGGETT/ND080290	NA	NA	20	86	50.3788	8.35607	4926.99	NA	NA	NA	NA
16 EXPT 6 MID PYT FAR	2016	6	FAR	FAR_E4	236	24	2	10	97	ND150306	MN08211/ND090741(TRI.CR.)	NA	NA	21	95	48.7577	3.07289	4611.07	NA	NA	NA	NA
16 EXPT 6 MID PYT FAR	2016	6	FAR	FAR_E4	237	32	2	10	96	ND150351	ND051215/08BT26-2	NA	NA	20	91	46.2637	14.4068	4527.05	NA	NA	NA	NA
16 EXPT 6 MID PYT FAR	2016	6	FAR	FAR_E4	238	56	2	10	95	ND150993	SA070712/ND080375PC94	NA	NA	20	98	50.8776	2.17988	4409.42	NA	NA	NA	NA
16 EXPT 6 MID PYT FAR	2016	6	FAR	FAR_E4	239	16	2	10	94	ND150141	LEGGETT/ND080290	NA	NA	20	86	50.1294	11.4013	4154	NA	NA	NA	NA
16 EXPT 6 MID PYT FAR	2016	6	FAR	FAR_E4	240	40	2	10	93	ND150712	ND090370F/01G04-CC5B	NA	NA	23	94	48.2589	14.7675	5246.27	NA	NA	NA	NA
16 EXPT 6 MID PYT FAR	2016	6	FAR	FAR_E4	241	29	2	10	92	ND150347	ND051037/ND051306	NA	NA	19	88	50.0047	37.4088	4513.61	NA	NA	NA	NA
16 EXPT 6 MID PYT FAR	2016	6	FAR	FAR_E4	242	53	2	10	91	ND150967	ROCKFORD/08BT70-1	NA	NA	19	79	50.1294	10.1401	4893.38	NA	NA	NA	NA
16 EXPT 6 MID PYT FAR	2016	6	FAR	FAR_E4	243	45	2	10	90	HAYDEN	BUCKSKIN//ND011054/SD020835	CHECK	HAYDEN	18	84	51.8752	9.0241	5158.89	NA	NA	NA	NA
16 EXPT 6 MID PYT FAR	2016	6	FAR	FAR_E4	244	61	2	10	89	ND151028	TAMO-406/BEACH	NA	NA	21	83	49.1318	23.4849	4345.57	NA	NA	NA	NA
16 EXPT 6 MID PYT FAR	2016	6	FAR	FAR_E4	245	37	2	10	88	ND150388	ND060897/ND090370F	NA	NA	20	99	50.0047	10.8414	4577.46	NA	NA	NA	NA
16 EXPT 6 MID PYT FAR	2016	6	FAR	FAR_E4	246	5	2	10	87	ND150056	DANCER/ND100250	NA	NA	25	80	47.8848	8.45312	4732.06	NA	NA	NA	NA
16 EXPT 6 MID PYT FAR	2016	6	FAR	FAR_E4	247	21	2	10	86	ND150173	LEGGETT/ND080483	NA	NA	21	91	50.5035	8.11851	4140.55	NA	NA	NA	NA
16 EXPT 6 MID PYT FAR	2016	6	FAR	FAR_E4	248	13	2	10	85	ND150139	LEGGETT/ND080290	NA	NA	20	84	50.6282	10.1276	4372.45	NA	NA	NA	NA
16 EXPT 6 MID PYT FAR	2016	6	FAR	FAR_E4	249	62	2	11	85	ND151030	TAMO-406/BEACH	NA	NA	22	90	47.8848	20.8295	4829.53	NA	NA	NA	NA
16 EXPT 6 MID PYT FAR	2016	6	FAR	FAR_E4	250	22	2	11	86	ND150175	LEGGETT/ND080483	NA	NA	19	84	50.6282	11.9427	4930.35	NA	NA	NA	NA
16 EXPT 6 MID PYT FAR	2016	6	FAR	FAR_E4	251	6	2	11	87	ND150103	LEGGETT/ND060182	NA	NA	22	89	49.88	16.9834	4873.22	NA	NA	NA	NA
16 EXPT 6 MID PYT FAR	2016	6	FAR	FAR_E4	252	14	2	11	88	ND150140	LEGGETT/ND080290	NA	NA	20	85	49.3812	10.506	4211.13	NA	NA	NA	NA
16 EXPT 6 MID PYT FAR	2016	6	FAR	FAR_E4	253	30	2	11	89	LEGGETT	OT294/PC94	CHECK	LEGGETT	21	82	50.1294	13.7309	4621.15	NA	NA	NA	NA
16 EXPT 6 MID PYT FAR	2016	6	FAR	FAR_E4	254	38	2	11	90	ND150644	ND090057/ND051306	NA	NA	21	94	49.1318	9.26252	4967.32	NA	NA	NA	NA
16 EXPT 6 MID PYT FAR	2016	6	FAR	FAR_E4	255	54	2	11	91	ND150968	ROCKFORD/08BT70-1	NA	NA	21	94	50.2541	10.0296	4769.03	NA	NA	NA	NA
16 EXPT 6 MID PYT FAR	2016	6	FAR	FAR_E4	256	46	2	11	92	ND150920	ND102082/ND102530(M1180)	NA	NA	20	96	45.8896	10.4776	4194.33	NA	NA	NA	NA
16 EXPT 6 MID PYT FAR	2016	6	FAR	FAR_E4	257	58	2	11	93	ND151017	SD090521/08BT26-2	NA	NA	20	83	47.8848	28.4789	4772.39	NA	NA	NA	NA
16 EXPT 6 MID PYT FAR	2016	6	FAR	FAR_E4	258	18	2	11	94	ND150143	LEGGETT/ND080290	NA	NA	19	84	49.2565	14.0391	3955.71	NA	NA	NA	NA
16 EXPT 6 MID PYT FAR	2016	6	FAR	FAR_E4	259	42	2	11	95	ND150774	ND090764/01G04-CC5B	NA	NA	20	94	48.7577	19.0059	4564.02	NA	NA	NA	NA
16 EXPT 6 MID PYT FAR	2016	6	FAR	FAR_E4	260	26	2	11	96	ND150309	MN10132/JURY	NA	NA	21	93	48.7577	22.4656	4937.07	NA	NA	NA	NA
16 EXPT 6 MID PYT FAR	2016	6	FAR	FAR_E4	261	34	2	11	97	ND150364	ND051306/LEGGETT	NA	NA	22	85	51.127	10.3607	4863.13	NA	NA	NA	NA
16 EXPT 6 MID PYT FAR	2016	6	FAR	FAR_E4	262	10	2	11	98	ND150136	LEGGETT/ND080290	NA	NA	20	84	50.5035	10.8025	4933.71	NA	NA	NA	NA
16 EXPT 6 MID PYT FAR	2016	6	FAR	FAR_E4	263	2	2	11	99	ND150042	ALGERIAN/08BT70-1	NA	NA	20	86	48.2589	15.2085	4738.78	NA	NA	NA	NA
16 EXPT 6 MID PYT FAR	2016	6	FAR	FAR_E4	264	50	2	11	100	ND150953	ROCKFORD/08BT70-1	NA	NA	19	89	49.5059	10.5063	4567.38	NA	NA	NA	NA
16 EXPT 71 EARLY SPEC PYT CAS	2016	71	CAS	CAS	3001	52	3	1	38	ND150556	ND081418/ND070497	NA	NA	23	100	49.2565	12.6449	4950.52	NA	NA	NA	NA
16 EXPT 71 EARLY SPEC PYT CAS	2016	71	CAS	CAS	3002	54	3	1	39	ND150560	ND081418/ND070497	NA	NA	23	100	51.7505	7.9436	4648.04	NA	NA	NA	NA
16 EXPT 71 EARLY SPEC PYT CAS	2016	71	CAS	CAS	3003	58	3	1	40	ND150575	ND081418/ND082052	NA	NA	24	110	50.5035	18.117	4540.49	NA	NA	NA	NA
16 EXPT 71 EARLY SPEC PYT CAS	2016	71	CAS	CAS	3004	49	3	1	41	ND150548	ND081418/ND070497	NA	NA	23	104	49.7553	12.5995	5572.27	NA	NA	NA	NA
16 EXPT 71 EARLY SPEC PYT CAS	2016	71	CAS	CAS	3005	50	3	1	42	LEGGETT	OT294/PC94	CHECK	LEGGETT	26	96	49.3812	14.1368	5747.04	NA	NA	NA	NA
16 EXPT 71 EARLY SPEC PYT CAS	2016	71	CAS	CAS	3006	55	3	1	43	ND150562	ND081418/ND082052	NA	NA	23	106	50.3788	7.60658	4903.47	NA	NA	NA	NA
16 EXPT 71 EARLY SPEC PYT CAS	2016	71	CAS	CAS	3007	59	3	1	44	ND150595	ND081419/ND090304	NA	NA	24	106	50.8776	12.0732	4409.42	NA	NA	NA	NA
16 EXPT 71 EARLY SPEC PYT CAS	2016	71	CAS	CAS	3008	60	3	1	45	ND150598	ND081419/ND090796	NA	NA	23	110	53.3716	10.107	5216.02	NA	NA	NA	NA
16 EXPT 71 EARLY SPEC PYT CAS	2016	71	CAS	CAS	3009	56	3	1	46	ND150563	ND081418/ND082052	NA	NA	24	108	51.2517	7.55462	4799.28	NA	NA	NA	NA
16 EXPT 71 EARLY SPEC PYT CAS	2016	71	CAS	CAS	3010	53	3	1	47	ND150558	ND081418/ND070497	NA	NA	24	110	49.88	15.5506	5175.69	NA	NA	NA	NA
16 EXPT 71 EARLY SPEC PYT CAS	2016	71	CAS	CAS	3011	51	3	1	48	ND150551	ND081418/ND070497	NA	NA	24	106	49.2565	12.2607	5337.01	NA	NA	NA	NA
16 EXPT 71 EARLY SPEC PYT CAS	2016	71	CAS	CAS	3012	57	3	1	49	ND150573	ND081418/ND082052	NA	NA	24	101	49.2565	12.6354	4590.91	NA	NA	NA	NA
16 EXPT 71 EARLY SPEC PYT CAS	2016	71	CAS	CAS	3013	15	3	1	50	ND150181	LEGGETT/ND081418	NA	NA	23	88	49.3812	22.0045	4527.05	NA	NA	NA	NA
16 EXPT 71 EARLY SPEC PYT CAS	2016	71	CAS	CAS	3014	18	3	1	51	ND150189	LEGGETT/ND081418	NA	NA	23	96	49.6306	11.5189	4806	NA	NA	NA	NA
16 EXPT 71 EARLY SPEC PYT CAS	2016	71	CAS	CAS	3015	16	3	1	52	ND150182	LEGGETT/ND081418	NA	NA	21	96	51.7505	15.6946	5084.95	NA	NA	NA	NA
16 EXPT 71 EARLY SPEC PYT CAS	2016	71	CAS	CAS	3016	13	3	1	53	ND150178	LEGGETT/ND081418	NA	NA	23	104	48.0095	8.54314	4752.23	NA	NA	NA	NA
16 EXPT 71 EARLY SPEC PYT CAS	2016	71	CAS	CAS	3017	23	3	1	54	ND150268	LEGGETT/ND090395	NA	NA	23	98	51.127	15.8297	4419.5	NA	NA	NA	NA
16 EXPT 71 EARLY SPEC PYT CAS	2016	71	CAS	CAS	3018	20	3	1	55	ND150256	LEGGETT/ND090395	NA	NA	24	106	50.3788	13.1916	4664.85	NA	NA	NA	NA
16 EXPT 71 EARLY SPEC PYT CAS	2016	71	CAS	CAS	3019	17	3	1	56	ND150187	LEGGETT/ND081418	NA	NA	22	91	50.0047	13.9052	5105.12	NA	NA	NA	NA
16 EXPT 71 EARLY SPEC PYT CAS	2016	71	CAS	CAS	3020	22	3	1	57	ND150267	LEGGETT/ND090395	NA	NA	23	100	51.5011	10.1387	4990.85	NA	NA	NA	NA
16 EXPT 71 EARLY SPEC PYT CAS	2016	71	CAS	CAS	3021	19	3	1	58	ND150192	LEGGETT/ND081418	NA	NA	24	104	47.7601	19.2255	4426.23	NA	NA	NA	NA
16 EXPT 71 EARLY SPEC PYT CAS	2016	71	CAS	CAS	3022	21	3	1	59	ND150260	LEGGETT/ND090395	NA	NA	24	102	47.386	19.2469	4641.32	NA	NA	NA	NA
16 EXPT 71 EARLY SPEC PYT CAS	2016	71	CAS	CAS	3023	24	3	1	60	ND150290	MN08211/ND090550	NA	NA	24	100	49.88	7.9773	5034.54	NA	NA	NA	NA
16 EXPT 71 EARLY SPEC PYT CAS	2016	71	CAS	CAS	3024	14	3	1	61	ND150179	LEGGETT/ND081418	NA	NA	23	90	52.8728	3.98704	5706.71	NA	NA	NA	NA
16 EXPT 71 EARLY SPEC PYT CAS	2016	71	CAS	CAS	3025	126	3	2	61	ND150860	ND091205/ND041654	NA	NA	24	110	48.0095	17.7683	5105.12	NA	NA	NA	NA
16 EXPT 71 EARLY SPEC PYT CAS	2016	71	CAS	CAS	3026	122	3	2	60	ND150851	ND091202/ND080453	NA	NA	23	106	51.0023	14.8256	5357.18	NA	NA	NA	NA
16 EXPT 71 EARLY SPEC PYT CAS	2016	71	CAS	CAS	3027	128	3	2	59	ND150895	ND100250/ND080375	NA	NA	24	95	52.6234	13.5486	5703.34	NA	NA	NA	NA
16 EXPT 71 EARLY SPEC PYT CAS	2016	71	CAS	CAS	3028	125	3	2	58	ND150858	ND091202/ND080453	NA	NA	24	102	51.6258	11.0362	5760.48	NA	NA	NA	NA
16 EXPT 71 EARLY SPEC PYT CAS	2016	71	CAS	CAS	3029	124	3	2	57	ND150856	ND091202/ND080453	NA	NA	24	100	51.7505	8.51152	5689.9	NA	NA	NA	NA
16 EXPT 71 EARLY SPEC PYT CAS	2016	71	CAS	CAS	3030	121	3	2	56	ND150849	ND091202/ND080453	NA	NA	23	102	50.6282	9.99756	5518.5	NA	NA	NA	NA
16 EXPT 71 EARLY SPEC PYT CAS	2016	71	CAS	CAS	3031	130	3	2	55	ND150924	OA1198-3/ND080373(M1180)	NA	NA	24	108	49.5059	22.3131	4873.22	NA	NA	NA	NA
16 EXPT 71 EARLY SPEC PYT CAS	2016	71	CAS	CAS	3032	129	3	2	54	ND150912	ND102082/ND080375(M1180)	NA	NA	24	106	48.633	18.3965	4221.21	NA	NA	NA	NA
16 EXPT 71 EARLY SPEC PYT CAS	2016	71	CAS	CAS	3033	123	3	2	53	ND150854	ND091202/ND080453	NA	NA	21	94	52.374	7.55247	4836.25	NA	NA	NA	NA
16 EXPT 71 EARLY SPEC PYT CAS	2016	71	CAS	CAS	3034	131	3	2	52	ND150925	OA1198-3/ND080373(M1180)	NA	NA	22	102	49.1318	23.2199	4738.78	NA	NA	NA	NA
16 EXPT 71 EARLY SPEC PYT CAS	2016	71	CAS	CAS	3035	127	3	2	51	ND150871	ND091691/ND080421	NA	NA	25	104	49.5059	9.95467	5041.26	NA	NA	NA	NA
16 EXPT 71 EARLY SPEC PYT CAS	2016	71	CAS	CAS	3036	132	3	2	50	ND150927	OA1198-3/ND080373(M1180)	NA	NA	24	104	48.7577	18.8709	4762.31	NA	NA	NA	NA
16 EXPT 71 EARLY SPEC PYT CAS	2016	71	CAS	CAS	3037	115	3	2	49	ND150830	ND090963/08BT70-1	NA	NA	24	89	49.6306	17.1145	5017.73	NA	NA	NA	NA
16 EXPT 71 EARLY SPEC PYT CAS	2016	71	CAS	CAS	3038	111	3	2	48	ND150819	ND090963/08BT70-1	NA	NA	24	94	49.88	18.8879	5397.51	NA	NA	NA	NA
16 EXPT 71 EARLY SPEC PYT CAS	2016	71	CAS	CAS	3039	112	3	2	47	ND150821	ND090963/08BT70-1	NA	NA	24	98	47.6354	13.4282	5407.59	NA	NA	NA	NA
16 EXPT 71 EARLY SPEC PYT CAS	2016	71	CAS	CAS	3040	119	3	2	46	ND150847	ND091202/ND080453	NA	NA	24	92	49.6306	8.66538	5222.74	NA	NA	NA	NA
16 EXPT 71 EARLY SPEC PYT CAS	2016	71	CAS	CAS	3041	117	3	2	45	ND150835	ND090963/08BT70-1	NA	NA	23	96	47.6354	7.78749	4997.57	NA	NA	NA	NA
16 EXPT 71 EARLY SPEC PYT CAS	2016	71	CAS	CAS	3042	113	3	2	44	ND150823	ND090963/08BT70-1	NA	NA	25	90	47.386	19.4136	5501.69	NA	NA	NA	NA
16 EXPT 71 EARLY SPEC PYT CAS	2016	71	CAS	CAS	3043	110	3	2	43	ND150817	ND090963/08BT70-1	NA	NA	23	98	51.6258	18.0799	5972.21	NA	NA	NA	NA
16 EXPT 71 EARLY SPEC PYT CAS	2016	71	CAS	CAS	3044	118	3	2	42	ND150845	ND091202/ND040250	NA	NA	24	110	48.8824	6.80981	6167.14	NA	NA	NA	NA
16 EXPT 71 EARLY SPEC PYT CAS	2016	71	CAS	CAS	3045	120	3	2	41	ND150848	ND091202/ND080453	NA	NA	25	108	50.5035	18.074	5720.15	NA	NA	NA	NA
16 EXPT 71 EARLY SPEC PYT CAS	2016	71	CAS	CAS	3046	116	3	2	40	ND150832	ND090963/08BT70-1	NA	NA	26	100	49.1318	16.8612	5471.45	NA	NA	NA	NA
16 EXPT 71 EARLY SPEC PYT CAS	2016	71	CAS	CAS	3047	109	3	2	39	ND150816	ND090963/08BT70-1	NA	NA	23	100	51.3764	22.4298	5458	NA	NA	NA	NA
16 EXPT 71 EARLY SPEC PYT CAS	2016	71	CAS	CAS	3048	114	3	2	38	ND150824	ND090963/08BT70-1	NA	NA	24	94	48.633	7.66845	6264.61	NA	NA	NA	NA
16 EXPT 71 EARLY SPEC PYT CAS	2016	71	CAS	CAS	3049	76	3	3	38	ND150680	ND090229/08BT26-1	NA	NA	23	106	48.1342	10.5829	6446.09	NA	NA	NA	NA
16 EXPT 71 EARLY SPEC PYT CAS	2016	71	CAS	CAS	3050	79	3	3	39	ND150683	ND090229/08BT26-1	NA	NA	24	107	51.5011	4.78611	6096.56	NA	NA	NA	NA
16 EXPT 71 EARLY SPEC PYT CAS	2016	71	CAS	CAS	3051	83	3	3	40	ND150701	ND090284F/ND090838	NA	NA	25	110	46.5131	16.2725	6019.26	NA	NA	NA	NA
16 EXPT 71 EARLY SPEC PYT CAS	2016	71	CAS	CAS	3052	74	3	3	41	ND150679	ND090229/08BT26-1	NA	NA	23	112	52.374	6.44512	6674.63	NA	NA	NA	NA
16 EXPT 71 EARLY SPEC PYT CAS	2016	71	CAS	CAS	3053	77	3	3	42	ND150681	ND090229/08BT26-1	NA	NA	24	98	49.5059	11.1402	6520.03	NA	NA	NA	NA
16 EXPT 71 EARLY SPEC PYT CAS	2016	71	CAS	CAS	3054	80	3	3	43	ND150684	ND090229/08BT26-1	NA	NA	24	98	48.5083	9.78764	6362.07	NA	NA	NA	NA
16 EXPT 71 EARLY SPEC PYT CAS	2016	71	CAS	CAS	3055	82	3	3	44	ND150699	ND090284F/ND090838	NA	NA	24	108	48.5083	16.7392	6301.57	NA	NA	NA	NA
16 EXPT 71 EARLY SPEC PYT CAS	2016	71	CAS	CAS	3056	78	3	3	45	ND150682	ND090229/08BT26-1	NA	NA	23	101	51.9999	6.58076	5868.03	NA	NA	NA	NA
16 EXPT 71 EARLY SPEC PYT CAS	2016	71	CAS	CAS	3057	75	3	3	46	DEON	SESQUI*2/BETTONG//MN02108	CHECK	DEON	26	94	50.8776	13.3778	5898.27	NA	NA	NA	NA
16 EXPT 71 EARLY SPEC PYT CAS	2016	71	CAS	CAS	3058	73	3	3	47	ND150678	ND090229/08BT26-1	NA	NA	24	94	50.3788	12.6926	5784.01	NA	NA	NA	NA
16 EXPT 71 EARLY SPEC PYT CAS	2016	71	CAS	CAS	3059	84	3	3	48	ND150722	ND090445/WIX8787-1	NA	NA	22	94	49.7553	3.18161	4385.9	NA	NA	NA	NA
16 EXPT 71 EARLY SPEC PYT CAS	2016	71	CAS	CAS	3060	81	3	3	49	ND150689	ND090229/08BT26-1	NA	NA	22	100	52.1246	11.6179	5558.83	NA	NA	NA	NA
16 EXPT 71 EARLY SPEC PYT CAS	2016	71	CAS	CAS	3061	88	3	3	50	ND150731	ND090445/WIX8787-1	NA	NA	23	99	49.2565	4.38061	4644.68	NA	NA	NA	NA
16 EXPT 71 EARLY SPEC PYT CAS	2016	71	CAS	CAS	3062	96	3	3	51	ND150743	ND090445/08BT70-1	NA	NA	21	98	53.2469	5.73096	5296.68	NA	NA	NA	NA
16 EXPT 71 EARLY SPEC PYT CAS	2016	71	CAS	CAS	3063	93	3	3	52	ND150738	ND090445/08BT70-1	NA	NA	21	98	52.8728	7.28232	5095.03	NA	NA	NA	NA
16 EXPT 71 EARLY SPEC PYT CAS	2016	71	CAS	CAS	3064	89	3	3	53	ND150732	ND090445/WIX8787-1	NA	NA	21	93	48.8824	7.66975	4355.65	NA	NA	NA	NA
16 EXPT 71 EARLY SPEC PYT CAS	2016	71	CAS	CAS	3065	92	3	3	54	ND150737	ND090445/08BT70-1	NA	NA	24	95	51.2517	8.57466	5941.96	NA	NA	NA	NA
16 EXPT 71 EARLY SPEC PYT CAS	2016	71	CAS	CAS	3066	91	3	3	55	ND150736	ND090445/08BT70-1	NA	NA	24	100	50.7529	7.85507	6261.24	NA	NA	NA	NA
16 EXPT 71 EARLY SPEC PYT CAS	2016	71	CAS	CAS	3067	85	3	3	56	ND150723	ND090445/WIX8787-1	NA	NA	22	96	50.8776	3.87297	4974.04	NA	NA	NA	NA
16 EXPT 71 EARLY SPEC PYT CAS	2016	71	CAS	CAS	3068	86	3	3	57	ND150729	ND090445/WIX8787-1	NA	NA	20	92	48.633	9.57791	4443.03	NA	NA	NA	NA
16 EXPT 71 EARLY SPEC PYT CAS	2016	71	CAS	CAS	3069	94	3	3	58	ND150739	ND090445/08BT70-1	NA	NA	23	94	49.88	6.86975	4644.68	NA	NA	NA	NA
16 EXPT 71 EARLY SPEC PYT CAS	2016	71	CAS	CAS	3070	87	3	3	59	ND150730	ND090445/WIX8787-1	NA	NA	22	92	50.5035	5.9863	5888.19	NA	NA	NA	NA
16 EXPT 71 EARLY SPEC PYT CAS	2016	71	CAS	CAS	3071	95	3	3	60	ND150742	ND090445/08BT70-1	NA	NA	24	100	51.2517	13.896	6073.04	NA	NA	NA	NA
16 EXPT 71 EARLY SPEC PYT CAS	2016	71	CAS	CAS	3072	90	3	3	61	ND150734	ND090445/08BT70-1	NA	NA	22	102	52.7481	8.08602	5938.6	NA	NA	NA	NA
16 EXPT 71 EARLY SPEC PYT CAS	2016	71	CAS	CAS	3073	39	3	4	61	ND150497	ND080436/ND081418	NA	NA	23	114	52.9975	4.68051	5827.7	NA	NA	NA	NA
16 EXPT 71 EARLY SPEC PYT CAS	2016	71	CAS	CAS	3074	40	3	4	60	ND150511	ND080445/ND081419	NA	NA	26	112	52.6234	6.58391	5306.77	NA	NA	NA	NA
16 EXPT 71 EARLY SPEC PYT CAS	2016	71	CAS	CAS	3075	42	3	4	59	ND150514	ND080445/ND081419	NA	NA	26	118	51.6258	13.2201	5205.94	NA	NA	NA	NA
16 EXPT 71 EARLY SPEC PYT CAS	2016	71	CAS	CAS	3076	47	3	4	58	ND150533	ND080609/ND081404	NA	NA	23	102	53.1222	5.98764	5437.84	NA	NA	NA	NA
16 EXPT 71 EARLY SPEC PYT CAS	2016	71	CAS	CAS	3077	44	3	4	57	ND150521	080453/01G04-CC5B	NA	NA	23	112	52.2493	5.44431	5552.11	NA	NA	NA	NA
16 EXPT 71 EARLY SPEC PYT CAS	2016	71	CAS	CAS	3078	46	3	4	56	ND150529	ND080453/ND091506	NA	NA	23	103	51.8752	10.4189	5326.93	NA	NA	NA	NA
16 EXPT 71 EARLY SPEC PYT CAS	2016	71	CAS	CAS	3079	37	3	4	55	ND150494	ND080436/ND081418	NA	NA	24	100	50.5035	7.29462	5498.33	NA	NA	NA	NA
16 EXPT 71 EARLY SPEC PYT CAS	2016	71	CAS	CAS	3080	43	3	4	54	ND150518	ND080445/ND081419	NA	NA	23	115	51.5011	11.1305	5047.98	NA	NA	NA	NA
16 EXPT 71 EARLY SPEC PYT CAS	2016	71	CAS	CAS	3081	38	3	4	53	ND150496	ND080436/ND081418	NA	NA	23	107	52.7481	2.46871	5047.98	NA	NA	NA	NA
16 EXPT 71 EARLY SPEC PYT CAS	2016	71	CAS	CAS	3082	45	3	4	52	ND150522	080453/01G04-CC5B	NA	NA	23	110	51.8752	4.79503	5410.95	NA	NA	NA	NA
16 EXPT 71 EARLY SPEC PYT CAS	2016	71	CAS	CAS	3083	41	3	4	51	ND150513	ND080445/ND081419	NA	NA	25	107	51.8752	8.78004	5118.56	NA	NA	NA	NA
16 EXPT 71 EARLY SPEC PYT CAS	2016	71	CAS	CAS	3084	48	3	4	50	ND150544	ND081404/LEGGETT	NA	NA	24	94	48.7577	8.51238	5431.12	NA	NA	NA	NA
16 EXPT 71 EARLY SPEC PYT CAS	2016	71	CAS	CAS	3085	27	3	4	49	ND150311	MONIDA/ND081418	NA	NA	26	113	51.5011	4.87617	5400.87	NA	NA	NA	NA
16 EXPT 71 EARLY SPEC PYT CAS	2016	71	CAS	CAS	3086	34	3	4	48	ND150418	ND080321/ND051236	NA	NA	22	95	53.1222	5.79607	5306.77	NA	NA	NA	NA
16 EXPT 71 EARLY SPEC PYT CAS	2016	71	CAS	CAS	3087	26	3	4	47	ND150293	MN08211/ND090550	NA	NA	22	106	53.2469	7.14018	6089.84	NA	NA	NA	NA
16 EXPT 71 EARLY SPEC PYT CAS	2016	71	CAS	CAS	3088	29	3	4	46	ND150332	ND040076/ND100250	NA	NA	23	104	54.2445	11.0773	6214.19	NA	NA	NA	NA
16 EXPT 71 EARLY SPEC PYT CAS	2016	71	CAS	CAS	3089	25	3	4	45	HIFI	ND90141/ND900118	CHECK	HIFI	26	97	49.5059	24.1135	5686.54	NA	NA	NA	NA
16 EXPT 71 EARLY SPEC PYT CAS	2016	71	CAS	CAS	3090	36	3	4	44	ND150493	ND080436/ND081418	NA	NA	22	104	52.6234	3.41655	4711.9	NA	NA	NA	NA
16 EXPT 71 EARLY SPEC PYT CAS	2016	71	CAS	CAS	3091	35	3	4	43	ND150470	ND080382/ND091861DM	NA	NA	23	118	49.6306	10.655	5777.28	NA	NA	NA	NA
16 EXPT 71 EARLY SPEC PYT CAS	2016	71	CAS	CAS	3092	30	3	4	42	ND150369	ND051513/SD080988	NA	NA	22	113	51.3764	6.0396	5091.67	NA	NA	NA	NA
16 EXPT 71 EARLY SPEC PYT CAS	2016	71	CAS	CAS	3093	32	3	4	41	ND150397	ND061868/08BT70-1	NA	NA	24	103	48.633	8.96964	7306.47	NA	NA	NA	NA
16 EXPT 71 EARLY SPEC PYT CAS	2016	71	CAS	CAS	3094	28	3	4	40	ND150316	ND020965/ND081418	NA	NA	26	100	51.5011	6.84694	6214.19	NA	NA	NA	NA
16 EXPT 71 EARLY SPEC PYT CAS	2016	71	CAS	CAS	3095	33	3	4	39	ND150398	ND061868/08BT70-1	NA	NA	24	100	49.5059	7.50309	7602.22	NA	NA	NA	NA
16 EXPT 71 EARLY SPEC PYT CAS	2016	71	CAS	CAS	3096	31	3	4	38	ND150396	ND061868/08BT70-1	NA	NA	23	94	50.8776	6.35651	7202.28	NA	NA	NA	NA
16 EXPT 71 EARLY SPEC PYT CAS	2016	71	CAS	CAS	3097	1	3	5	38	ND150005	01G04-CC5B/ND091252	NA	NA	26	112	49.0071	7.15322	5747.04	NA	NA	NA	NA
16 EXPT 71 EARLY SPEC PYT CAS	2016	71	CAS	CAS	3098	12	3	5	39	ND150176	LEGGETT/ND081418	NA	NA	22	101	51.127	6.42081	5750.4	NA	NA	NA	NA
16 EXPT 71 EARLY SPEC PYT CAS	2016	71	CAS	CAS	3099	10	3	5	40	ND150160	LEGGETT/ND080453	NA	NA	24	96	51.7505	3.90977	5363.9	NA	NA	NA	NA
16 EXPT 71 EARLY SPEC PYT CAS	2016	71	CAS	CAS	3100	9	3	5	41	ND150159	LEGGETT/ND080453	NA	NA	23	98	50.1294	4.14649	5552.11	NA	NA	NA	NA
16 EXPT 71 EARLY SPEC PYT CAS	2016	71	CAS	CAS	3101	4	3	5	42	ND150031	01G04-CC5B/ND091270	NA	NA	27	106	49.1318	11.085	5928.52	NA	NA	NA	NA
16 EXPT 71 EARLY SPEC PYT CAS	2016	71	CAS	CAS	3102	5	3	5	43	ND150083	LEGGETT/ND030374	NA	NA	23	100	51.3764	6.7316	6073.04	NA	NA	NA	NA
16 EXPT 71 EARLY SPEC PYT CAS	2016	71	CAS	CAS	3103	6	3	5	44	ND150084	LEGGETT/ND030374	NA	NA	21	100	47.6354	8.44368	5847.86	NA	NA	NA	NA
16 EXPT 71 EARLY SPEC PYT CAS	2016	71	CAS	CAS	3104	8	3	5	45	ND150111	LEGGETT/ND080101	NA	NA	25	102	52.2493	4.57143	5505.06	NA	NA	NA	NA
16 EXPT 71 EARLY SPEC PYT CAS	2016	71	CAS	CAS	3105	2	3	5	46	ND150007	01G04-CC5B/ND091252	NA	NA	26	106	48.633	5.22674	6032.71	NA	NA	NA	NA
16 EXPT 71 EARLY SPEC PYT CAS	2016	71	CAS	CAS	3106	7	3	5	47	ND150086	LEGGETT/ND030374	NA	NA	24	104	51.6258	12.1809	5945.33	NA	NA	NA	NA
16 EXPT 71 EARLY SPEC PYT CAS	2016	71	CAS	CAS	3107	3	3	5	48	ND150013	01G04-CC5B/ND091252	NA	NA	24	110	48.1342	4.25277	6062.95	NA	NA	NA	NA
16 EXPT 71 EARLY SPEC PYT CAS	2016	71	CAS	CAS	3108	11	3	5	49	ND150161	LEGGETT/ND080453	NA	NA	22	96	52.4987	3.2878	5511.78	NA	NA	NA	NA
16 EXPT 71 EARLY SPEC PYT CAS	2016	71	CAS	CAS	3109	144	3	5	50	ND151131	08BT70-1/ND090954	NA	NA	26	100	49.7553	11.4578	5938.6	NA	NA	NA	NA
16 EXPT 71 EARLY SPEC PYT CAS	2016	71	CAS	CAS	3110	134	3	5	51	ND150936	OA1058-4/ND091492	NA	NA	21	88	53.621	8.67375	5696.62	NA	NA	NA	NA
16 EXPT 71 EARLY SPEC PYT CAS	2016	71	CAS	CAS	3111	139	3	5	52	ND151123	08BT70-1/ND090954	NA	NA	24	110	52.374	7.70471	5417.67	NA	NA	NA	NA
16 EXPT 71 EARLY SPEC PYT CAS	2016	71	CAS	CAS	3112	141	3	5	53	ND151128	08BT70-1/ND090954	NA	NA	22	103	49.88	15.3862	4916.91	NA	NA	NA	NA
16 EXPT 71 EARLY SPEC PYT CAS	2016	71	CAS	CAS	3113	142	3	5	54	ND151129	08BT70-1/ND090954	NA	NA	25	98	47.7601	12.5525	5414.31	NA	NA	NA	NA
16 EXPT 71 EARLY SPEC PYT CAS	2016	71	CAS	CAS	3114	138	3	5	55	ND151092	08BT70-1/ND090550	NA	NA	25	98	52.2493	7.05213	6382.23	NA	NA	NA	NA
16 EXPT 71 EARLY SPEC PYT CAS	2016	71	CAS	CAS	3115	143	3	5	56	ND151130	08BT70-1/ND090954	NA	NA	24	106	52.6234	11.8652	4987.49	NA	NA	NA	NA
16 EXPT 71 EARLY SPEC PYT CAS	2016	71	CAS	CAS	3116	137	3	5	57	ND151067	08BT70-1/ND090455	NA	NA	22	112	53.3716	8.79712	5135.36	NA	NA	NA	NA
16 EXPT 71 EARLY SPEC PYT CAS	2016	71	CAS	CAS	3117	136	3	5	58	ND151064	08BT70-1/ND090455	NA	NA	23	106	51.8752	15.5583	5538.66	NA	NA	NA	NA
16 EXPT 71 EARLY SPEC PYT CAS	2016	71	CAS	CAS	3118	135	3	5	59	ND150937	OA1058-4/ND091492	NA	NA	20	103	53.621	10.0571	5884.83	NA	NA	NA	NA
16 EXPT 71 EARLY SPEC PYT CAS	2016	71	CAS	CAS	3119	140	3	5	60	ND151124	08BT70-1/ND090954	NA	NA	24	111	53.2469	8.34966	5421.03	NA	NA	NA	NA
16 EXPT 71 EARLY SPEC PYT CAS	2016	71	CAS	CAS	3120	133	3	5	61	ND150928	OA1198-3/ND080373(M1180)	NA	NA	25	107	50.6282	20.1694	5236.19	NA	NA	NA	NA
16 EXPT 71 EARLY SPEC PYT CAS	2016	71	CAS	CAS	3121	100	3	6	61	ND150752	ND090544/ND081418	NA	NA	24	116	51.0023	4.35043	5831.06	NA	NA	NA	NA
16 EXPT 71 EARLY SPEC PYT CAS	2016	71	CAS	CAS	3122	107	3	6	60	ND150808	ND090963/08BT70-1	NA	NA	24	104	49.0071	8.53814	6432.65	NA	NA	NA	NA
16 EXPT 71 EARLY SPEC PYT CAS	2016	71	CAS	CAS	3123	99	3	6	59	ND150748	ND090544/ND081418	NA	NA	22	108	50.8776	1.47915	5562.19	NA	NA	NA	NA
16 EXPT 71 EARLY SPEC PYT CAS	2016	71	CAS	CAS	3124	104	3	6	58	ND150788	ND090787/ND081419	NA	NA	25	116	51.3764	10.5635	5296.68	NA	NA	NA	NA
16 EXPT 71 EARLY SPEC PYT CAS	2016	71	CAS	CAS	3125	101	3	6	57	ND150767	ND090755/ND081419	NA	NA	23	110	51.3764	3.57058	5666.38	NA	NA	NA	NA
16 EXPT 71 EARLY SPEC PYT CAS	2016	71	CAS	CAS	3126	103	3	6	56	ND150770	ND090755/ND081419	NA	NA	23	114	51.6258	7.63976	5578.99	NA	NA	NA	NA
16 EXPT 71 EARLY SPEC PYT CAS	2016	71	CAS	CAS	3127	108	3	6	55	ND150814	ND090963/08BT70-1	NA	NA	24	108	51.9999	16.1552	6671.27	NA	NA	NA	NA
16 EXPT 71 EARLY SPEC PYT CAS	2016	71	CAS	CAS	3128	102	3	6	54	ND150769	ND090755/ND081419	NA	NA	25	114	53.1222	4.67609	5468.09	NA	NA	NA	NA
16 EXPT 71 EARLY SPEC PYT CAS	2016	71	CAS	CAS	3129	105	3	6	53	ND150794	ND090832/ND070499	NA	NA	27	111	51.3764	6.48925	6567.08	NA	NA	NA	NA
16 EXPT 71 EARLY SPEC PYT CAS	2016	71	CAS	CAS	3130	106	3	6	52	ND150804	ND090963/08BT70-1	NA	NA	24	96	50.3788	8.3551	6227.64	NA	NA	NA	NA
16 EXPT 71 EARLY SPEC PYT CAS	2016	71	CAS	CAS	3131	97	3	6	51	ND150744	ND090445/08BT70-1	NA	NA	21	95	51.8752	7.71239	5585.72	NA	NA	NA	NA
16 EXPT 71 EARLY SPEC PYT CAS	2016	71	CAS	CAS	3132	98	3	6	50	ND150745	ND090445/08BT70-1	NA	NA	24	102	49.0071	6.11552	5760.48	NA	NA	NA	NA
16 EXPT 71 EARLY SPEC PYT CAS	2016	71	CAS	CAS	3133	65	3	6	49	ND150632	ND081924/ND090666(TR.CR.MTN)	NA	NA	24	114	48.7577	6.96254	3498.63	NA	NA	NA	NA
16 EXPT 71 EARLY SPEC PYT CAS	2016	71	CAS	CAS	3134	66	3	6	48	ND150636	ND081924/ND090666(TR.CR.MTN)	NA	NA	22	114	50.6282	10.3499	3784.31	NA	NA	NA	NA
16 EXPT 71 EARLY SPEC PYT CAS	2016	71	CAS	CAS	3135	70	3	6	47	ND150672	ND090229/08BT26-1	NA	NA	26	118	50.3788	6.30926	6281.41	NA	NA	NA	NA
16 EXPT 71 EARLY SPEC PYT CAS	2016	71	CAS	CAS	3136	62	3	6	46	ND150608	ND081419/ND091168	NA	NA	23	110	51.6258	9.29104	6304.94	NA	NA	NA	NA
16 EXPT 71 EARLY SPEC PYT CAS	2016	71	CAS	CAS	3137	64	3	6	45	ND150631	ND081924/ND080375(TR.CR.MTN)	NA	NA	22	116	49.0071	7.17514	4164.08	NA	NA	NA	NA
16 EXPT 71 EARLY SPEC PYT CAS	2016	71	CAS	CAS	3138	71	3	6	44	ND150676	ND090229/08BT26-1	NA	NA	21	112	52.8728	4.79054	5824.34	NA	NA	NA	NA
16 EXPT 71 EARLY SPEC PYT CAS	2016	71	CAS	CAS	3139	61	3	6	43	ND150601	ND081419/ND090796	NA	NA	24	108	52.8728	6.09857	5864.67	NA	NA	NA	NA
16 EXPT 71 EARLY SPEC PYT CAS	2016	71	CAS	CAS	3140	67	3	6	42	ND150649	ND090103/ND080436	NA	NA	25	106	50.2541	16.8794	5794.09	NA	NA	NA	NA
16 EXPT 71 EARLY SPEC PYT CAS	2016	71	CAS	CAS	3141	69	3	6	41	ND150669	ND090229/08BT26-1	NA	NA	22	98	51.127	4.35095	6358.71	NA	NA	NA	NA
16 EXPT 71 EARLY SPEC PYT CAS	2016	71	CAS	CAS	3142	68	3	6	40	ND150651	ND090103/ND080436	NA	NA	26	98	50.3788	14.8773	5669.74	NA	NA	NA	NA
16 EXPT 71 EARLY SPEC PYT CAS	2016	71	CAS	CAS	3143	72	3	6	39	ND150677	ND090229/08BT26-1	NA	NA	23	116	51.6258	7.30857	5881.47	NA	NA	NA	NA
16 EXPT 71 EARLY SPEC PYT CAS	2016	71	CAS	CAS	3144	63	3	6	38	ND150610	ND081924/ND080373(TR.CR.MTN)	NA	NA	24	102	49.88	6.85774	4795.92	NA	NA	NA	NA
16 EXPT 71 EARLY SPEC PYT CAS	2016	71	CAS	CAS	4001	8	4	7	38	ND150111	LEGGETT/ND080101	NA	NA	25	98	50.7529	4.84635	5337.01	NA	NA	NA	NA
16 EXPT 71 EARLY SPEC PYT CAS	2016	71	CAS	CAS	4002	32	4	7	39	ND150397	ND061868/08BT70-1	NA	NA	24	104	48.633	9.79074	7548.45	NA	NA	NA	NA
16 EXPT 71 EARLY SPEC PYT CAS	2016	71	CAS	CAS	4003	68	4	7	40	ND150651	ND090103/ND080436	NA	NA	26	108	49.6306	12.3888	5861.3	NA	NA	NA	NA
16 EXPT 71 EARLY SPEC PYT CAS	2016	71	CAS	CAS	4004	140	4	7	41	ND151124	08BT70-1/ND090954	NA	NA	24	110	51.127	5.98855	6459.53	NA	NA	NA	NA
16 EXPT 71 EARLY SPEC PYT CAS	2016	71	CAS	CAS	4005	80	4	7	42	ND150684	ND090229/08BT26-1	NA	NA	24	104	49.5059	1.06616	47599.6	NA	NA	NA	NA
16 EXPT 71 EARLY SPEC PYT CAS	2016	71	CAS	CAS	4006	128	4	7	43	ND150895	ND100250/ND080375	NA	NA	25	102	52.9975	8.67384	6872.92	NA	NA	NA	NA
16 EXPT 71 EARLY SPEC PYT CAS	2016	71	CAS	CAS	4007	104	4	7	44	ND150788	ND090787/ND081419	NA	NA	24	112	52.2493	9.72301	4950.52	NA	NA	NA	NA
16 EXPT 71 EARLY SPEC PYT CAS	2016	71	CAS	CAS	4008	92	4	7	45	ND150737	ND090445/08BT70-1	NA	NA	24	104	50.1294	7.76883	6513.31	NA	NA	NA	NA
16 EXPT 71 EARLY SPEC PYT CAS	2016	71	CAS	CAS	4009	44	4	7	46	ND150521	080453/01G04-CC5B	NA	NA	23	118	51.5011	5.07906	5568.91	NA	NA	NA	NA
16 EXPT 71 EARLY SPEC PYT CAS	2016	71	CAS	CAS	4010	20	4	7	47	ND150256	LEGGETT/ND090395	NA	NA	24	116	50.7529	4.04916	6425.93	NA	NA	NA	NA
16 EXPT 71 EARLY SPEC PYT CAS	2016	71	CAS	CAS	4011	116	4	7	48	ND150832	ND090963/08BT70-1	NA	NA	26	108	50.0047	13.6217	6183.94	NA	NA	NA	NA
16 EXPT 71 EARLY SPEC PYT CAS	2016	71	CAS	CAS	4012	56	4	7	49	ND150563	ND081418/ND082052	NA	NA	23	126	51.9999	6.19657	5095.03	NA	NA	NA	NA
16 EXPT 71 EARLY SPEC PYT CAS	2016	71	CAS	CAS	4013	11	4	7	50	ND150161	LEGGETT/ND080453	NA	NA	22	106	52.7481	3.60326	6183.94	NA	NA	NA	NA
16 EXPT 71 EARLY SPEC PYT CAS	2016	71	CAS	CAS	4014	23	4	7	51	ND150268	LEGGETT/ND090395	NA	NA	23	107	53.3716	9.18088	5555.47	NA	NA	NA	NA
16 EXPT 71 EARLY SPEC PYT CAS	2016	71	CAS	CAS	4015	107	4	7	52	ND150808	ND090963/08BT70-1	NA	NA	23	106	50.3788	6.25051	6573.8	NA	NA	NA	NA
16 EXPT 71 EARLY SPEC PYT CAS	2016	71	CAS	CAS	4016	143	4	7	53	ND151130	08BT70-1/ND090954	NA	NA	23	106	53.3716	10.3702	5646.21	NA	NA	NA	NA
16 EXPT 71 EARLY SPEC PYT CAS	2016	71	CAS	CAS	4017	71	4	7	54	ND150676	ND090229/08BT26-1	NA	NA	20	111	53.1222	4.237	6267.97	NA	NA	NA	NA
16 EXPT 71 EARLY SPEC PYT CAS	2016	71	CAS	CAS	4018	47	4	7	55	ND150533	ND080609/ND081404	NA	NA	22	102	53.621	5.80066	6069.68	NA	NA	NA	NA
16 EXPT 71 EARLY SPEC PYT CAS	2016	71	CAS	CAS	4019	119	4	7	56	ND150847	ND091202/ND080453	NA	NA	24	94	50.5035	6.51171	5884.83	NA	NA	NA	NA
16 EXPT 71 EARLY SPEC PYT CAS	2016	71	CAS	CAS	4020	83	4	7	57	ND150701	ND090284F/ND090838	NA	NA	25	117	48.5083	13.7595	6513.31	NA	NA	NA	NA
16 EXPT 71 EARLY SPEC PYT CAS	2016	71	CAS	CAS	4021	35	4	7	58	ND150470	ND080382/ND091861DM	NA	NA	22	124	49.7553	10.0883	6469.62	NA	NA	NA	NA
16 EXPT 71 EARLY SPEC PYT CAS	2016	71	CAS	CAS	4022	131	4	7	59	ND150925	OA1198-3/ND080373(M1180)	NA	NA	22	116	50.1294	20.1007	5874.75	NA	NA	NA	NA
16 EXPT 71 EARLY SPEC PYT CAS	2016	71	CAS	CAS	4023	95	4	7	60	ND150742	ND090445/08BT70-1	NA	NA	25	107	50.2541	14.7907	6758.65	NA	NA	NA	NA
16 EXPT 71 EARLY SPEC PYT CAS	2016	71	CAS	CAS	4024	59	4	7	61	ND150595	ND081419/ND090304	NA	NA	24	130	52.6234	6.93387	5844.5	NA	NA	NA	NA
16 EXPT 71 EARLY SPEC PYT CAS	2016	71	CAS	CAS	4025	118	4	8	61	ND150845	ND091202/ND040250	NA	NA	25	116	50.6282	4.18117	6641.02	NA	NA	NA	NA
16 EXPT 71 EARLY SPEC PYT CAS	2016	71	CAS	CAS	4026	10	4	8	60	ND150160	LEGGETT/ND080453	NA	NA	25	103	50.1294	5.22933	5730.23	NA	NA	NA	NA
16 EXPT 71 EARLY SPEC PYT CAS	2016	71	CAS	CAS	4027	106	4	8	59	ND150804	ND090963/08BT70-1	NA	NA	25	108	50.8776	9.14369	6923.33	NA	NA	NA	NA
16 EXPT 71 EARLY SPEC PYT CAS	2016	71	CAS	CAS	4028	58	4	8	58	ND150575	ND081418/ND082052	NA	NA	25	131	52.6234	4.82395	5612.6	NA	NA	NA	NA
16 EXPT 71 EARLY SPEC PYT CAS	2016	71	CAS	CAS	4029	46	4	8	57	ND150529	ND080453/ND091506	NA	NA	23	124	51.5011	9.47503	5787.37	NA	NA	NA	NA
16 EXPT 71 EARLY SPEC PYT CAS	2016	71	CAS	CAS	4030	22	4	8	56	ND150267	LEGGETT/ND090395	NA	NA	24	109	52.2493	8.3847	5975.57	NA	NA	NA	NA
16 EXPT 71 EARLY SPEC PYT CAS	2016	71	CAS	CAS	4031	130	4	8	55	ND150924	OA1198-3/ND080373(M1180)	NA	NA	24	115	49.3812	17.2778	5444.56	NA	NA	NA	NA
16 EXPT 71 EARLY SPEC PYT CAS	2016	71	CAS	CAS	4032	94	4	8	54	ND150739	ND090445/08BT70-1	NA	NA	23	94	50.3788	5.96178	6506.59	NA	NA	NA	NA
16 EXPT 71 EARLY SPEC PYT CAS	2016	71	CAS	CAS	4033	70	4	8	53	ND150672	ND090229/08BT26-1	NA	NA	26	112	51.5011	5.69177	6738.48	NA	NA	NA	NA
16 EXPT 71 EARLY SPEC PYT CAS	2016	71	CAS	CAS	4034	142	4	8	52	ND151129	08BT70-1/ND090954	NA	NA	26	106	49.1318	12.7521	5693.26	NA	NA	NA	NA
16 EXPT 71 EARLY SPEC PYT CAS	2016	71	CAS	CAS	4035	34	4	8	51	ND150418	ND080321/ND051236	NA	NA	22	100	53.621	5.59102	5686.54	NA	NA	NA	NA
16 EXPT 71 EARLY SPEC PYT CAS	2016	71	CAS	CAS	4036	82	4	8	50	ND150699	ND090284F/ND090838	NA	NA	26	115	49.2565	10.018	6365.43	NA	NA	NA	NA
16 EXPT 71 EARLY SPEC PYT CAS	2016	71	CAS	CAS	4037	74	4	8	49	ND150679	ND090229/08BT26-1	NA	NA	22	104	52.374	4.62113	6298.21	NA	NA	NA	NA
16 EXPT 71 EARLY SPEC PYT CAS	2016	71	CAS	CAS	4038	2	4	8	48	ND150007	01G04-CC5B/ND091252	NA	NA	26	104	48.3836	4.81228	5800.81	NA	NA	NA	NA
16 EXPT 71 EARLY SPEC PYT CAS	2016	71	CAS	CAS	4039	86	4	8	47	ND150729	ND090445/WIX8787-1	NA	NA	21	94	48.1342	6.55205	4261.54	NA	NA	NA	NA
16 EXPT 71 EARLY SPEC PYT CAS	2016	71	CAS	CAS	4040	26	4	8	46	ND150293	MN08211/ND090550	NA	NA	22	103	50.7529	5.51951	6630.94	NA	NA	NA	NA
16 EXPT 71 EARLY SPEC PYT CAS	2016	71	CAS	CAS	4041	38	4	8	45	ND150496	ND080436/ND081418	NA	NA	23	122	52.9975	2.02093	5780.64	NA	NA	NA	NA
16 EXPT 71 EARLY SPEC PYT CAS	2016	71	CAS	CAS	4042	134	4	8	44	ND150936	OA1058-4/ND091492	NA	NA	21	98	53.9951	7.44432	6096.56	NA	NA	NA	NA
16 EXPT 71 EARLY SPEC PYT CAS	2016	71	CAS	CAS	4043	110	4	8	43	ND150817	ND090963/08BT70-1	NA	NA	24	109	52.374	11.9845	6919.97	NA	NA	NA	NA
16 EXPT 71 EARLY SPEC PYT CAS	2016	71	CAS	CAS	4044	62	4	8	42	ND150608	ND081419/ND091168	NA	NA	23	120	52.2493	9.80534	6422.56	NA	NA	NA	NA
16 EXPT 71 EARLY SPEC PYT CAS	2016	71	CAS	CAS	4045	98	4	8	41	ND150745	ND090445/08BT70-1	NA	NA	24	108	48.7577	6.27803	5874.75	NA	NA	NA	NA
16 EXPT 71 EARLY SPEC PYT CAS	2016	71	CAS	CAS	4046	50	4	8	40	LEGGETT	OT294/PC94	CHECK	LEGGETT	27	100	48.5083	6.61538	6597.33	NA	NA	NA	NA
16 EXPT 71 EARLY SPEC PYT CAS	2016	71	CAS	CAS	4047	14	4	8	39	ND150179	LEGGETT/ND081418	NA	NA	23	97	52.1246	2.69878	6627.58	NA	NA	NA	NA
16 EXPT 71 EARLY SPEC PYT CAS	2016	71	CAS	CAS	4048	122	4	8	38	ND150851	ND091202/ND080453	NA	NA	24	110	51.8752	8.33177	6442.73	NA	NA	NA	NA
16 EXPT 71 EARLY SPEC PYT CAS	2016	71	CAS	CAS	4049	60	4	9	38	ND150598	ND081419/ND090796	NA	NA	24	123	53.2469	4.79607	5817.61	NA	NA	NA	NA
16 EXPT 71 EARLY SPEC PYT CAS	2016	71	CAS	CAS	4050	84	4	9	39	ND150722	ND090445/WIX8787-1	NA	NA	22	114	49.88	3.08741	4883.3	NA	NA	NA	NA
16 EXPT 71 EARLY SPEC PYT CAS	2016	71	CAS	CAS	4051	96	4	9	40	ND150743	ND090445/08BT70-1	NA	NA	21	102	52.6234	3.9533	6476.34	NA	NA	NA	NA
16 EXPT 71 EARLY SPEC PYT CAS	2016	71	CAS	CAS	4052	120	4	9	41	ND150848	ND091202/ND080453	NA	NA	26	118	50.1294	11.4798	6086.48	NA	NA	NA	NA
16 EXPT 71 EARLY SPEC PYT CAS	2016	71	CAS	CAS	4053	12	4	9	42	ND150176	LEGGETT/ND081418	NA	NA	23	105	51.2517	4.23156	6241.08	NA	NA	NA	NA
16 EXPT 71 EARLY SPEC PYT CAS	2016	71	CAS	CAS	4054	48	4	9	43	ND150544	ND081404/LEGGETT	NA	NA	24	102	48.3836	4.80929	6079.76	NA	NA	NA	NA
16 EXPT 71 EARLY SPEC PYT CAS	2016	71	CAS	CAS	4055	132	4	9	44	ND150927	OA1198-3/ND080373(M1180)	NA	NA	25	112	49.2565	15.9378	5081.59	NA	NA	NA	NA
16 EXPT 71 EARLY SPEC PYT CAS	2016	71	CAS	CAS	4056	72	4	9	45	ND150677	ND090229/08BT26-1	NA	NA	23	116	51.9999	4.95207	6170.5	NA	NA	NA	NA
16 EXPT 71 EARLY SPEC PYT CAS	2016	71	CAS	CAS	4057	144	4	9	46	ND151131	08BT70-1/ND090954	NA	NA	26	109	49.3812	8.61154	6462.89	NA	NA	NA	NA
16 EXPT 71 EARLY SPEC PYT CAS	2016	71	CAS	CAS	4058	24	4	9	47	ND150290	MN08211/ND090550	NA	NA	25	110	49.2565	1.66889	7044.32	NA	NA	NA	NA
16 EXPT 71 EARLY SPEC PYT CAS	2016	71	CAS	CAS	4059	108	4	9	48	ND150814	ND090963/08BT70-1	NA	NA	24	106	51.9999	15.1418	6281.41	NA	NA	NA	NA
16 EXPT 71 EARLY SPEC PYT CAS	2016	71	CAS	CAS	4060	36	4	9	49	ND150493	ND080436/ND081418	NA	NA	23	112	54.6186	2.96561	4789.2	NA	NA	NA	NA
16 EXPT 71 EARLY SPEC PYT CAS	2016	71	CAS	CAS	4061	138	4	9	50	ND151092	08BT70-1/ND090550	NA	NA	26	110	51.8752	5.31387	6446.09	NA	NA	NA	NA
16 EXPT 71 EARLY SPEC PYT CAS	2016	71	CAS	CAS	4062	126	4	9	51	ND150860	ND091205/ND041654	NA	NA	25	110	49.3812	11.2762	6315.02	NA	NA	NA	NA
16 EXPT 71 EARLY SPEC PYT CAS	2016	71	CAS	CAS	4063	90	4	9	52	ND150734	ND090445/08BT70-1	NA	NA	23	105	52.1246	10.1021	5528.58	NA	NA	NA	NA
16 EXPT 71 EARLY SPEC PYT CAS	2016	71	CAS	CAS	4064	30	4	9	53	ND150369	ND051513/SD080988	NA	NA	22	122	51.127	5.53879	4765.67	NA	NA	NA	NA
16 EXPT 71 EARLY SPEC PYT CAS	2016	71	CAS	CAS	4065	42	4	9	54	ND150514	ND080445/ND081419	NA	NA	27	118	51.0023	11.464	5693.26	NA	NA	NA	NA
16 EXPT 71 EARLY SPEC PYT CAS	2016	71	CAS	CAS	4066	114	4	9	55	ND150824	ND090963/08BT70-1	NA	NA	26	106	49.5059	7.7301	5952.05	NA	NA	NA	NA
16 EXPT 71 EARLY SPEC PYT CAS	2016	71	CAS	CAS	4067	54	4	9	56	ND150560	ND081418/ND070497	NA	NA	25	116	53.7457	5.93939	6099.92	NA	NA	NA	NA
16 EXPT 71 EARLY SPEC PYT CAS	2016	71	CAS	CAS	4068	6	4	9	57	ND150084	LEGGETT/ND030374	NA	NA	23	104	47.2613	10.0927	5800.81	NA	NA	NA	NA
16 EXPT 71 EARLY SPEC PYT CAS	2016	71	CAS	CAS	4069	18	4	9	58	ND150189	LEGGETT/ND081418	NA	NA	25	104	50.0047	5.87673	5834.42	NA	NA	NA	NA
16 EXPT 71 EARLY SPEC PYT CAS	2016	71	CAS	CAS	4070	78	4	9	59	ND150682	ND090229/08BT26-1	NA	NA	24	116	50.3788	7.10074	6338.54	NA	NA	NA	NA
16 EXPT 71 EARLY SPEC PYT CAS	2016	71	CAS	CAS	4071	66	4	9	60	ND150636	ND081924/ND090666(TR.CR.MTN)	NA	NA	23	117	49.2565	8.65672	3828	NA	NA	NA	NA
16 EXPT 71 EARLY SPEC PYT CAS	2016	71	CAS	CAS	4072	102	4	9	61	ND150769	ND090755/ND081419	NA	NA	26	122	53.1222	3.06396	5622.68	NA	NA	NA	NA
16 EXPT 71 EARLY SPEC PYT CAS	2016	71	CAS	CAS	4073	133	4	10	61	ND150928	OA1198-3/ND080373(M1180)	NA	NA	26	106	48.7577	13.2834	5337.01	NA	NA	NA	NA
16 EXPT 71 EARLY SPEC PYT CAS	2016	71	CAS	CAS	4074	97	4	10	60	ND150744	ND090445/08BT70-1	NA	NA	22	100	51.7505	6.45936	5706.71	NA	NA	NA	NA
16 EXPT 71 EARLY SPEC PYT CAS	2016	71	CAS	CAS	4075	25	4	10	59	HIFI	ND90141/ND900118	CHECK	HIFI	27	109	50.0047	20.0543	5945.33	NA	NA	NA	NA
16 EXPT 71 EARLY SPEC PYT CAS	2016	71	CAS	CAS	4076	1	4	10	58	ND150005	01G04-CC5B/ND091252	NA	NA	27	124	48.2589	7.47742	5878.11	NA	NA	NA	NA
16 EXPT 71 EARLY SPEC PYT CAS	2016	71	CAS	CAS	4077	73	4	10	57	ND150678	ND090229/08BT26-1	NA	NA	25	119	50.8776	11.0706	6378.87	NA	NA	NA	NA
16 EXPT 71 EARLY SPEC PYT CAS	2016	71	CAS	CAS	4078	109	4	10	56	ND150816	ND090963/08BT70-1	NA	NA	25	110	51.6258	16.4437	6392.32	NA	NA	NA	NA
16 EXPT 71 EARLY SPEC PYT CAS	2016	71	CAS	CAS	4079	37	4	10	55	ND150494	ND080436/ND081418	NA	NA	24	107	50.1294	6.55478	4785.84	NA	NA	NA	NA
16 EXPT 71 EARLY SPEC PYT CAS	2016	71	CAS	CAS	4080	13	4	10	54	ND150178	LEGGETT/ND081418	NA	NA	24	106	48.2589	2.77022	5733.59	NA	NA	NA	NA
16 EXPT 71 EARLY SPEC PYT CAS	2016	71	CAS	CAS	4081	61	4	10	53	ND150601	ND081419/ND090796	NA	NA	24	108	51.8752	4.16278	5615.96	NA	NA	NA	NA
16 EXPT 71 EARLY SPEC PYT CAS	2016	71	CAS	CAS	4082	121	4	10	52	ND150849	ND091202/ND080453	NA	NA	25	108	49.6306	5.12309	6607.41	NA	NA	NA	NA
16 EXPT 71 EARLY SPEC PYT CAS	2016	71	CAS	CAS	4083	49	4	10	51	ND150548	ND081418/ND070497	NA	NA	23	122	50.0047	5.31567	6089.84	NA	NA	NA	NA
16 EXPT 71 EARLY SPEC PYT CAS	2016	71	CAS	CAS	4084	85	4	10	50	ND150723	ND090445/WIX8787-1	NA	NA	22	100	49.88	2.86617	5424.4	NA	NA	NA	NA
16 EXPT 71 EARLY SPEC PYT CAS	2016	71	CAS	CAS	4085	136	4	10	49	ND151064	08BT70-1/ND090455	NA	NA	23	108	50.2541	7.15032	5790.73	NA	NA	NA	NA
16 EXPT 71 EARLY SPEC PYT CAS	2016	71	CAS	CAS	4086	64	4	10	48	ND150631	ND081924/ND080375(TR.CR.MTN)	NA	NA	22	117	48.3836	5.73204	4164.08	NA	NA	NA	NA
16 EXPT 71 EARLY SPEC PYT CAS	2016	71	CAS	CAS	4087	28	4	10	47	ND150316	ND020965/ND081418	NA	NA	26	94	50.8776	4.02579	5733.59	NA	NA	NA	NA
16 EXPT 71 EARLY SPEC PYT CAS	2016	71	CAS	CAS	4088	100	4	10	46	ND150752	ND090544/ND081418	NA	NA	24	112	49.88	3.59975	5273.16	NA	NA	NA	NA
16 EXPT 71 EARLY SPEC PYT CAS	2016	71	CAS	CAS	4089	52	4	10	45	ND150556	ND081418/ND070497	NA	NA	24	108	49.7553	6.02575	5743.67	NA	NA	NA	NA
16 EXPT 71 EARLY SPEC PYT CAS	2016	71	CAS	CAS	4090	4	4	10	44	ND150031	01G04-CC5B/ND091270	NA	NA	28	117	47.386	7.02374	5804.17	NA	NA	NA	NA
16 EXPT 71 EARLY SPEC PYT CAS	2016	71	CAS	CAS	4091	124	4	10	43	ND150856	ND091202/ND080453	NA	NA	24	108	51.0023	5.26285	6930.05	NA	NA	NA	NA
16 EXPT 71 EARLY SPEC PYT CAS	2016	71	CAS	CAS	4092	76	4	10	42	ND150680	ND090229/08BT26-1	NA	NA	24	106	50.0047	5.07612	7064.48	NA	NA	NA	NA
16 EXPT 71 EARLY SPEC PYT CAS	2016	71	CAS	CAS	4093	40	4	10	41	ND150511	ND080445/ND081419	NA	NA	25	116	52.374	4.78325	5458	NA	NA	NA	NA
16 EXPT 71 EARLY SPEC PYT CAS	2016	71	CAS	CAS	4094	112	4	10	40	ND150821	ND090963/08BT70-1	NA	NA	26	106	47.5107	6.45878	6563.72	NA	NA	NA	NA
16 EXPT 71 EARLY SPEC PYT CAS	2016	71	CAS	CAS	4095	88	4	10	39	ND150731	ND090445/WIX8787-1	NA	NA	23	116	49.0071	2.99684	5320.21	NA	NA	NA	NA
16 EXPT 71 EARLY SPEC PYT CAS	2016	71	CAS	CAS	4096	16	4	10	38	ND150182	LEGGETT/ND081418	NA	NA	23	102	52.374	6.09513	6146.98	NA	NA	NA	NA
16 EXPT 71 EARLY SPEC PYT CAS	2016	71	CAS	CAS	4097	129	4	11	38	ND150912	ND102082/ND080375(M1180)	NA	NA	25	116	48.8824	10.2699	5753.76	NA	NA	NA	NA
16 EXPT 71 EARLY SPEC PYT CAS	2016	71	CAS	CAS	4098	117	4	11	39	ND150835	ND090963/08BT70-1	NA	NA	25	108	47.6354	3.50358	6580.52	NA	NA	NA	NA
16 EXPT 71 EARLY SPEC PYT CAS	2016	71	CAS	CAS	4099	33	4	11	40	ND150398	ND061868/08BT70-1	NA	NA	24	100	48.1342	7.43272	7867.73	NA	NA	NA	NA
16 EXPT 71 EARLY SPEC PYT CAS	2016	71	CAS	CAS	4100	9	4	11	41	ND150159	LEGGETT/ND080453	NA	NA	24	102	48.2589	3.40961	6227.64	NA	NA	NA	NA
16 EXPT 71 EARLY SPEC PYT CAS	2016	71	CAS	CAS	4101	105	4	11	42	ND150794	ND090832/ND070499	NA	NA	26	112	51.127	5.56727	6819.14	NA	NA	NA	NA
16 EXPT 71 EARLY SPEC PYT CAS	2016	71	CAS	CAS	4102	69	4	11	43	ND150669	ND090229/08BT26-1	NA	NA	23	104	49.0071	3.34619	7319.91	NA	NA	NA	NA
16 EXPT 71 EARLY SPEC PYT CAS	2016	71	CAS	CAS	4103	21	4	11	44	ND150260	LEGGETT/ND090395	NA	NA	25	108	48.1342	11.0291	5898.27	NA	NA	NA	NA
16 EXPT 71 EARLY SPEC PYT CAS	2016	71	CAS	CAS	4104	45	4	11	45	ND150522	080453/01G04-CC5B	NA	NA	23	112	51.9999	3.83305	5918.44	NA	NA	NA	NA
16 EXPT 71 EARLY SPEC PYT CAS	2016	71	CAS	CAS	4105	141	4	11	46	ND151128	08BT70-1/ND090954	NA	NA	22	103	50.8776	10.1782	5884.83	NA	NA	NA	NA
16 EXPT 71 EARLY SPEC PYT CAS	2016	71	CAS	CAS	4106	57	4	11	47	ND150573	ND081418/ND082052	NA	NA	24	117	51.5011	4.50312	5918.44	NA	NA	NA	NA
16 EXPT 71 EARLY SPEC PYT CAS	2016	71	CAS	CAS	4107	81	4	11	48	ND150689	ND090229/08BT26-1	NA	NA	23	108	51.0023	4.77788	6990.55	NA	NA	NA	NA
16 EXPT 71 EARLY SPEC PYT CAS	2016	71	CAS	CAS	4108	93	4	11	49	ND150738	ND090445/08BT70-1	NA	NA	22	101	52.374	4.20327	5952.05	NA	NA	NA	NA
16 EXPT 71 EARLY SPEC PYT CAS	2016	71	CAS	CAS	4109	29	4	11	50	ND150332	ND040076/ND100250	NA	NA	24	107	53.3716	8.66707	5622.68	NA	NA	NA	NA
16 EXPT 71 EARLY SPEC PYT CAS	2016	71	CAS	CAS	4110	137	4	11	51	ND151067	08BT70-1/ND090455	NA	NA	22	110	51.127	5.45613	5017.73	NA	NA	NA	NA
16 EXPT 71 EARLY SPEC PYT CAS	2016	71	CAS	CAS	4111	41	4	11	52	ND150513	ND080445/ND081419	NA	NA	26	112	51.0023	5.75077	5447.92	NA	NA	NA	NA
16 EXPT 71 EARLY SPEC PYT CAS	2016	71	CAS	CAS	4112	53	4	11	53	ND150558	ND081418/ND070497	NA	NA	25	118	50.6282	5.84944	6294.85	NA	NA	NA	NA
16 EXPT 71 EARLY SPEC PYT CAS	2016	71	CAS	CAS	4113	89	4	11	54	ND150732	ND090445/WIX8787-1	NA	NA	22	94	49.1318	4.73579	5024.46	NA	NA	NA	NA
16 EXPT 71 EARLY SPEC PYT CAS	2016	71	CAS	CAS	4114	5	4	11	55	ND150083	LEGGETT/ND030374	NA	NA	24	98	49.88	4.65119	5646.21	NA	NA	NA	NA
16 EXPT 71 EARLY SPEC PYT CAS	2016	71	CAS	CAS	4115	65	4	11	56	ND150632	ND081924/ND090666(TR.CR.MTN)	NA	NA	24	118	47.8848	5.34011	3241.19	NA	NA	NA	NA
16 EXPT 71 EARLY SPEC PYT CAS	2016	71	CAS	CAS	4116	113	4	11	57	ND150823	ND090963/08BT70-1	NA	NA	26	104	47.8848	12.5971	6923.33	NA	NA	NA	NA
16 EXPT 71 EARLY SPEC PYT CAS	2016	71	CAS	CAS	4117	77	4	11	58	ND150681	ND090229/08BT26-1	NA	NA	24	114	50.3788	5.04065	6614.13	NA	NA	NA	NA
16 EXPT 71 EARLY SPEC PYT CAS	2016	71	CAS	CAS	4118	101	4	11	59	ND150767	ND090755/ND081419	NA	NA	23	114	51.8752	2.46647	5562.19	NA	NA	NA	NA
16 EXPT 71 EARLY SPEC PYT CAS	2016	71	CAS	CAS	4119	17	4	11	60	ND150187	LEGGETT/ND081418	NA	NA	23	104	52.374	4.0177	6456.17	NA	NA	NA	NA
16 EXPT 71 EARLY SPEC PYT CAS	2016	71	CAS	CAS	4120	125	4	11	61	ND150858	ND091202/ND080453	NA	NA	26	108	51.8752	7.29534	6486.42	NA	NA	NA	NA
16 EXPT 71 EARLY SPEC PYT CAS	2016	71	CAS	CAS	4121	87	4	12	61	ND150730	ND090445/WIX8787-1	NA	NA	22	10	49.7553	6.46518	4970.68	NA	NA	NA	NA
16 EXPT 71 EARLY SPEC PYT CAS	2016	71	CAS	CAS	4122	99	4	12	60	ND150748	ND090544/ND081418	NA	NA	23	109	51.5011	1.11883	5515.14	NA	NA	NA	NA
16 EXPT 71 EARLY SPEC PYT CAS	2016	71	CAS	CAS	4123	75	4	12	59	DEON	SESQUI*2/BETTONG//MN02108	CHECK	DEON	28	114	50.8776	10.7075	6698.15	NA	NA	NA	NA
16 EXPT 71 EARLY SPEC PYT CAS	2016	71	CAS	CAS	4124	15	4	12	58	ND150181	LEGGETT/ND081418	NA	NA	24	102	51.7505	6.63492	6351.99	NA	NA	NA	NA
16 EXPT 71 EARLY SPEC PYT CAS	2016	71	CAS	CAS	4125	63	4	12	57	ND150610	ND081924/ND080373(TR.CR.MTN)	NA	NA	25	129	49.5059	4.638	4846.33	NA	NA	NA	NA
16 EXPT 71 EARLY SPEC PYT CAS	2016	71	CAS	CAS	4126	51	4	12	56	ND150551	ND081418/ND070497	NA	NA	24	115	47.5107	6.4053	6086.48	NA	NA	NA	NA
16 EXPT 71 EARLY SPEC PYT CAS	2016	71	CAS	CAS	4127	123	4	12	55	ND150854	ND091202/ND080453	NA	NA	23	100	53.2469	5.06961	5938.6	NA	NA	NA	NA
16 EXPT 71 EARLY SPEC PYT CAS	2016	71	CAS	CAS	4128	135	4	12	54	ND150937	OA1058-4/ND091492	NA	NA	22	104	53.621	6.25785	6099.92	NA	NA	NA	NA
16 EXPT 71 EARLY SPEC PYT CAS	2016	71	CAS	CAS	4129	3	4	12	53	ND150013	01G04-CC5B/ND091252	NA	NA	25	117	46.5131	2.51368	7000.63	NA	NA	NA	NA
16 EXPT 71 EARLY SPEC PYT CAS	2016	71	CAS	CAS	4130	111	4	12	52	ND150819	ND090963/08BT70-1	NA	NA	26	98	51.2517	8.63914	5615.96	NA	NA	NA	NA
16 EXPT 71 EARLY SPEC PYT CAS	2016	71	CAS	CAS	4131	39	4	12	51	ND150497	ND080436/ND081418	NA	NA	23	115	52.2493	4.1321	6157.06	NA	NA	NA	NA
16 EXPT 71 EARLY SPEC PYT CAS	2016	71	CAS	CAS	4132	27	4	12	50	ND150311	MONIDA/ND081418	NA	NA	26	118	50.3788	4.4703	5431.12	NA	NA	NA	NA
16 EXPT 71 EARLY SPEC PYT CAS	2016	71	CAS	CAS	4133	31	4	12	49	ND150396	ND061868/08BT70-1	NA	NA	24	95	50.5035	5.70989	7205.64	NA	NA	NA	NA
16 EXPT 71 EARLY SPEC PYT CAS	2016	71	CAS	CAS	4134	43	4	12	48	ND150518	ND080445/ND081419	NA	NA	23	124	50.8776	7.96957	5743.67	NA	NA	NA	NA
16 EXPT 71 EARLY SPEC PYT CAS	2016	71	CAS	CAS	4135	55	4	12	47	ND150562	ND081418/ND082052	NA	NA	24	118	51.8752	3.49516	5898.27	NA	NA	NA	NA
16 EXPT 71 EARLY SPEC PYT CAS	2016	71	CAS	CAS	4136	127	4	12	46	ND150871	ND091691/ND080421	NA	NA	26	124	50.5035	3.34303	6241.08	NA	NA	NA	NA
16 EXPT 71 EARLY SPEC PYT CAS	2016	71	CAS	CAS	4137	67	4	12	45	ND150649	ND090103/ND080436	NA	NA	26	112	49.5059	16.1129	5239.55	NA	NA	NA	NA
16 EXPT 71 EARLY SPEC PYT CAS	2016	71	CAS	CAS	4138	91	4	12	44	ND150736	ND090445/08BT70-1	NA	NA	25	108	49.0071	5.83258	6664.55	NA	NA	NA	NA
16 EXPT 71 EARLY SPEC PYT CAS	2016	71	CAS	CAS	4139	103	4	12	43	ND150770	ND090755/ND081419	NA	NA	23	114	51.5011	5.85339	5501.69	NA	NA	NA	NA
16 EXPT 71 EARLY SPEC PYT CAS	2016	71	CAS	CAS	4140	139	4	12	42	ND151123	08BT70-1/ND090954	NA	NA	24	114	51.0023	7.09972	5898.27	NA	NA	NA	NA
16 EXPT 71 EARLY SPEC PYT CAS	2016	71	CAS	CAS	4141	19	4	12	41	ND150192	LEGGETT/ND081418	NA	NA	26	118	48.0095	8.92108	6217.55	NA	NA	NA	NA
16 EXPT 71 EARLY SPEC PYT CAS	2016	71	CAS	CAS	4142	79	4	12	40	ND150683	ND090229/08BT26-1	NA	NA	25	117	50.8776	3.40171	6684.71	NA	NA	NA	NA
16 EXPT 71 EARLY SPEC PYT CAS	2016	71	CAS	CAS	4143	7	4	12	39	ND150086	LEGGETT/ND030374	NA	NA	24	116	50.5035	10.5122	6876.28	NA	NA	NA	NA
16 EXPT 71 EARLY SPEC PYT CAS	2016	71	CAS	CAS	4144	115	4	12	38	ND150830	ND090963/08BT70-1	NA	NA	26	102	50.7529	10.3444	6402.4	NA	NA	NA	NA
16 EXPT 71 EARLY SPEC PYT FAR	2016	71	FAR	FAR_K12	1001	1	1	1	2	ND150005	01G04-CC5B/ND091252	NA	NA	22	86	43.1462	8.38538	4046.45	NA	NA	NA	NA
16 EXPT 71 EARLY SPEC PYT FAR	2016	71	FAR	FAR_K12	1002	2	1	1	3	ND150007	01G04-CC5B/ND091252	NA	NA	20	86	46.7625	6.27713	4923.63	NA	NA	NA	NA
16 EXPT 71 EARLY SPEC PYT FAR	2016	71	FAR	FAR_K12	1003	3	1	1	4	ND150013	01G04-CC5B/ND091252	NA	NA	19	87	47.0119	3.52352	4359.01	NA	NA	NA	NA
16 EXPT 71 EARLY SPEC PYT FAR	2016	71	FAR	FAR_K12	1004	4	1	1	5	ND150031	01G04-CC5B/ND091270	NA	NA	24	88	46.6378	8.85976	4409.42	NA	NA	NA	NA
16 EXPT 71 EARLY SPEC PYT FAR	2016	71	FAR	FAR_K12	1005	5	1	1	6	ND150083	LEGGETT/ND030374	NA	NA	20	86	49.1318	6.79261	4732.06	NA	NA	NA	NA
16 EXPT 71 EARLY SPEC PYT FAR	2016	71	FAR	FAR_K12	1006	6	1	1	7	ND150084	LEGGETT/ND030374	NA	NA	19	82	48.1342	9.03134	4503.53	NA	NA	NA	NA
16 EXPT 71 EARLY SPEC PYT FAR	2016	71	FAR	FAR_K12	1007	7	1	1	8	ND150086	LEGGETT/ND030374	NA	NA	20	78	50.1294	16.3659	4133.83	NA	NA	NA	NA
16 EXPT 71 EARLY SPEC PYT FAR	2016	71	FAR	FAR_K12	1008	8	1	1	9	ND150111	LEGGETT/ND080101	NA	NA	21	80	49.1318	3.50228	4429.59	NA	NA	NA	NA
16 EXPT 71 EARLY SPEC PYT FAR	2016	71	FAR	FAR_K12	1009	9	1	1	10	ND150159	LEGGETT/ND080453	NA	NA	20	86	49.88	5.52648	4443.03	NA	NA	NA	NA
16 EXPT 71 EARLY SPEC PYT FAR	2016	71	FAR	FAR_K12	1010	10	1	1	11	ND150160	LEGGETT/ND080453	NA	NA	21	85	48.5083	5.82797	4493.44	NA	NA	NA	NA
16 EXPT 71 EARLY SPEC PYT FAR	2016	71	FAR	FAR_K12	1011	11	1	1	12	ND150161	LEGGETT/ND080453	NA	NA	18	86	50.7529	3.92275	3915.38	NA	NA	NA	NA
16 EXPT 71 EARLY SPEC PYT FAR	2016	71	FAR	FAR_K12	1012	12	1	1	13	ND150176	LEGGETT/ND081418	NA	NA	19	82	48.8824	7.68178	4076.7	NA	NA	NA	NA
16 EXPT 71 EARLY SPEC PYT FAR	2016	71	FAR	FAR_K12	1013	13	1	1	14	ND150178	LEGGETT/ND081418	NA	NA	19	82	46.3884	5.66954	3905.3	NA	NA	NA	NA
16 EXPT 71 EARLY SPEC PYT FAR	2016	71	FAR	FAR_K12	1014	14	1	1	15	ND150179	LEGGETT/ND081418	NA	NA	19	79	49.5059	2.88157	4285.07	NA	NA	NA	NA
16 EXPT 71 EARLY SPEC PYT FAR	2016	71	FAR	FAR_K12	1015	15	1	1	16	ND150181	LEGGETT/ND081418	NA	NA	19	78	49.0071	8.46898	4170.8	NA	NA	NA	NA
16 EXPT 71 EARLY SPEC PYT FAR	2016	71	FAR	FAR_K12	1016	16	1	1	17	ND150182	LEGGETT/ND081418	NA	NA	18	82	51.9999	5.55004	4466.56	NA	NA	NA	NA
16 EXPT 71 EARLY SPEC PYT FAR	2016	71	FAR	FAR_K12	1017	17	1	1	18	ND150187	LEGGETT/ND081418	NA	NA	18	80	49.88	4.28843	4590.91	NA	NA	NA	NA
16 EXPT 71 EARLY SPEC PYT FAR	2016	71	FAR	FAR_K12	1018	18	1	1	19	ND150189	LEGGETT/ND081418	NA	NA	19	87	51.127	4.87831	5081.59	NA	NA	NA	NA
16 EXPT 71 EARLY SPEC PYT FAR	2016	71	FAR	FAR_K12	1019	19	1	1	20	ND150192	LEGGETT/ND081418	NA	NA	20	88	47.6354	10.0732	4957.24	NA	NA	NA	NA
16 EXPT 71 EARLY SPEC PYT FAR	2016	71	FAR	FAR_K12	1020	20	1	1	21	ND150256	LEGGETT/ND090395	NA	NA	21	86	49.5059	5.53649	4974.04	NA	NA	NA	NA
16 EXPT 71 EARLY SPEC PYT FAR	2016	71	FAR	FAR_K12	1021	21	1	1	22	ND150260	LEGGETT/ND090395	NA	NA	21	86	47.6354	8.07337	4947.16	NA	NA	NA	NA
16 EXPT 71 EARLY SPEC PYT FAR	2016	71	FAR	FAR_K12	1022	22	1	1	23	ND150267	LEGGETT/ND090395	NA	NA	20	90	49.88	3.48395	5236.19	NA	NA	NA	NA
16 EXPT 71 EARLY SPEC PYT FAR	2016	71	FAR	FAR_K12	1023	23	1	1	24	ND150268	LEGGETT/ND090395	NA	NA	19	86	50.8776	11.3008	3999.4	NA	NA	NA	NA
16 EXPT 71 EARLY SPEC PYT FAR	2016	71	FAR	FAR_K12	1024	24	1	1	25	ND150290	MN08211/ND090550	NA	NA	20	88	50.8776	2.88451	4772.39	NA	NA	NA	NA
16 EXPT 71 EARLY SPEC PYT FAR	2016	71	FAR	FAR_K12	1025	25	1	2	25	HIFI	ND90141/ND900118	CHECK	HIFI	22	85	46.6378	22.8384	5115.2	NA	NA	NA	NA
16 EXPT 71 EARLY SPEC PYT FAR	2016	71	FAR	FAR_K12	1026	26	1	2	24	ND150293	MN08211/ND090550	NA	NA	18	90	50.2541	4.53966	5592.44	NA	NA	NA	NA
16 EXPT 71 EARLY SPEC PYT FAR	2016	71	FAR	FAR_K12	1027	27	1	2	23	ND150311	MONIDA/ND081418	NA	NA	21	95	50.2541	4.68598	5105.12	NA	NA	NA	NA
16 EXPT 71 EARLY SPEC PYT FAR	2016	71	FAR	FAR_K12	1028	28	1	2	22	ND150316	ND020965/ND081418	NA	NA	21	86	49.88	10.6513	5542.02	NA	NA	NA	NA
16 EXPT 71 EARLY SPEC PYT FAR	2016	71	FAR	FAR_K12	1029	29	1	2	21	ND150332	ND040076/ND100250	NA	NA	20	92	52.2493	9.60706	5901.63	NA	NA	NA	NA
16 EXPT 71 EARLY SPEC PYT FAR	2016	71	FAR	FAR_K12	1030	30	1	2	20	ND150369	ND051513/SD080988	NA	NA	17	105	49.3812	5.70993	5074.87	NA	NA	NA	NA
16 EXPT 71 EARLY SPEC PYT FAR	2016	71	FAR	FAR_K12	1031	31	1	2	19	ND150396	ND061868/08BT70-1	NA	NA	18	85	46.0143	6.13179	5508.42	NA	NA	NA	NA
16 EXPT 71 EARLY SPEC PYT FAR	2016	71	FAR	FAR_K12	1032	32	1	2	18	ND150397	ND061868/08BT70-1	NA	NA	20	88	48.7577	9.7741	6694.79	NA	NA	NA	NA
16 EXPT 71 EARLY SPEC PYT FAR	2016	71	FAR	FAR_K12	1033	33	1	2	17	ND150398	ND061868/08BT70-1	NA	NA	21	85	46.139	12.0081	5780.64	NA	NA	NA	NA
16 EXPT 71 EARLY SPEC PYT FAR	2016	71	FAR	FAR_K12	1034	34	1	2	16	ND150418	ND080321/ND051236	NA	NA	19	88	50.8776	4.49654	4859.77	NA	NA	NA	NA
16 EXPT 71 EARLY SPEC PYT FAR	2016	71	FAR	FAR_K12	1035	35	1	2	15	ND150470	ND080382/ND091861DM	NA	NA	18	100	48.7577	13.349	5007.65	NA	NA	NA	NA
16 EXPT 71 EARLY SPEC PYT FAR	2016	71	FAR	FAR_K12	1036	36	1	2	14	ND150493	ND080436/ND081418	NA	NA	18	88	52.7481	3.30083	4480	NA	NA	NA	NA
16 EXPT 71 EARLY SPEC PYT FAR	2016	71	FAR	FAR_K12	1037	37	1	2	13	ND150494	ND080436/ND081418	NA	NA	19	89	49.6306	7.52388	4856.41	NA	NA	NA	NA
16 EXPT 71 EARLY SPEC PYT FAR	2016	71	FAR	FAR_K12	1038	38	1	2	12	ND150496	ND080436/ND081418	NA	NA	18	97	51.9999	3.70185	4711.9	NA	NA	NA	NA
16 EXPT 71 EARLY SPEC PYT FAR	2016	71	FAR	FAR_K12	1039	39	1	2	11	ND150497	ND080436/ND081418	NA	NA	18	96	53.1222	4.52468	5175.69	NA	NA	NA	NA
16 EXPT 71 EARLY SPEC PYT FAR	2016	71	FAR	FAR_K12	1040	40	1	2	10	ND150511	ND080445/ND081419	NA	NA	21	97	51.5011	8.5565	4758.95	NA	NA	NA	NA
16 EXPT 71 EARLY SPEC PYT FAR	2016	71	FAR	FAR_K12	1041	41	1	2	9	ND150513	ND080445/ND081419	NA	NA	22	98	50.8776	9.03297	5199.22	NA	NA	NA	NA
16 EXPT 71 EARLY SPEC PYT FAR	2016	71	FAR	FAR_K12	1042	42	1	2	8	ND150514	ND080445/ND081419	NA	NA	22	100	50.2541	10.0235	5431.12	NA	NA	NA	NA
16 EXPT 71 EARLY SPEC PYT FAR	2016	71	FAR	FAR_K12	1043	43	1	2	7	ND150518	ND080445/ND081419	NA	NA	19	98	51.0023	7.91441	4711.9	NA	NA	NA	NA
16 EXPT 71 EARLY SPEC PYT FAR	2016	71	FAR	FAR_K12	1044	44	1	2	6	ND150521	080453/01G04-CC5B	NA	NA	18	93	51.5011	4.85227	5118.56	NA	NA	NA	NA
16 EXPT 71 EARLY SPEC PYT FAR	2016	71	FAR	FAR_K12	1045	45	1	2	5	ND150522	080453/01G04-CC5B	NA	NA	17	94	50.1294	6.38109	4762.31	NA	NA	NA	NA
16 EXPT 71 EARLY SPEC PYT FAR	2016	71	FAR	FAR_K12	1046	46	1	2	4	ND150529	ND080453/ND091506	NA	NA	18	99	51.3764	7.95627	5226.11	NA	NA	NA	NA
16 EXPT 71 EARLY SPEC PYT FAR	2016	71	FAR	FAR_K12	1047	47	1	2	3	ND150533	ND080609/ND081404	NA	NA	19	88	53.2469	3.91576	4308.6	NA	NA	NA	NA
16 EXPT 71 EARLY SPEC PYT FAR	2016	71	FAR	FAR_K12	1048	48	1	2	2	ND150544	ND081404/LEGGETT	NA	NA	20	82	48.7577	3.62038	4090.14	NA	NA	NA	NA
16 EXPT 71 EARLY SPEC PYT FAR	2016	71	FAR	FAR_K12	1049	49	1	3	2	ND150548	ND081418/ND070497	NA	NA	18	84	49.3812	5.92295	4100.22	NA	NA	NA	NA
16 EXPT 71 EARLY SPEC PYT FAR	2016	71	FAR	FAR_K12	1050	50	1	3	3	LEGGETT	OT294/PC94	CHECK	LEGGETT	22	83	50.0047	13.9159	4957.24	NA	NA	NA	NA
16 EXPT 71 EARLY SPEC PYT FAR	2016	71	FAR	FAR_K12	1051	51	1	3	4	ND150551	ND081418/ND070497	NA	NA	19	88	48.7577	6.64084	5118.56	NA	NA	NA	NA
16 EXPT 71 EARLY SPEC PYT FAR	2016	71	FAR	FAR_K12	1052	52	1	3	5	ND150556	ND081418/ND070497	NA	NA	20	98	50.1294	3.99881	5636.13	NA	NA	NA	NA
16 EXPT 71 EARLY SPEC PYT FAR	2016	71	FAR	FAR_K12	1053	53	1	3	6	ND150558	ND081418/ND070497	NA	NA	19	94	50.2541	6.94884	5780.64	NA	NA	NA	NA
16 EXPT 71 EARLY SPEC PYT FAR	2016	71	FAR	FAR_K12	1054	54	1	3	7	ND150560	ND081418/ND070497	NA	NA	20	94	52.374	4.66754	5155.53	NA	NA	NA	NA
16 EXPT 71 EARLY SPEC PYT FAR	2016	71	FAR	FAR_K12	1055	55	1	3	8	ND150562	ND081418/ND082052	NA	NA	20	94	50.0047	4.5918	4997.57	NA	NA	NA	NA
16 EXPT 71 EARLY SPEC PYT FAR	2016	71	FAR	FAR_K12	1056	56	1	3	9	ND150563	ND081418/ND082052	NA	NA	21	101	52.1246	5.64139	4742.14	NA	NA	NA	NA
16 EXPT 71 EARLY SPEC PYT FAR	2016	71	FAR	FAR_K12	1057	57	1	3	10	ND150573	ND081418/ND082052	NA	NA	19	97	51.3764	4.44053	5340.37	NA	NA	NA	NA
16 EXPT 71 EARLY SPEC PYT FAR	2016	71	FAR	FAR_K12	1058	58	1	3	11	ND150575	ND081418/ND082052	NA	NA	20	102	51.7505	6.91111	5142.08	NA	NA	NA	NA
16 EXPT 71 EARLY SPEC PYT FAR	2016	71	FAR	FAR_K12	1059	59	1	3	12	ND150595	ND081419/ND090304	NA	NA	20	104	51.127	7.33651	4234.66	NA	NA	NA	NA
16 EXPT 71 EARLY SPEC PYT FAR	2016	71	FAR	FAR_K12	1060	60	1	3	13	ND150598	ND081419/ND090796	NA	NA	19	101	54.2445	5.19645	4926.99	NA	NA	NA	NA
16 EXPT 71 EARLY SPEC PYT FAR	2016	71	FAR	FAR_K12	1061	61	1	3	14	ND150601	ND081419/ND090796	NA	NA	20	92	51.2517	6.43236	4695.09	NA	NA	NA	NA
16 EXPT 71 EARLY SPEC PYT FAR	2016	71	FAR	FAR_K12	1062	62	1	3	15	ND150608	ND081419/ND091168	NA	NA	19	94	51.7505	9.60895	5105.12	NA	NA	NA	NA
16 EXPT 71 EARLY SPEC PYT FAR	2016	71	FAR	FAR_K12	1063	63	1	3	16	ND150610	ND081924/ND080373(TR.CR.MTN)	NA	NA	21	100	45.8896	7.64957	4718.62	NA	NA	NA	NA
16 EXPT 71 EARLY SPEC PYT FAR	2016	71	FAR	FAR_K12	1064	64	1	3	17	ND150631	ND081924/ND080375(TR.CR.MTN)	NA	NA	18	NA	49.3812	7.04981	4385.9	NA	NA	NA	NA
16 EXPT 71 EARLY SPEC PYT FAR	2016	71	FAR	FAR_K12	1065	65	1	3	18	ND150632	ND081924/ND090666(TR.CR.MTN)	NA	NA	21	100	47.2613	8.2033	3868.33	NA	NA	NA	NA
16 EXPT 71 EARLY SPEC PYT FAR	2016	71	FAR	FAR_K12	1066	66	1	3	19	ND150636	ND081924/ND090666(TR.CR.MTN)	NA	NA	19	97	47.1366	11.597	3969.15	NA	NA	NA	NA
16 EXPT 71 EARLY SPEC PYT FAR	2016	71	FAR	FAR_K12	1067	67	1	3	20	ND150649	ND090103/ND080436	NA	NA	21	89	48.7577	10.8912	5249.63	NA	NA	NA	NA
16 EXPT 71 EARLY SPEC PYT FAR	2016	71	FAR	FAR_K12	1068	68	1	3	21	ND150651	ND090103/ND080436	NA	NA	22	97	48.1342	8.83007	5498.33	NA	NA	NA	NA
16 EXPT 71 EARLY SPEC PYT FAR	2016	71	FAR	FAR_K12	1069	69	1	3	22	ND150669	ND090229/08BT26-1	NA	NA	18	96	48.7577	2.68667	5599.16	NA	NA	NA	NA
16 EXPT 71 EARLY SPEC PYT FAR	2016	71	FAR	FAR_K12	1070	70	1	3	23	ND150672	ND090229/08BT26-1	NA	NA	22	98	48.2589	7.64752	5091.67	NA	NA	NA	NA
16 EXPT 71 EARLY SPEC PYT FAR	2016	71	FAR	FAR_K12	1071	71	1	3	24	ND150676	ND090229/08BT26-1	NA	NA	17	98	51.8752	5.54877	5064.79	NA	NA	NA	NA
16 EXPT 71 EARLY SPEC PYT FAR	2016	71	FAR	FAR_K12	1072	72	1	3	25	ND150677	ND090229/08BT26-1	NA	NA	19	100	50.1294	2.89129	5595.8	NA	NA	NA	NA
16 EXPT 71 EARLY SPEC PYT FAR	2016	71	FAR	FAR_K12	1073	73	1	4	25	ND150678	ND090229/08BT26-1	NA	NA	21	97	50.3788	7.29682	5706.71	NA	NA	NA	NA
16 EXPT 71 EARLY SPEC PYT FAR	2016	71	FAR	FAR_K12	1074	74	1	4	24	ND150679	ND090229/08BT26-1	NA	NA	19	98	51.0023	6.63845	5558.83	NA	NA	NA	NA
16 EXPT 71 EARLY SPEC PYT FAR	2016	71	FAR	FAR_K12	1075	75	1	4	23	DEON	SESQUI*2/BETTONG//MN02108	CHECK	DEON	22	88	49.7553	11.7729	5031.18	NA	NA	NA	NA
16 EXPT 71 EARLY SPEC PYT FAR	2016	71	FAR	FAR_K12	1076	76	1	4	22	ND150680	ND090229/08BT26-1	NA	NA	19	90	48.7577	6.64501	5794.09	NA	NA	NA	NA
16 EXPT 71 EARLY SPEC PYT FAR	2016	71	FAR	FAR_K12	1077	77	1	4	21	ND150681	ND090229/08BT26-1	NA	NA	19	91	48.2589	5.58673	5773.92	NA	NA	NA	NA
16 EXPT 71 EARLY SPEC PYT FAR	2016	71	FAR	FAR_K12	1078	78	1	4	20	ND150682	ND090229/08BT26-1	NA	NA	19	97	48.7577	4.90784	5871.39	NA	NA	NA	NA
16 EXPT 71 EARLY SPEC PYT FAR	2016	71	FAR	FAR_K12	1079	79	1	4	19	ND150683	ND090229/08BT26-1	NA	NA	19	102	50.3788	3.81023	5454.64	NA	NA	NA	NA
16 EXPT 71 EARLY SPEC PYT FAR	2016	71	FAR	FAR_K12	1080	80	1	4	18	ND150684	ND090229/08BT26-1	NA	NA	19	93	49.1318	4.80531	5817.61	NA	NA	NA	NA
16 EXPT 71 EARLY SPEC PYT FAR	2016	71	FAR	FAR_K12	1081	81	1	4	17	ND150689	ND090229/08BT26-1	NA	NA	19	99	49.5059	3.3325	5347.1	NA	NA	NA	NA
16 EXPT 71 EARLY SPEC PYT FAR	2016	71	FAR	FAR_K12	1082	82	1	4	16	ND150699	ND090284F/ND090838	NA	NA	21	93	45.3908	14.6189	5256.35	NA	NA	NA	NA
16 EXPT 71 EARLY SPEC PYT FAR	2016	71	FAR	FAR_K12	1083	83	1	4	15	ND150701	ND090284F/ND090838	NA	NA	22	91	42.8968	11.4801	5326.93	NA	NA	NA	NA
16 EXPT 71 EARLY SPEC PYT FAR	2016	71	FAR	FAR_K12	1084	84	1	4	14	ND150722	ND090445/WIX8787-1	NA	NA	20	91	49.2565	2.24776	4503.53	NA	NA	NA	NA
16 EXPT 71 EARLY SPEC PYT FAR	2016	71	FAR	FAR_K12	1085	85	1	4	13	ND150723	ND090445/WIX8787-1	NA	NA	19	84	48.7577	1.64023	4745.51	NA	NA	NA	NA
16 EXPT 71 EARLY SPEC PYT FAR	2016	71	FAR	FAR_K12	1086	86	1	4	12	ND150729	ND090445/WIX8787-1	NA	NA	19	84	48.1342	6.27569	4120.39	NA	NA	NA	NA
16 EXPT 71 EARLY SPEC PYT FAR	2016	71	FAR	FAR_K12	1087	87	1	4	11	ND150730	ND090445/WIX8787-1	NA	NA	18	89	48.633	12.4993	4577.46	NA	NA	NA	NA
16 EXPT 71 EARLY SPEC PYT FAR	2016	71	FAR	FAR_K12	1088	88	1	4	10	ND150731	ND090445/WIX8787-1	NA	NA	19	96	48.633	4.12694	4553.94	NA	NA	NA	NA
16 EXPT 71 EARLY SPEC PYT FAR	2016	71	FAR	FAR_K12	1089	89	1	4	9	ND150732	ND090445/WIX8787-1	NA	NA	18	87	48.7577	6.86068	4342.2	NA	NA	NA	NA
16 EXPT 71 EARLY SPEC PYT FAR	2016	71	FAR	FAR_K12	1090	90	1	4	8	ND150734	ND090445/08BT70-1	NA	NA	17	87	50.8776	10.1144	5111.84	NA	NA	NA	NA
16 EXPT 71 EARLY SPEC PYT FAR	2016	71	FAR	FAR_K12	1091	91	1	4	7	ND150736	ND090445/08BT70-1	NA	NA	19	88	44.892	7.34935	5454.64	NA	NA	NA	NA
16 EXPT 71 EARLY SPEC PYT FAR	2016	71	FAR	FAR_K12	1092	92	1	4	6	ND150737	ND090445/08BT70-1	NA	NA	20	88	49.3812	6.55152	5642.85	NA	NA	NA	NA
16 EXPT 71 EARLY SPEC PYT FAR	2016	71	FAR	FAR_K12	1093	93	1	4	5	ND150738	ND090445/08BT70-1	NA	NA	18	92	52.8728	6.9459	5528.58	NA	NA	NA	NA
16 EXPT 71 EARLY SPEC PYT FAR	2016	71	FAR	FAR_K12	1094	94	1	4	4	ND150739	ND090445/08BT70-1	NA	NA	19	85	49.2565	5.48564	5148.81	NA	NA	NA	NA
16 EXPT 71 EARLY SPEC PYT FAR	2016	71	FAR	FAR_K12	1095	95	1	4	3	ND150742	ND090445/08BT70-1	NA	NA	20	86	50.0047	13.5642	4842.97	NA	NA	NA	NA
16 EXPT 71 EARLY SPEC PYT FAR	2016	71	FAR	FAR_K12	1096	96	1	4	2	ND150743	ND090445/08BT70-1	NA	NA	18	84	51.0023	5.76311	3461.66	NA	NA	NA	NA
16 EXPT 71 EARLY SPEC PYT FAR	2016	71	FAR	FAR_K12	1097	97	1	5	2	ND150744	ND090445/08BT70-1	NA	NA	17	80	50.6282	9.09879	3878.41	NA	NA	NA	NA
16 EXPT 71 EARLY SPEC PYT FAR	2016	71	FAR	FAR_K12	1098	98	1	5	3	ND150745	ND090445/08BT70-1	NA	NA	20	88	48.3836	6.26263	4658.12	NA	NA	NA	NA
16 EXPT 71 EARLY SPEC PYT FAR	2016	71	FAR	FAR_K12	1099	99	1	5	4	ND150748	ND090544/ND081418	NA	NA	18	89	51.6258	2.62767	4883.3	NA	NA	NA	NA
16 EXPT 71 EARLY SPEC PYT FAR	2016	71	FAR	FAR_K12	1100	100	1	5	5	ND150752	ND090544/ND081418	NA	NA	19	91	49.2565	5.24143	4900.1	NA	NA	NA	NA
16 EXPT 71 EARLY SPEC PYT FAR	2016	71	FAR	FAR_K12	1101	101	1	5	6	ND150767	ND090755/ND081419	NA	NA	18	94	51.7505	3.13243	4695.09	NA	NA	NA	NA
16 EXPT 71 EARLY SPEC PYT FAR	2016	71	FAR	FAR_K12	1102	102	1	5	7	ND150769	ND090755/ND081419	NA	NA	19	99	52.9975	4.46089	4812.72	NA	NA	NA	NA
16 EXPT 71 EARLY SPEC PYT FAR	2016	71	FAR	FAR_K12	1103	103	1	5	8	ND150770	ND090755/ND081419	NA	NA	18	93	52.1246	3.5793	5000.93	NA	NA	NA	NA
16 EXPT 71 EARLY SPEC PYT FAR	2016	71	FAR	FAR_K12	1104	104	1	5	9	ND150788	ND090787/ND081419	NA	NA	20	96	50.5035	9.03988	4634.6	NA	NA	NA	NA
16 EXPT 71 EARLY SPEC PYT FAR	2016	71	FAR	FAR_K12	1105	105	1	5	10	ND150794	ND090832/ND070499	NA	NA	22	94	50.3788	4.38872	5481.53	NA	NA	NA	NA
16 EXPT 71 EARLY SPEC PYT FAR	2016	71	FAR	FAR_K12	1106	106	1	5	11	ND150804	ND090963/08BT70-1	NA	NA	20	88	49.7553	6.65094	5555.47	NA	NA	NA	NA
16 EXPT 71 EARLY SPEC PYT FAR	2016	71	FAR	FAR_K12	1107	107	1	5	12	ND150808	ND090963/08BT70-1	NA	NA	20	86	48.2589	6.95284	5629.41	NA	NA	NA	NA
16 EXPT 71 EARLY SPEC PYT FAR	2016	71	FAR	FAR_K12	1108	108	1	5	13	ND150814	ND090963/08BT70-1	NA	NA	20	90	50.6282	16.7805	5511.78	NA	NA	NA	NA
16 EXPT 71 EARLY SPEC PYT FAR	2016	71	FAR	FAR_K12	1109	109	1	5	14	ND150816	ND090963/08BT70-1	NA	NA	20	91	50.6282	20.1486	5246.27	NA	NA	NA	NA
16 EXPT 71 EARLY SPEC PYT FAR	2016	71	FAR	FAR_K12	1110	110	1	5	15	ND150817	ND090963/08BT70-1	NA	NA	20	92	51.0023	19.4498	5619.32	NA	NA	NA	NA
16 EXPT 71 EARLY SPEC PYT FAR	2016	71	FAR	FAR_K12	1111	111	1	5	16	ND150819	ND090963/08BT70-1	NA	NA	22	90	48.1342	9.25488	6025.99	NA	NA	NA	NA
16 EXPT 71 EARLY SPEC PYT FAR	2016	71	FAR	FAR_K12	1112	112	1	5	17	ND150821	ND090963/08BT70-1	NA	NA	22	93	47.8848	8.21046	5589.08	NA	NA	NA	NA
16 EXPT 71 EARLY SPEC PYT FAR	2016	71	FAR	FAR_K12	1113	113	1	5	18	ND150823	ND090963/08BT70-1	NA	NA	22	89	47.0119	13.1706	5753.76	NA	NA	NA	NA
16 EXPT 71 EARLY SPEC PYT FAR	2016	71	FAR	FAR_K12	1114	114	1	5	19	ND150824	ND090963/08BT70-1	NA	NA	20	92	49.1318	5.83911	5431.12	NA	NA	NA	NA
16 EXPT 71 EARLY SPEC PYT FAR	2016	71	FAR	FAR_K12	1115	115	1	5	20	ND150830	ND090963/08BT70-1	NA	NA	20	90	50.5035	6.29379	5353.82	NA	NA	NA	NA
16 EXPT 71 EARLY SPEC PYT FAR	2016	71	FAR	FAR_K12	1116	116	1	5	21	ND150832	ND090963/08BT70-1	NA	NA	23	85	47.6354	11.5738	4369.09	NA	NA	NA	NA
16 EXPT 71 EARLY SPEC PYT FAR	2016	71	FAR	FAR_K12	1117	117	1	5	22	ND150835	ND090963/08BT70-1	NA	NA	20	89	45.0167	3.10142	5699.98	NA	NA	NA	NA
16 EXPT 71 EARLY SPEC PYT FAR	2016	71	FAR	FAR_K12	1118	118	1	5	23	ND150845	ND091202/ND040250	NA	NA	20	97	48.2589	4.33578	5945.33	NA	NA	NA	NA
16 EXPT 71 EARLY SPEC PYT FAR	2016	71	FAR	FAR_K12	1119	119	1	5	24	ND150847	ND091202/ND080453	NA	NA	21	85	50.5035	4.81043	5283.24	NA	NA	NA	NA
16 EXPT 71 EARLY SPEC PYT FAR	2016	71	FAR	FAR_K12	1120	120	1	5	25	ND150848	ND091202/ND080453	NA	NA	22	94	48.0095	14.5475	5303.4	NA	NA	NA	NA
16 EXPT 71 EARLY SPEC PYT FAR	2016	71	FAR	FAR_K12	1121	121	1	6	25	ND150849	ND091202/ND080453	NA	NA	21	88	50.8776	5.82245	5148.81	NA	NA	NA	NA
16 EXPT 71 EARLY SPEC PYT FAR	2016	71	FAR	FAR_K12	1122	122	1	6	24	ND150851	ND091202/ND080453	NA	NA	20	96	50.2541	9.01733	5041.26	NA	NA	NA	NA
16 EXPT 71 EARLY SPEC PYT FAR	2016	71	FAR	FAR_K12	1123	123	1	6	23	ND150854	ND091202/ND080453	NA	NA	18	86	52.2493	3.42176	5219.38	NA	NA	NA	NA
16 EXPT 71 EARLY SPEC PYT FAR	2016	71	FAR	FAR_K12	1124	124	1	6	22	ND150856	ND091202/ND080453	NA	NA	19	93	51.5011	6.04863	5390.79	NA	NA	NA	NA
16 EXPT 71 EARLY SPEC PYT FAR	2016	71	FAR	FAR_K12	1125	125	1	6	21	ND150858	ND091202/ND080453	NA	NA	21	96	51.127	8.09639	5300.04	NA	NA	NA	NA
16 EXPT 71 EARLY SPEC PYT FAR	2016	71	FAR	FAR_K12	1126	126	1	6	20	ND150860	ND091205/ND041654	NA	NA	20	95	48.0095	15.1647	5407.59	NA	NA	NA	NA
16 EXPT 71 EARLY SPEC PYT FAR	2016	71	FAR	FAR_K12	1127	127	1	6	19	ND150871	ND091691/ND080421	NA	NA	22	91	50.2541	8.24618	4832.89	NA	NA	NA	NA
16 EXPT 71 EARLY SPEC PYT FAR	2016	71	FAR	FAR_K12	1128	128	1	6	18	ND150895	ND100250/ND080375	NA	NA	22	90	51.0023	9.45415	6157.06	NA	NA	NA	NA
16 EXPT 71 EARLY SPEC PYT FAR	2016	71	FAR	FAR_K12	1129	129	1	6	17	ND150912	ND102082/ND080375(M1180)	NA	NA	23	95	48.2589	8.65223	4967.32	NA	NA	NA	NA
16 EXPT 71 EARLY SPEC PYT FAR	2016	71	FAR	FAR_K12	1130	130	1	6	16	ND150924	OA1198-3/ND080373(M1180)	NA	NA	22	94	48.3836	15.4533	5582.35	NA	NA	NA	NA
16 EXPT 71 EARLY SPEC PYT FAR	2016	71	FAR	FAR_K12	1131	131	1	6	15	ND150925	OA1198-3/ND080373(M1180)	NA	NA	18	84	49.0071	10.9003	5427.76	NA	NA	NA	NA
16 EXPT 71 EARLY SPEC PYT FAR	2016	71	FAR	FAR_K12	1132	132	1	6	14	ND150927	OA1198-3/ND080373(M1180)	NA	NA	21	94	47.8848	9.27304	5945.33	NA	NA	NA	NA
16 EXPT 71 EARLY SPEC PYT FAR	2016	71	FAR	FAR_K12	1133	133	1	6	13	ND150928	OA1198-3/ND080373(M1180)	NA	NA	22	90	47.7601	11.0558	5716.79	NA	NA	NA	NA
16 EXPT 71 EARLY SPEC PYT FAR	2016	71	FAR	FAR_K12	1134	134	1	6	12	ND150936	OA1058-4/ND091492	NA	NA	19	80	51.0023	11.1482	5421.03	NA	NA	NA	NA
16 EXPT 71 EARLY SPEC PYT FAR	2016	71	FAR	FAR_K12	1135	135	1	6	11	ND150937	OA1058-4/ND091492	NA	NA	18	76	50.5035	9.72132	5185.78	NA	NA	NA	NA
16 EXPT 71 EARLY SPEC PYT FAR	2016	71	FAR	FAR_K12	1136	136	1	6	10	ND151064	08BT70-1/ND090455	NA	NA	19	90	50.2541	7.04251	5138.72	NA	NA	NA	NA
16 EXPT 71 EARLY SPEC PYT FAR	2016	71	FAR	FAR_K12	1137	137	1	6	9	ND151067	08BT70-1/ND090455	NA	NA	18	98	51.9999	4.11672	4261.54	NA	NA	NA	NA
16 EXPT 71 EARLY SPEC PYT FAR	2016	71	FAR	FAR_K12	1138	138	1	6	8	ND151092	08BT70-1/ND090550	NA	NA	19	89	53.621	7.20487	5249.63	NA	NA	NA	NA
16 EXPT 71 EARLY SPEC PYT FAR	2016	71	FAR	FAR_K12	1139	139	1	6	7	ND151123	08BT70-1/ND090954	NA	NA	19	94	49.7553	5.17544	4597.63	NA	NA	NA	NA
16 EXPT 71 EARLY SPEC PYT FAR	2016	71	FAR	FAR_K12	1140	140	1	6	6	ND151124	08BT70-1/ND090954	NA	NA	19	97	49.88	4.85241	4668.21	NA	NA	NA	NA
16 EXPT 71 EARLY SPEC PYT FAR	2016	71	FAR	FAR_K12	1141	141	1	6	5	ND151128	08BT70-1/ND090954	NA	NA	18	89	50.2541	7.32206	4570.74	NA	NA	NA	NA
16 EXPT 71 EARLY SPEC PYT FAR	2016	71	FAR	FAR_K12	1142	142	1	6	4	ND151129	08BT70-1/ND090954	NA	NA	21	92	48.2589	6.4	4738.78	NA	NA	NA	NA
16 EXPT 71 EARLY SPEC PYT FAR	2016	71	FAR	FAR_K12	1143	143	1	6	3	ND151130	08BT70-1/ND090954	NA	NA	20	96	51.3764	5.62979	4648.04	NA	NA	NA	NA
16 EXPT 71 EARLY SPEC PYT FAR	2016	71	FAR	FAR_K12	1144	144	1	6	2	ND151131	08BT70-1/ND090954	NA	NA	23	84	48.7577	5.35285	4476.64	NA	NA	NA	NA
16 EXPT 71 EARLY SPEC PYT FAR	2016	71	FAR	FAR_K12	2001	11	2	7	2	ND150161	LEGGETT/ND080453	NA	NA	18	84	50.3788	3.29945	3636.43	NA	NA	NA	NA
16 EXPT 71 EARLY SPEC PYT FAR	2016	71	FAR	FAR_K12	2002	35	2	7	3	ND150470	ND080382/ND091861DM	NA	NA	18	94	48.5083	8.26948	4614.43	NA	NA	NA	NA
16 EXPT 71 EARLY SPEC PYT FAR	2016	71	FAR	FAR_K12	2003	59	2	7	4	ND150595	ND081419/ND090304	NA	NA	19	97	50.1294	5.73333	4335.48	NA	NA	NA	NA
16 EXPT 71 EARLY SPEC PYT FAR	2016	71	FAR	FAR_K12	2004	23	2	7	5	ND150268	LEGGETT/ND090395	NA	NA	19	86	51.7505	6.49311	4879.94	NA	NA	NA	NA
16 EXPT 71 EARLY SPEC PYT FAR	2016	71	FAR	FAR_K12	2005	47	2	7	6	ND150533	ND080609/ND081404	NA	NA	18	86	54.1198	4.12462	4422.86	NA	NA	NA	NA
16 EXPT 71 EARLY SPEC PYT FAR	2016	71	FAR	FAR_K12	2006	119	2	7	7	ND150847	ND091202/ND080453	NA	NA	21	90	51.7505	4.61928	4916.91	NA	NA	NA	NA
16 EXPT 71 EARLY SPEC PYT FAR	2016	71	FAR	FAR_K12	2007	107	2	7	8	ND150808	ND090963/08BT70-1	NA	NA	20	84	49.2565	7.05595	5226.11	NA	NA	NA	NA
16 EXPT 71 EARLY SPEC PYT FAR	2016	71	FAR	FAR_K12	2008	95	2	7	9	ND150742	ND090445/08BT70-1	NA	NA	20	83	50.7529	16.1694	5199.22	NA	NA	NA	NA
16 EXPT 71 EARLY SPEC PYT FAR	2016	71	FAR	FAR_K12	2009	143	2	7	10	ND151130	08BT70-1/ND090954	NA	NA	20	89	51.9999	8.26515	4715.26	NA	NA	NA	NA
16 EXPT 71 EARLY SPEC PYT FAR	2016	71	FAR	FAR_K12	2010	71	2	7	11	ND150676	ND090229/08BT26-1	NA	NA	17	96	51.8752	4.99852	4530.41	NA	NA	NA	NA
16 EXPT 71 EARLY SPEC PYT FAR	2016	71	FAR	FAR_K12	2011	131	2	7	12	ND150925	OA1198-3/ND080373(M1180)	NA	NA	18	89	49.2565	12.2615	4728.7	NA	NA	NA	NA
16 EXPT 71 EARLY SPEC PYT FAR	2016	71	FAR	FAR_K12	2012	83	2	7	13	ND150701	ND090284F/ND090838	NA	NA	22	95	46.2637	8.87394	5945.33	NA	NA	NA	NA
16 EXPT 71 EARLY SPEC PYT FAR	2016	71	FAR	FAR_K12	2013	2	2	7	14	ND150007	01G04-CC5B/ND091252	NA	NA	21	92	47.5107	4.22764	5787.37	NA	NA	NA	NA
16 EXPT 71 EARLY SPEC PYT FAR	2016	71	FAR	FAR_K12	2014	50	2	7	15	LEGGETT	OT294/PC94	CHECK	LEGGETT	23	90	48.633	5.18001	5582.35	NA	NA	NA	NA
16 EXPT 71 EARLY SPEC PYT FAR	2016	71	FAR	FAR_K12	2015	98	2	7	16	ND150745	ND090445/08BT70-1	NA	NA	20	92	49.3812	6.3867	4953.88	NA	NA	NA	NA
16 EXPT 71 EARLY SPEC PYT FAR	2016	71	FAR	FAR_K12	2016	14	2	7	17	ND150179	LEGGETT/ND081418	NA	NA	20	85	52.374	3.4786	5182.41	NA	NA	NA	NA
16 EXPT 71 EARLY SPEC PYT FAR	2016	71	FAR	FAR_K12	2017	38	2	7	18	ND150496	ND080436/ND081418	NA	NA	19	104	50.7529	3.94933	4775.75	NA	NA	NA	NA
16 EXPT 71 EARLY SPEC PYT FAR	2016	71	FAR	FAR_K12	2018	62	2	7	19	ND150608	ND081419/ND091168	NA	NA	19	97	51.2517	10.3871	5434.48	NA	NA	NA	NA
16 EXPT 71 EARLY SPEC PYT FAR	2016	71	FAR	FAR_K12	2019	74	2	7	20	ND150679	ND090229/08BT26-1	NA	NA	18	101	50.2541	5.12711	5182.41	NA	NA	NA	NA
16 EXPT 71 EARLY SPEC PYT FAR	2016	71	FAR	FAR_K12	2020	134	2	7	21	ND150936	OA1058-4/ND091492	NA	NA	19	83	51.0023	11.9675	4960.6	NA	NA	NA	NA
16 EXPT 71 EARLY SPEC PYT FAR	2016	71	FAR	FAR_K12	2021	86	2	7	22	ND150729	ND090445/WIX8787-1	NA	NA	18	85	48.0095	6.41275	3794.39	NA	NA	NA	NA
16 EXPT 71 EARLY SPEC PYT FAR	2016	71	FAR	FAR_K12	2022	110	2	7	23	ND150817	ND090963/08BT70-1	NA	NA	20	91	51.7505	17.4399	5615.96	NA	NA	NA	NA
16 EXPT 71 EARLY SPEC PYT FAR	2016	71	FAR	FAR_K12	2023	122	2	7	24	ND150851	ND091202/ND080453	NA	NA	20	96	52.4987	6.67456	5111.84	NA	NA	NA	NA
16 EXPT 71 EARLY SPEC PYT FAR	2016	71	FAR	FAR_K12	2024	26	2	7	25	ND150293	MN08211/ND090550	NA	NA	18	96	52.2493	4.38406	5565.55	NA	NA	NA	NA
16 EXPT 71 EARLY SPEC PYT FAR	2016	71	FAR	FAR_K12	2025	30	2	8	25	ND150369	ND051513/SD080988	NA	NA	17	103	51.8752	4.08847	5014.37	NA	NA	NA	NA
16 EXPT 71 EARLY SPEC PYT FAR	2016	71	FAR	FAR_K12	2026	102	2	8	24	ND150769	ND090755/ND081419	NA	NA	20	95	52.6234	3.88593	4537.13	NA	NA	NA	NA
16 EXPT 71 EARLY SPEC PYT FAR	2016	71	FAR	FAR_K12	2027	6	2	8	23	ND150084	LEGGETT/ND030374	NA	NA	18	92	47.6354	7.37456	4728.7	NA	NA	NA	NA
16 EXPT 71 EARLY SPEC PYT FAR	2016	71	FAR	FAR_K12	2028	114	2	8	22	ND150824	ND090963/08BT70-1	NA	NA	19	93	48.8824	5.46402	4903.47	NA	NA	NA	NA
16 EXPT 71 EARLY SPEC PYT FAR	2016	71	FAR	FAR_K12	2029	138	2	8	21	ND151092	08BT70-1/ND090550	NA	NA	19	88	50.5035	8.76197	4701.81	NA	NA	NA	NA
16 EXPT 71 EARLY SPEC PYT FAR	2016	71	FAR	FAR_K12	2030	42	2	8	20	ND150514	ND080445/ND081419	NA	NA	22	96	49.6306	10.1277	5000.93	NA	NA	NA	NA
16 EXPT 71 EARLY SPEC PYT FAR	2016	71	FAR	FAR_K12	2031	66	2	8	19	ND150636	ND081924/ND090666(TR.CR.MTN)	NA	NA	18	100	47.8848	9.9051	3754.06	NA	NA	NA	NA
16 EXPT 71 EARLY SPEC PYT FAR	2016	71	FAR	FAR_K12	2032	126	2	8	18	ND150860	ND091205/ND041654	NA	NA	21	91	48.0095	13.9164	5148.81	NA	NA	NA	NA
16 EXPT 71 EARLY SPEC PYT FAR	2016	71	FAR	FAR_K12	2033	54	2	8	17	ND150560	ND081418/ND070497	NA	NA	20	91	52.1246	4.65211	4926.99	NA	NA	NA	NA
16 EXPT 71 EARLY SPEC PYT FAR	2016	71	FAR	FAR_K12	2034	18	2	8	16	ND150189	LEGGETT/ND081418	NA	NA	19	86	49.0071	8.18275	4597.63	NA	NA	NA	NA
16 EXPT 71 EARLY SPEC PYT FAR	2016	71	FAR	FAR_K12	2035	90	2	8	15	ND150734	ND090445/08BT70-1	NA	NA	18	88	52.1246	9.31651	4926.99	NA	NA	NA	NA
16 EXPT 71 EARLY SPEC PYT FAR	2016	71	FAR	FAR_K12	2036	78	2	8	14	ND150682	ND090229/08BT26-1	NA	NA	19	90	50.7529	5.65188	4923.63	NA	NA	NA	NA
16 EXPT 71 EARLY SPEC PYT FAR	2016	71	FAR	FAR_K12	2037	16	2	8	13	ND150182	LEGGETT/ND081418	NA	NA	18	83	52.1246	7.37323	4268.27	NA	NA	NA	NA
16 EXPT 71 EARLY SPEC PYT FAR	2016	71	FAR	FAR_K12	2038	112	2	8	12	ND150821	ND090963/08BT70-1	NA	NA	21	92	47.0119	8.59185	4701.81	NA	NA	NA	NA
16 EXPT 71 EARLY SPEC PYT FAR	2016	71	FAR	FAR_K12	2039	28	2	8	11	ND150316	ND020965/ND081418	NA	NA	21	87	49.7553	6.531	5367.26	NA	NA	NA	NA
16 EXPT 71 EARLY SPEC PYT FAR	2016	71	FAR	FAR_K12	2040	136	2	8	10	ND151064	08BT70-1/ND090455	NA	NA	19	91	48.2589	6.85125	4564.02	NA	NA	NA	NA
16 EXPT 71 EARLY SPEC PYT FAR	2016	71	FAR	FAR_K12	2041	4	2	8	9	ND150031	01G04-CC5B/ND091270	NA	NA	23	97	47.0119	7.78905	4970.68	NA	NA	NA	NA
16 EXPT 71 EARLY SPEC PYT FAR	2016	71	FAR	FAR_K12	2042	76	2	8	8	ND150680	ND090229/08BT26-1	NA	NA	19	89	48.633	7.09755	5340.37	NA	NA	NA	NA
16 EXPT 71 EARLY SPEC PYT FAR	2016	71	FAR	FAR_K12	2043	100	2	8	7	ND150752	ND090544/ND081418	NA	NA	18	95	49.5059	5.11671	4664.85	NA	NA	NA	NA
16 EXPT 71 EARLY SPEC PYT FAR	2016	71	FAR	FAR_K12	2044	64	2	8	6	ND150631	ND081924/ND080375(TR.CR.MTN)	NA	NA	18	98	47.6354	6.38969	4174.16	NA	NA	NA	NA
16 EXPT 71 EARLY SPEC PYT FAR	2016	71	FAR	FAR_K12	2045	40	2	8	5	ND150511	ND080445/ND081419	NA	NA	20	94	51.127	6.0916	4402.7	NA	NA	NA	NA
16 EXPT 71 EARLY SPEC PYT FAR	2016	71	FAR	FAR_K12	2046	52	2	8	4	ND150556	ND081418/ND070497	NA	NA	19	90	49.6306	4.19656	4890.02	NA	NA	NA	NA
16 EXPT 71 EARLY SPEC PYT FAR	2016	71	FAR	FAR_K12	2047	124	2	8	3	ND150856	ND091202/ND080453	NA	NA	20	85	51.3764	4.04749	4812.72	NA	NA	NA	NA
16 EXPT 71 EARLY SPEC PYT FAR	2016	71	FAR	FAR_K12	2048	88	2	8	2	ND150731	ND090445/WIX8787-1	NA	NA	19	86	48.0095	3.15094	3562.49	NA	NA	NA	NA
16 EXPT 71 EARLY SPEC PYT FAR	2016	71	FAR	FAR_K12	2049	24	2	9	2	ND150290	MN08211/ND090550	NA	NA	19	90	48.8824	2.97314	4379.17	NA	NA	NA	NA
16 EXPT 71 EARLY SPEC PYT FAR	2016	71	FAR	FAR_K12	2050	60	2	9	3	ND150598	ND081419/ND090796	NA	NA	19	99	51.8752	5.46434	4617.79	NA	NA	NA	NA
16 EXPT 71 EARLY SPEC PYT FAR	2016	71	FAR	FAR_K12	2051	36	2	9	4	ND150493	ND080436/ND081418	NA	NA	18	88	51.7505	3.8412	4486.72	NA	NA	NA	NA
16 EXPT 71 EARLY SPEC PYT FAR	2016	71	FAR	FAR_K12	2052	108	2	9	5	ND150814	ND090963/08BT70-1	NA	NA	19	92	48.8824	17.5621	4896.74	NA	NA	NA	NA
16 EXPT 71 EARLY SPEC PYT FAR	2016	71	FAR	FAR_K12	2053	120	2	9	6	ND150848	ND091202/ND080453	NA	NA	22	93	48.1342	7.30566	5585.72	NA	NA	NA	NA
16 EXPT 71 EARLY SPEC PYT FAR	2016	71	FAR	FAR_K12	2054	12	2	9	7	ND150176	LEGGETT/ND081418	NA	NA	18	93	49.88	5.81083	4903.47	NA	NA	NA	NA
16 EXPT 71 EARLY SPEC PYT FAR	2016	71	FAR	FAR_K12	2055	84	2	9	8	ND150722	ND090445/WIX8787-1	NA	NA	18	91	47.7601	2.38211	4432.95	NA	NA	NA	NA
16 EXPT 71 EARLY SPEC PYT FAR	2016	71	FAR	FAR_K12	2056	72	2	9	9	ND150677	ND090229/08BT26-1	NA	NA	18	98	49.3812	3.09481	5175.69	NA	NA	NA	NA
16 EXPT 71 EARLY SPEC PYT FAR	2016	71	FAR	FAR_K12	2057	48	2	9	10	ND150544	ND081404/LEGGETT	NA	NA	19	90	45.7649	6.00609	5515.14	NA	NA	NA	NA
16 EXPT 71 EARLY SPEC PYT FAR	2016	71	FAR	FAR_K12	2058	132	2	9	11	ND150927	OA1198-3/ND080373(M1180)	NA	NA	21	95	48.7577	9.35034	5928.52	NA	NA	NA	NA
16 EXPT 71 EARLY SPEC PYT FAR	2016	71	FAR	FAR_K12	2059	144	2	9	12	ND151131	08BT70-1/ND090954	NA	NA	22	88	50.7529	7.1508	5683.18	NA	NA	NA	NA
16 EXPT 71 EARLY SPEC PYT FAR	2016	71	FAR	FAR_K12	2060	96	2	9	13	ND150743	ND090445/08BT70-1	NA	NA	18	89	53.1222	6.05542	5458	NA	NA	NA	NA
16 EXPT 71 EARLY SPEC PYT FAR	2016	71	FAR	FAR_K12	2061	53	2	9	14	ND150558	ND081418/ND070497	NA	NA	19	99	51.9999	7.09379	5948.69	NA	NA	NA	NA
16 EXPT 71 EARLY SPEC PYT FAR	2016	71	FAR	FAR_K12	2062	89	2	9	15	ND150732	ND090445/WIX8787-1	NA	NA	18	88	49.7553	5.75927	4439.67	NA	NA	NA	NA
16 EXPT 71 EARLY SPEC PYT FAR	2016	71	FAR	FAR_K12	2063	77	2	9	16	ND150681	ND090229/08BT26-1	NA	NA	19	92	50.5035	6.48446	5841.14	NA	NA	NA	NA
16 EXPT 71 EARLY SPEC PYT FAR	2016	71	FAR	FAR_K12	2064	41	2	9	17	ND150513	ND080445/ND081419	NA	NA	22	102	50.1294	10.0714	4516.97	NA	NA	NA	NA
16 EXPT 71 EARLY SPEC PYT FAR	2016	71	FAR	FAR_K12	2065	5	2	9	18	ND150083	LEGGETT/ND030374	NA	NA	20	90	48.633	5.98434	5152.17	NA	NA	NA	NA
16 EXPT 71 EARLY SPEC PYT FAR	2016	71	FAR	FAR_K12	2066	29	2	9	19	ND150332	ND040076/ND100250	NA	NA	19	94	54.2445	6.99431	5908.36	NA	NA	NA	NA
16 EXPT 71 EARLY SPEC PYT FAR	2016	71	FAR	FAR_K12	2067	125	2	9	20	ND150858	ND091202/ND080453	NA	NA	22	94	52.8728	5.19251	5743.67	NA	NA	NA	NA
16 EXPT 71 EARLY SPEC PYT FAR	2016	71	FAR	FAR_K12	2068	65	2	9	21	ND150632	ND081924/ND090666(TR.CR.MTN)	NA	NA	20	98	47.5107	6.82523	3942.26	NA	NA	NA	NA
16 EXPT 71 EARLY SPEC PYT FAR	2016	71	FAR	FAR_K12	2069	101	2	9	22	ND150767	ND090755/ND081419	NA	NA	18	94	52.8728	4.80195	4836.25	NA	NA	NA	NA
16 EXPT 71 EARLY SPEC PYT FAR	2016	71	FAR	FAR_K12	2070	17	2	9	23	ND150187	LEGGETT/ND081418	NA	NA	19	85	51.0023	5.69462	5370.62	NA	NA	NA	NA
16 EXPT 71 EARLY SPEC PYT FAR	2016	71	FAR	FAR_K12	2071	113	2	9	24	ND150823	ND090963/08BT70-1	NA	NA	21	86	47.5107	13.3596	5794.09	NA	NA	NA	NA
16 EXPT 71 EARLY SPEC PYT FAR	2016	71	FAR	FAR_K12	2072	137	2	9	25	ND151067	08BT70-1/ND090455	NA	NA	18	100	52.2493	4.25993	4654.76	NA	NA	NA	NA
16 EXPT 71 EARLY SPEC PYT FAR	2016	71	FAR	FAR_K12	2073	97	2	10	25	ND150744	ND090445/08BT70-1	NA	NA	18	90	51.127	9.83551	5394.15	NA	NA	NA	NA
16 EXPT 71 EARLY SPEC PYT FAR	2016	71	FAR	FAR_K12	2074	121	2	10	24	ND150849	ND091202/ND080453	NA	NA	20	98	50.7529	3.93313	5629.41	NA	NA	NA	NA
16 EXPT 71 EARLY SPEC PYT FAR	2016	71	FAR	FAR_K12	2075	109	2	10	23	ND150816	ND090963/08BT70-1	NA	NA	20	89	50.8776	14.6105	5659.65	NA	NA	NA	NA
16 EXPT 71 EARLY SPEC PYT FAR	2016	71	FAR	FAR_K12	2076	25	2	10	22	HIFI	ND90141/ND900118	CHECK	HIFI	23	85	45.7649	26.7922	4853.05	NA	NA	NA	NA
16 EXPT 71 EARLY SPEC PYT FAR	2016	71	FAR	FAR_K12	2077	49	2	10	21	ND150548	ND081418/ND070497	NA	NA	20	106	49.0071	7.61064	5558.83	NA	NA	NA	NA
16 EXPT 71 EARLY SPEC PYT FAR	2016	71	FAR	FAR_K12	2078	1	2	10	20	ND150005	01G04-CC5B/ND091252	NA	NA	23	104	44.892	6.01893	6036.07	NA	NA	NA	NA
16 EXPT 71 EARLY SPEC PYT FAR	2016	71	FAR	FAR_K12	2079	13	2	10	19	ND150178	LEGGETT/ND081418	NA	NA	20	95	48.0095	6.17887	5185.78	NA	NA	NA	NA
16 EXPT 71 EARLY SPEC PYT FAR	2016	71	FAR	FAR_K12	2080	85	2	10	18	ND150723	ND090445/WIX8787-1	NA	NA	18	90	48.2589	2.99043	3861.6	NA	NA	NA	NA
16 EXPT 71 EARLY SPEC PYT FAR	2016	71	FAR	FAR_K12	2081	61	2	10	17	ND150601	ND081419/ND090796	NA	NA	20	96	50.6282	6.29052	4997.57	NA	NA	NA	NA
16 EXPT 71 EARLY SPEC PYT FAR	2016	71	FAR	FAR_K12	2082	37	2	10	16	ND150494	ND080436/ND081418	NA	NA	19	94	48.5083	7.14462	5461.36	NA	NA	NA	NA
16 EXPT 71 EARLY SPEC PYT FAR	2016	71	FAR	FAR_K12	2083	133	2	10	15	ND150928	OA1198-3/ND080373(M1180)	NA	NA	20	94	46.5131	13.4972	5468.09	NA	NA	NA	NA
16 EXPT 71 EARLY SPEC PYT FAR	2016	71	FAR	FAR_K12	2084	73	2	10	14	ND150678	ND090229/08BT26-1	NA	NA	20	90	49.6306	5.63218	6140.25	NA	NA	NA	NA
16 EXPT 71 EARLY SPEC PYT FAR	2016	71	FAR	FAR_K12	2085	79	2	10	13	ND150683	ND090229/08BT26-1	NA	NA	19	96	51.2517	3.58952	5518.5	NA	NA	NA	NA
16 EXPT 71 EARLY SPEC PYT FAR	2016	71	FAR	FAR_K12	2086	67	2	10	12	ND150649	ND090103/ND080436	NA	NA	22	90	48.3836	10.4759	5226.11	NA	NA	NA	NA
16 EXPT 71 EARLY SPEC PYT FAR	2016	71	FAR	FAR_K12	2087	115	2	10	11	ND150830	ND090963/08BT70-1	NA	NA	20	84	49.88	6.97659	5168.97	NA	NA	NA	NA
16 EXPT 71 EARLY SPEC PYT FAR	2016	71	FAR	FAR_K12	2088	55	2	10	10	ND150562	ND081418/ND082052	NA	NA	19	98	51.6258	4.04554	5461.36	NA	NA	NA	NA
16 EXPT 71 EARLY SPEC PYT FAR	2016	71	FAR	FAR_K12	2089	91	2	10	9	ND150736	ND090445/08BT70-1	NA	NA	19	94	50.6282	7.27863	5283.24	NA	NA	NA	NA
16 EXPT 71 EARLY SPEC PYT FAR	2016	71	FAR	FAR_K12	2090	139	2	10	8	ND151123	08BT70-1/ND090954	NA	NA	19	100	50.1294	5.25552	4866.5	NA	NA	NA	NA
16 EXPT 71 EARLY SPEC PYT FAR	2016	71	FAR	FAR_K12	2091	31	2	10	7	ND150396	ND061868/08BT70-1	NA	NA	18	87	50.1294	7.02399	5743.67	NA	NA	NA	NA
16 EXPT 71 EARLY SPEC PYT FAR	2016	71	FAR	FAR_K12	2092	7	2	10	6	ND150086	LEGGETT/ND030374	NA	NA	19	90	50.1294	11.1824	5434.48	NA	NA	NA	NA
16 EXPT 71 EARLY SPEC PYT FAR	2016	71	FAR	FAR_K12	2093	103	2	10	5	ND150770	ND090755/ND081419	NA	NA	18	92	52.6234	3.5932	4742.14	NA	NA	NA	NA
16 EXPT 71 EARLY SPEC PYT FAR	2016	71	FAR	FAR_K12	2094	19	2	10	4	ND150192	LEGGETT/ND081418	NA	NA	20	102	47.0119	11.1564	4836.25	NA	NA	NA	NA
16 EXPT 71 EARLY SPEC PYT FAR	2016	71	FAR	FAR_K12	2095	43	2	10	3	ND150518	ND080445/ND081419	NA	NA	18	96	51.0023	9.71821	3912.02	NA	NA	NA	NA
16 EXPT 71 EARLY SPEC PYT FAR	2016	71	FAR	FAR_K12	2096	127	2	10	2	ND150871	ND091691/ND080421	NA	NA	21	88	50.7529	7.01418	4029.65	NA	NA	NA	NA
16 EXPT 71 EARLY SPEC PYT FAR	2016	71	FAR	FAR_K12	2097	128	2	11	2	ND150895	ND100250/ND080375	NA	NA	21	78	51.3764	10.2617	4315.32	NA	NA	NA	NA
16 EXPT 71 EARLY SPEC PYT FAR	2016	71	FAR	FAR_K12	2098	32	2	11	3	ND150397	ND061868/08BT70-1	NA	NA	20	84	49.6306	12.7322	4819.44	NA	NA	NA	NA
16 EXPT 71 EARLY SPEC PYT FAR	2016	71	FAR	FAR_K12	2099	116	2	11	4	ND150832	ND090963/08BT70-1	NA	NA	20	84	49.7553	10.1764	4382.53	NA	NA	NA	NA
16 EXPT 71 EARLY SPEC PYT FAR	2016	71	FAR	FAR_K12	2100	56	2	11	5	ND150563	ND081418/ND082052	NA	NA	20	100	51.8752	4.26323	4826.17	NA	NA	NA	NA
16 EXPT 71 EARLY SPEC PYT FAR	2016	71	FAR	FAR_K12	2101	140	2	11	6	ND151124	08BT70-1/ND090954	NA	NA	19	100	51.5011	5.52891	4708.54	NA	NA	NA	NA
16 EXPT 71 EARLY SPEC PYT FAR	2016	71	FAR	FAR_K12	2102	92	2	11	7	ND150737	ND090445/08BT70-1	NA	NA	20	96	51.2517	6.38112	5767.2	NA	NA	NA	NA
16 EXPT 71 EARLY SPEC PYT FAR	2016	71	FAR	FAR_K12	2103	104	2	11	8	ND150788	ND090787/ND081419	NA	NA	20	102	51.9999	9.62407	4523.69	NA	NA	NA	NA
16 EXPT 71 EARLY SPEC PYT FAR	2016	71	FAR	FAR_K12	2104	44	2	11	9	ND150521	080453/01G04-CC5B	NA	NA	19	98	51.2517	6.35642	4997.57	NA	NA	NA	NA
16 EXPT 71 EARLY SPEC PYT FAR	2016	71	FAR	FAR_K12	2105	8	2	11	10	ND150111	LEGGETT/ND080101	NA	NA	21	90	51.6258	4.37101	5471.45	NA	NA	NA	NA
16 EXPT 71 EARLY SPEC PYT FAR	2016	71	FAR	FAR_K12	2106	20	2	11	11	ND150256	LEGGETT/ND090395	NA	NA	20	100	50.1294	5.40631	5434.48	NA	NA	NA	NA
16 EXPT 71 EARLY SPEC PYT FAR	2016	71	FAR	FAR_K12	2107	80	2	11	12	ND150684	ND090229/08BT26-1	NA	NA	19	90	49.3812	5.04791	5542.02	NA	NA	NA	NA
16 EXPT 71 EARLY SPEC PYT FAR	2016	71	FAR	FAR_K12	2108	68	2	11	13	ND150651	ND090103/ND080436	NA	NA	22	94	48.2589	10.2872	5172.33	NA	NA	NA	NA
16 EXPT 71 EARLY SPEC PYT FAR	2016	71	FAR	FAR_K12	2109	58	2	11	14	ND150575	ND081418/ND082052	NA	NA	20	102	50.6282	9.19971	4695.09	NA	NA	NA	NA
16 EXPT 71 EARLY SPEC PYT FAR	2016	71	FAR	FAR_K12	2110	22	2	11	15	ND150267	LEGGETT/ND090395	NA	NA	20	90	49.1318	5.55959	5189.14	NA	NA	NA	NA
16 EXPT 71 EARLY SPEC PYT FAR	2016	71	FAR	FAR_K12	2111	46	2	11	16	ND150529	ND080453/ND091506	NA	NA	19	100	49.7553	10.3811	5468.09	NA	NA	NA	NA
16 EXPT 71 EARLY SPEC PYT FAR	2016	71	FAR	FAR_K12	2112	118	2	11	17	ND150845	ND091202/ND040250	NA	NA	20	102	48.633	3.97143	5881.47	NA	NA	NA	NA
16 EXPT 71 EARLY SPEC PYT FAR	2016	71	FAR	FAR_K12	2113	10	2	11	18	ND150160	LEGGETT/ND080453	NA	NA	22	92	47.5107	7.97147	4241.38	NA	NA	NA	NA
16 EXPT 71 EARLY SPEC PYT FAR	2016	71	FAR	FAR_K12	2114	82	2	11	19	ND150699	ND090284F/ND090838	NA	NA	22	94	46.5131	13.4335	5706.71	NA	NA	NA	NA
16 EXPT 71 EARLY SPEC PYT FAR	2016	71	FAR	FAR_K12	2115	70	2	11	20	ND150672	ND090229/08BT26-1	NA	NA	22	102	49.88	4.34252	5730.23	NA	NA	NA	NA
16 EXPT 71 EARLY SPEC PYT FAR	2016	71	FAR	FAR_K12	2116	94	2	11	21	ND150739	ND090445/08BT70-1	NA	NA	19	90	47.5107	6.67395	5535.3	NA	NA	NA	NA
16 EXPT 71 EARLY SPEC PYT FAR	2016	71	FAR	FAR_K12	2117	106	2	11	22	ND150804	ND090963/08BT70-1	NA	NA	19	92	48.1342	8.06569	5525.22	NA	NA	NA	NA
16 EXPT 71 EARLY SPEC PYT FAR	2016	71	FAR	FAR_K12	2118	130	2	11	23	ND150924	OA1198-3/ND080373(M1180)	NA	NA	22	100	47.7601	15.6677	5622.68	NA	NA	NA	NA
16 EXPT 71 EARLY SPEC PYT FAR	2016	71	FAR	FAR_K12	2119	142	2	11	24	ND151129	08BT70-1/ND090954	NA	NA	20	100	46.8872	6.91226	5400.87	NA	NA	NA	NA
16 EXPT 71 EARLY SPEC PYT FAR	2016	71	FAR	FAR_K12	2120	34	2	11	25	ND150418	ND080321/ND051236	NA	NA	19	98	50.8776	4.04301	5313.49	NA	NA	NA	NA
16 EXPT 71 EARLY SPEC PYT FAR	2016	71	FAR	FAR_K12	2121	129	2	12	25	ND150912	ND102082/ND080375(M1180)	NA	NA	22	94	49.6306	8.00131	5132	NA	NA	NA	NA
16 EXPT 71 EARLY SPEC PYT FAR	2016	71	FAR	FAR_K12	2122	117	2	12	24	ND150835	ND090963/08BT70-1	NA	NA	20	90	47.7601	3.68523	5189.14	NA	NA	NA	NA
16 EXPT 71 EARLY SPEC PYT FAR	2016	71	FAR	FAR_K12	2123	33	2	12	23	ND150398	ND061868/08BT70-1	NA	NA	20	88	47.0119	14.6638	5478.17	NA	NA	NA	NA
16 EXPT 71 EARLY SPEC PYT FAR	2016	71	FAR	FAR_K12	2124	57	2	12	22	ND150573	ND081418/ND082052	NA	NA	20	96	51.2517	5.04852	5333.65	NA	NA	NA	NA
16 EXPT 71 EARLY SPEC PYT FAR	2016	71	FAR	FAR_K12	2125	105	2	12	21	ND150794	ND090832/ND070499	NA	NA	22	92	51.2517	4.11429	5410.95	NA	NA	NA	NA
16 EXPT 71 EARLY SPEC PYT FAR	2016	71	FAR	FAR_K12	2126	45	2	12	20	ND150522	080453/01G04-CC5B	NA	NA	18	95	51.3764	4.363	4832.89	NA	NA	NA	NA
16 EXPT 71 EARLY SPEC PYT FAR	2016	71	FAR	FAR_K12	2127	141	2	12	19	ND151128	08BT70-1/ND090954	NA	NA	18	94	49.5059	10.2976	4201.05	NA	NA	NA	NA
16 EXPT 71 EARLY SPEC PYT FAR	2016	71	FAR	FAR_K12	2128	9	2	12	18	ND150159	LEGGETT/ND080453	NA	NA	19	93	50.2541	5.5282	4231.3	NA	NA	NA	NA
16 EXPT 71 EARLY SPEC PYT FAR	2016	71	FAR	FAR_K12	2129	69	2	12	17	ND150669	ND090229/08BT26-1	NA	NA	18	89	49.1318	2.92146	4792.56	NA	NA	NA	NA
16 EXPT 71 EARLY SPEC PYT FAR	2016	71	FAR	FAR_K12	2130	21	2	12	16	ND150260	LEGGETT/ND090395	NA	NA	20	92	47.1366	9.36878	4994.21	NA	NA	NA	NA
16 EXPT 71 EARLY SPEC PYT FAR	2016	71	FAR	FAR_K12	2131	81	2	12	15	ND150689	ND090229/08BT26-1	NA	NA	18	100	49.3812	4.44268	4661.48	NA	NA	NA	NA
16 EXPT 71 EARLY SPEC PYT FAR	2016	71	FAR	FAR_K12	2132	93	2	12	14	ND150738	ND090445/08BT70-1	NA	NA	18	90	52.8728	8.15647	4338.84	NA	NA	NA	NA
16 EXPT 71 EARLY SPEC PYT FAR	2016	71	FAR	FAR_K12	2133	63	2	12	13	ND150610	ND081924/ND080373(TR.CR.MTN)	NA	NA	19	92	48.633	6.17282	4822.8	NA	NA	NA	NA
16 EXPT 71 EARLY SPEC PYT FAR	2016	71	FAR	FAR_K12	2134	123	2	12	12	ND150854	ND091202/ND080453	NA	NA	18	89	52.8728	3.42877	4765.67	NA	NA	NA	NA
16 EXPT 71 EARLY SPEC PYT FAR	2016	71	FAR	FAR_K12	2135	135	2	12	11	ND150937	OA1058-4/ND091492	NA	NA	17	77	51.3764	8.73788	4782.47	NA	NA	NA	NA
16 EXPT 71 EARLY SPEC PYT FAR	2016	71	FAR	FAR_K12	2136	75	2	12	10	DEON	SESQUI*2/BETTONG//MN02108	CHECK	DEON	22	84	51.0023	11.039	5686.54	NA	NA	NA	NA
16 EXPT 71 EARLY SPEC PYT FAR	2016	71	FAR	FAR_K12	2137	15	2	12	9	ND150181	LEGGETT/ND081418	NA	NA	18	82	51.3764	8.88056	4839.61	NA	NA	NA	NA
16 EXPT 71 EARLY SPEC PYT FAR	2016	71	FAR	FAR_K12	2138	27	2	12	8	ND150311	MONIDA/ND081418	NA	NA	20	94	50.5035	5.47339	4799.28	NA	NA	NA	NA
16 EXPT 71 EARLY SPEC PYT FAR	2016	71	FAR	FAR_K12	2139	99	2	12	7	ND150748	ND090544/ND081418	NA	NA	18	90	52.1246	2.67986	4755.59	NA	NA	NA	NA
16 EXPT 71 EARLY SPEC PYT FAR	2016	71	FAR	FAR_K12	2140	111	2	12	6	ND150819	ND090963/08BT70-1	NA	NA	21	89	50.2541	11.075	5195.86	NA	NA	NA	NA
16 EXPT 71 EARLY SPEC PYT FAR	2016	71	FAR	FAR_K12	2141	39	2	12	5	ND150497	ND080436/ND081418	NA	NA	18	94	51.7505	4.71379	4802.64	NA	NA	NA	NA
16 EXPT 71 EARLY SPEC PYT FAR	2016	71	FAR	FAR_K12	2142	51	2	12	4	ND150551	ND081418/ND070497	NA	NA	18	92	50.2541	6.40987	4493.44	NA	NA	NA	NA
16 EXPT 71 EARLY SPEC PYT FAR	2016	71	FAR	FAR_K12	2143	87	2	12	3	ND150730	ND090445/WIX8787-1	NA	NA	18	80	49.3812	5.60479	3367.56	NA	NA	NA	NA
16 EXPT 71 EARLY SPEC PYT FAR	2016	71	FAR	FAR_K12	2144	3	2	12	2	ND150013	01G04-CC5B/ND091252	NA	NA	19	84	46.3884	3.16138	3348.74	NA	NA	NA	NA
16 EXPT 72 LATE SPEC PYT CAS	2016	72	CAS	CAS	3001	24	3	13	38	ND150336	ND041654(HIFI)/ND091698	NA	NA	28	114	46.0143	15.8886	6395.68	NA	NA	NA	NA
16 EXPT 72 LATE SPEC PYT CAS	2016	72	CAS	CAS	3002	28	3	13	39	ND150341	ND041654(HIFI)/ND091698	NA	NA	26	110	47.6354	14.8488	5868.03	NA	NA	NA	NA
16 EXPT 72 LATE SPEC PYT CAS	2016	72	CAS	CAS	3003	23	3	13	40	ND150327	ND040076/ND100250	NA	NA	30	130	45.8896	9.24315	6136.89	NA	NA	NA	NA
16 EXPT 72 LATE SPEC PYT CAS	2016	72	CAS	CAS	3004	33	3	13	41	ND150401	ND070388/ND081408	NA	NA	27	117	45.2661	8.95047	6039.43	NA	NA	NA	NA
16 EXPT 72 LATE SPEC PYT CAS	2016	72	CAS	CAS	3005	25	3	13	42	HIFI	ND90141/ND900118	CHECK	HIFI	28	112	46.8872	19.9273	5827.7	NA	NA	NA	NA
16 EXPT 72 LATE SPEC PYT CAS	2016	72	CAS	CAS	3006	31	3	13	43	ND150387	ND060897/ND090018	NA	NA	24	124	50.3788	7.94297	5303.4	NA	NA	NA	NA
16 EXPT 72 LATE SPEC PYT CAS	2016	72	CAS	CAS	3007	30	3	13	44	ND150385	ND060897/ND080619	NA	NA	27	120	50.1294	5.60518	6741.84	NA	NA	NA	NA
16 EXPT 72 LATE SPEC PYT CAS	2016	72	CAS	CAS	3008	26	3	13	45	ND150339	ND041654(HIFI)/ND091698	NA	NA	27	114	46.3884	4.46562	6452.81	NA	NA	NA	NA
16 EXPT 72 LATE SPEC PYT CAS	2016	72	CAS	CAS	3009	32	3	13	46	ND150394	ND061868/ND080445	NA	NA	27	132	48.633	5.80779	5175.69	NA	NA	NA	NA
16 EXPT 72 LATE SPEC PYT CAS	2016	72	CAS	CAS	3010	27	3	13	47	ND150340	ND041654(HIFI)/ND091698	NA	NA	26	117	44.7673	11.8954	6362.07	NA	NA	NA	NA
16 EXPT 72 LATE SPEC PYT CAS	2016	72	CAS	CAS	3011	29	3	13	48	ND150383	ND060497/ND091169	NA	NA	24	116	50.2541	2.36911	6136.89	NA	NA	NA	NA
16 EXPT 72 LATE SPEC PYT CAS	2016	72	CAS	CAS	3012	121	3	13	49	ND151117	08BT70-1/ND090550	NA	NA	26	116	50.1294	6.20529	6483.06	NA	NA	NA	NA
16 EXPT 72 LATE SPEC PYT CAS	2016	72	CAS	CAS	3013	119	3	13	50	ND151113	08BT70-1/ND090550	NA	NA	28	106	48.633	4.05331	6557	NA	NA	NA	NA
16 EXPT 72 LATE SPEC PYT CAS	2016	72	CAS	CAS	3014	120	3	13	51	ND151116	08BT70-1/ND090550	NA	NA	25	104	49.6306	6.20855	6446.09	NA	NA	NA	NA
16 EXPT 72 LATE SPEC PYT CAS	2016	72	CAS	CAS	3015	117	3	13	52	ND151099	08BT70-1/ND090550	NA	NA	26	110	51.0023	4.97633	6388.96	NA	NA	NA	NA
16 EXPT 72 LATE SPEC PYT CAS	2016	72	CAS	CAS	3016	113	3	13	53	ND151087	08BT70-1/ND090550	NA	NA	26	112	50.6282	4.78983	6476.34	NA	NA	NA	NA
16 EXPT 72 LATE SPEC PYT CAS	2016	72	CAS	CAS	3017	115	3	13	54	ND151097	08BT70-1/ND090550	NA	NA	26	106	51.0023	4.76602	6449.45	NA	NA	NA	NA
16 EXPT 72 LATE SPEC PYT CAS	2016	72	CAS	CAS	3018	112	3	13	55	ND151085	08BT70-1/ND090550	NA	NA	27	109	48.2589	4.54963	6432.65	NA	NA	NA	NA
16 EXPT 72 LATE SPEC PYT CAS	2016	72	CAS	CAS	3019	116	3	13	56	ND151098	08BT70-1/ND090550	NA	NA	28	109	49.6306	5.87837	6852.75	NA	NA	NA	NA
16 EXPT 72 LATE SPEC PYT CAS	2016	72	CAS	CAS	3020	111	3	13	57	ND151079	08BT70-1/ND090550	NA	NA	29	116	49.0071	4.69458	6019.26	NA	NA	NA	NA
16 EXPT 72 LATE SPEC PYT CAS	2016	72	CAS	CAS	3021	118	3	13	58	ND151101	08BT70-1/ND090550	NA	NA	27	118	49.3812	10.1596	6022.62	NA	NA	NA	NA
16 EXPT 72 LATE SPEC PYT CAS	2016	72	CAS	CAS	3022	114	3	13	59	ND151088	08BT70-1/ND090550	NA	NA	29	118	48.0095	13.3423	6224.28	NA	NA	NA	NA
16 EXPT 72 LATE SPEC PYT CAS	2016	72	CAS	CAS	3023	98	3	14	59	ND150906	ND102082/ND080373(M1180)	NA	NA	30	124	47.2613	6.68818	6143.61	NA	NA	NA	NA
16 EXPT 72 LATE SPEC PYT CAS	2016	72	CAS	CAS	3024	96	3	14	58	ND150884	ND091698/ND080418	NA	NA	27	109	48.1342	6.53264	5817.61	NA	NA	NA	NA
16 EXPT 72 LATE SPEC PYT CAS	2016	72	CAS	CAS	3025	97	3	14	57	ND150890	ND100147/ND070497	NA	NA	27	114	49.2565	7.98704	5703.34	NA	NA	NA	NA
16 EXPT 72 LATE SPEC PYT CAS	2016	72	CAS	CAS	3026	93	3	14	56	ND150875	ND091691/ND080445	NA	NA	27	116	50.5035	8.36825	6096.56	NA	NA	NA	NA
16 EXPT 72 LATE SPEC PYT CAS	2016	72	CAS	CAS	3027	92	3	14	55	ND150853	ND091202/ND080453	NA	NA	26	110	49.5059	4.41099	5871.39	NA	NA	NA	NA
16 EXPT 72 LATE SPEC PYT CAS	2016	72	CAS	CAS	3028	89	3	14	54	ND150841	ND091202/01G04-CC5B	NA	NA	27	112	47.5107	4.43478	5720.15	NA	NA	NA	NA
16 EXPT 72 LATE SPEC PYT CAS	2016	72	CAS	CAS	3029	91	3	14	53	ND150850	ND091202/ND080453	NA	NA	27	112	47.2613	9.84285	6415.84	NA	NA	NA	NA
16 EXPT 72 LATE SPEC PYT CAS	2016	72	CAS	CAS	3030	99	3	14	52	ND150908	ND102082/ND080373(M1180)	NA	NA	29	118	48.8824	39.2932	580.081	NA	NA	NA	NA
16 EXPT 72 LATE SPEC PYT CAS	2016	72	CAS	CAS	3031	90	3	14	51	ND150842	ND091202/01G04-CC5B	NA	NA	26	108	48.0095	3.207	5373.98	NA	NA	NA	NA
16 EXPT 72 LATE SPEC PYT CAS	2016	72	CAS	CAS	3032	94	3	14	50	ND150879	ND091698/ND080375	NA	NA	27	108	50.0047	9.26079	5837.78	NA	NA	NA	NA
16 EXPT 72 LATE SPEC PYT CAS	2016	72	CAS	CAS	3033	95	3	14	49	ND150881	ND091698/ND080375	NA	NA	27	116	47.8848	5.69684	6052.87	NA	NA	NA	NA
16 EXPT 72 LATE SPEC PYT CAS	2016	72	CAS	CAS	3034	88	3	14	48	ND150838	ND091202/01G04-CC5B	NA	NA	28	110	45.8896	1.76736	5518.5	NA	NA	NA	NA
16 EXPT 72 LATE SPEC PYT CAS	2016	72	CAS	CAS	3035	82	3	14	47	ND150790	ND090787/ND081419	NA	NA	26	122	51.6258	6.64543	5696.62	NA	NA	NA	NA
16 EXPT 72 LATE SPEC PYT CAS	2016	72	CAS	CAS	3036	79	3	14	46	ND150635	ND081924/ND090666(TR.CR.MNT)	NA	NA	27	116	47.2613	13.4615	5542.02	NA	NA	NA	NA
16 EXPT 72 LATE SPEC PYT CAS	2016	72	CAS	CAS	3037	83	3	14	45	ND150797	ND090832/ND070499	NA	NA	26	112	49.88	5.61394	7138.42	NA	NA	NA	NA
16 EXPT 72 LATE SPEC PYT CAS	2016	72	CAS	CAS	3038	86	3	14	44	ND150807	ND090963/08BT70-1	NA	NA	28	110	47.6354	5.73996	6022.62	NA	NA	NA	NA
16 EXPT 72 LATE SPEC PYT CAS	2016	72	CAS	CAS	3039	81	3	14	43	ND150781	ND090787/ND081419	NA	NA	27	126	48.2589	4.86324	5824.34	NA	NA	NA	NA
16 EXPT 72 LATE SPEC PYT CAS	2016	72	CAS	CAS	3040	80	3	14	42	ND150642	ND090016/ND090344	NA	NA	30	118	49.3812	9.50465	6146.98	NA	NA	NA	NA
16 EXPT 72 LATE SPEC PYT CAS	2016	72	CAS	CAS	3041	87	3	14	41	ND150837	ND091169/ND080453	NA	NA	28	124	49.6306	6.79135	5750.4	NA	NA	NA	NA
16 EXPT 72 LATE SPEC PYT CAS	2016	72	CAS	CAS	3042	84	3	14	40	ND150799	ND090838/ND090293	NA	NA	27	120	52.4987	4.42799	6627.58	NA	NA	NA	NA
16 EXPT 72 LATE SPEC PYT CAS	2016	72	CAS	CAS	3043	78	3	14	39	ND150603	ND081419/ND090796	NA	NA	27	122	47.8848	10.4751	6466.26	NA	NA	NA	NA
16 EXPT 72 LATE SPEC PYT CAS	2016	72	CAS	CAS	3044	85	3	14	38	ND150800	ND090911/ND081419	NA	NA	24	118	50.7529	15.8589	5622.68	NA	NA	NA	NA
16 EXPT 72 LATE SPEC PYT CAS	2016	72	CAS	CAS	3045	38	3	15	38	ND150414	ND080018/ND091169	NA	NA	26	114	49.5059	19.6946	5656.29	NA	NA	NA	NA
16 EXPT 72 LATE SPEC PYT CAS	2016	72	CAS	CAS	3046	35	3	15	39	ND150404	ND070497/ND090455	NA	NA	28	120	47.0119	9.54167	6130.17	NA	NA	NA	NA
16 EXPT 72 LATE SPEC PYT CAS	2016	72	CAS	CAS	3047	34	3	15	40	ND150403	ND070497/ND090455	NA	NA	28	114	47.1366	10.9505	6116.73	NA	NA	NA	NA
16 EXPT 72 LATE SPEC PYT CAS	2016	72	CAS	CAS	3048	41	3	15	41	ND150422	ND080321/ND051236	NA	NA	28	118	44.892	12.7351	5760.48	NA	NA	NA	NA
16 EXPT 72 LATE SPEC PYT CAS	2016	72	CAS	CAS	3049	37	3	15	42	ND150407	ND070499/ND090680	NA	NA	27	124	49.88	8.89704	6593.97	NA	NA	NA	NA
16 EXPT 72 LATE SPEC PYT CAS	2016	72	CAS	CAS	3050	39	3	15	43	ND150416	ND080095/MN08211	NA	NA	34	118	44.1438	4.04615	6990.55	NA	NA	NA	NA
16 EXPT 72 LATE SPEC PYT CAS	2016	72	CAS	CAS	3051	42	3	15	44	ND150428	ND080373/01G04-CC5B	NA	NA	26	112	48.633	6.06967	6560.36	NA	NA	NA	NA
16 EXPT 72 LATE SPEC PYT CAS	2016	72	CAS	CAS	3052	36	3	15	45	ND150406	ND070497/ND100250	NA	NA	30	116	45.8896	20.5201	6590.61	NA	NA	NA	NA
16 EXPT 72 LATE SPEC PYT CAS	2016	72	CAS	CAS	3053	43	3	15	46	ND150429	ND080373/01G04-CC5B	NA	NA	28	122	48.633	7.14419	6479.7	NA	NA	NA	NA
16 EXPT 72 LATE SPEC PYT CAS	2016	72	CAS	CAS	3054	44	3	15	47	ND150430	ND080373/01G04-CC5B	NA	NA	25	115	47.5107	12.3636	5767.2	NA	NA	NA	NA
16 EXPT 72 LATE SPEC PYT CAS	2016	72	CAS	CAS	3055	40	3	15	48	ND150419	ND080321/ND051236	NA	NA	28	116	47.6354	7.50956	5975.57	NA	NA	NA	NA
16 EXPT 72 LATE SPEC PYT CAS	2016	72	CAS	CAS	3056	1	3	15	49	ND150023	01G04-CC5B/ND091252	NA	NA	29	124	48.633	3.64809	6150.34	NA	NA	NA	NA
16 EXPT 72 LATE SPEC PYT CAS	2016	72	CAS	CAS	3057	2	3	15	50	ND150036	01G04-CC5B/ND091270	NA	NA	27	112	47.8848	8.845	6483.06	NA	NA	NA	NA
16 EXPT 72 LATE SPEC PYT CAS	2016	72	CAS	CAS	3058	4	3	15	51	ND150107	LEGGETT/ND080095	NA	NA	28	100	50.3788	5.96303	5999.1	NA	NA	NA	NA
16 EXPT 72 LATE SPEC PYT CAS	2016	72	CAS	CAS	3059	6	3	15	52	ND150131	LEGGETT/ND080217	NA	NA	27	118	48.8824	14.4196	5911.72	NA	NA	NA	NA
16 EXPT 72 LATE SPEC PYT CAS	2016	72	CAS	CAS	3060	11	3	15	53	ND150222	LEGGETT/ND090293	NA	NA	30	112	47.6354	1.14515	6691.43	NA	NA	NA	NA
16 EXPT 72 LATE SPEC PYT CAS	2016	72	CAS	CAS	3061	10	3	15	54	ND150221	LEGGETT/ND090293	NA	NA	28	102	46.139	10.1752	6140.25	NA	NA	NA	NA
16 EXPT 72 LATE SPEC PYT CAS	2016	72	CAS	CAS	3062	8	3	15	55	ND150214	LEGGETT/ND090293	NA	NA	27	112	50.5035	9.17394	5622.68	NA	NA	NA	NA
16 EXPT 72 LATE SPEC PYT CAS	2016	72	CAS	CAS	3063	7	3	15	56	ND150213	LEGGETT/ND090293	NA	NA	28	106	45.6402	12.9956	5394.15	NA	NA	NA	NA
16 EXPT 72 LATE SPEC PYT CAS	2016	72	CAS	CAS	3064	9	3	15	57	ND150216	LEGGETT/ND090293	NA	NA	26	112	48.633	13.5099	5582.35	NA	NA	NA	NA
16 EXPT 72 LATE SPEC PYT CAS	2016	72	CAS	CAS	3065	3	3	15	58	ND150067	DANCER/ND102082(M1180)	NA	NA	31	118	49.2565	5.01443	6288.13	NA	NA	NA	NA
16 EXPT 72 LATE SPEC PYT CAS	2016	72	CAS	CAS	3066	5	3	15	59	ND150109	LEGGETT/ND080101	NA	NA	29	108	47.0119	5.87291	6029.35	NA	NA	NA	NA
16 EXPT 72 LATE SPEC PYT CAS	2016	72	CAS	CAS	3067	48	3	16	59	ND150434	ND080373/01G04-CC5B	NA	NA	24	116	48.8824	5.60203	5286.6	NA	NA	NA	NA
16 EXPT 72 LATE SPEC PYT CAS	2016	72	CAS	CAS	3068	49	3	16	58	ND150436	ND080373/01G04-CC5B	NA	NA	25	108	49.5059	10.1277	6160.42	NA	NA	NA	NA
16 EXPT 72 LATE SPEC PYT CAS	2016	72	CAS	CAS	3069	55	3	16	57	ND150444	ND080373/ND091698	NA	NA	26	110	49.2565	9.30074	6325.1	NA	NA	NA	NA
16 EXPT 72 LATE SPEC PYT CAS	2016	72	CAS	CAS	3070	46	3	16	56	ND150432	ND080373/01G04-CC5B	NA	NA	27	110	45.6402	9.34428	5320.21	NA	NA	NA	NA
16 EXPT 72 LATE SPEC PYT CAS	2016	72	CAS	CAS	3071	51	3	16	55	ND150438	ND080373/ND091698	NA	NA	26	114	48.7577	5.83307	6402.4	NA	NA	NA	NA
16 EXPT 72 LATE SPEC PYT CAS	2016	72	CAS	CAS	3072	54	3	16	54	ND150443	ND080373/ND091698	NA	NA	26	108	50.0047	5.16122	6378.87	NA	NA	NA	NA
16 EXPT 72 LATE SPEC PYT CAS	2016	72	CAS	CAS	3073	47	3	16	53	ND150433	ND080373/01G04-CC5B	NA	NA	25	116	47.7601	5.04978	5468.09	NA	NA	NA	NA
16 EXPT 72 LATE SPEC PYT CAS	2016	72	CAS	CAS	3074	53	3	16	52	ND150442	ND080373/ND091698	NA	NA	26	126	49.6306	9.3671	6170.5	NA	NA	NA	NA
16 EXPT 72 LATE SPEC PYT CAS	2016	72	CAS	CAS	3075	52	3	16	51	ND150440	ND080373/ND091698	NA	NA	26	119	48.7577	8.39008	6099.92	NA	NA	NA	NA
16 EXPT 72 LATE SPEC PYT CAS	2016	72	CAS	CAS	3076	50	3	16	50	LEGGETT	OT294/PC94	CHECK	LEGGETT	27	104	47.2613	7.54011	6577.16	NA	NA	NA	NA
16 EXPT 72 LATE SPEC PYT CAS	2016	72	CAS	CAS	3077	45	3	16	49	ND150431	ND080373/01G04-CC5B	NA	NA	28	108	45.5155	6.06935	6688.07	NA	NA	NA	NA
16 EXPT 72 LATE SPEC PYT CAS	2016	72	CAS	CAS	3078	60	3	16	48	ND150479	ND080418/ND091837DM	NA	NA	27	115	45.6402	5.17023	6593.97	NA	NA	NA	NA
16 EXPT 72 LATE SPEC PYT CAS	2016	72	CAS	CAS	3079	58	3	16	47	ND150477	ND080418/ND091837DM	NA	NA	26	120	46.2637	7.23542	6224.28	NA	NA	NA	NA
16 EXPT 72 LATE SPEC PYT CAS	2016	72	CAS	CAS	3080	62	3	16	46	ND150500	ND080436/ND081418	NA	NA	25	116	46.8872	2.91779	6254.52	NA	NA	NA	NA
16 EXPT 72 LATE SPEC PYT CAS	2016	72	CAS	CAS	3081	59	3	16	45	ND150478	ND080418/ND091837DM	NA	NA	26	117	49.7553	7.19029	5952.05	NA	NA	NA	NA
16 EXPT 72 LATE SPEC PYT CAS	2016	72	CAS	CAS	3082	63	3	16	44	ND150504	ND080436/ND081418	NA	NA	24	120	49.88	4.05559	6288.13	NA	NA	NA	NA
16 EXPT 72 LATE SPEC PYT CAS	2016	72	CAS	CAS	3083	57	3	16	43	ND150476	ND080418/ND091691	NA	NA	25	112	49.3812	16.9655	6328.46	NA	NA	NA	NA
16 EXPT 72 LATE SPEC PYT CAS	2016	72	CAS	CAS	3084	65	3	16	42	ND150524	ND080453/01G04-CC5B	NA	NA	28	116	47.8848	10.2528	6486.42	NA	NA	NA	NA
16 EXPT 72 LATE SPEC PYT CAS	2016	72	CAS	CAS	3085	61	3	16	41	ND150498	ND080436/ND081418	NA	NA	24	121	50.5035	2.14819	5669.74	NA	NA	NA	NA
16 EXPT 72 LATE SPEC PYT CAS	2016	72	CAS	CAS	3086	64	3	16	40	ND150520	ND080453/01G04-CC5B	NA	NA	27	102	50.1294	2.39253	5582.35	NA	NA	NA	NA
16 EXPT 72 LATE SPEC PYT CAS	2016	72	CAS	CAS	3087	56	3	16	39	ND150451	ND080375/ND080321	NA	NA	23	111	51.8752	4.05464	5905	NA	NA	NA	NA
16 EXPT 72 LATE SPEC PYT CAS	2016	72	CAS	CAS	3088	66	3	16	38	ND150534	ND080609/ND081404	NA	NA	27	114	50.1294	11.6005	5753.76	NA	NA	NA	NA
16 EXPT 72 LATE SPEC PYT CAS	2016	72	CAS	CAS	3089	109	3	17	38	ND151047	WIX8787-3/ND080453	NA	NA	26	111	49.6306	10.8609	6839.31	NA	NA	NA	NA
16 EXPT 72 LATE SPEC PYT CAS	2016	72	CAS	CAS	3090	103	3	17	39	ND150918	ND102082/ND080375(M1180)	NA	NA	26	110	49.5059	15.7871	5747.04	NA	NA	NA	NA
16 EXPT 72 LATE SPEC PYT CAS	2016	72	CAS	CAS	3091	106	3	17	40	ND151042	WIX8787-3/ND080453	NA	NA	26	108	45.7649	4.36305	7313.19	NA	NA	NA	NA
16 EXPT 72 LATE SPEC PYT CAS	2016	72	CAS	CAS	3092	102	3	17	41	ND150916	ND102082/ND080375(M1180)	NA	NA	27	114	49.0071	10.6711	6069.68	NA	NA	NA	NA
16 EXPT 72 LATE SPEC PYT CAS	2016	72	CAS	CAS	3093	110	3	17	42	ND151048	WIX8787-3/ND080453	NA	NA	26	113	49.3812	13.7897	6553.64	NA	NA	NA	NA
16 EXPT 72 LATE SPEC PYT CAS	2016	72	CAS	CAS	3094	105	3	17	43	ND151040	WIX8787-3/ND060249	NA	NA	26	108	46.2637	14.9008	6506.59	NA	NA	NA	NA
16 EXPT 72 LATE SPEC PYT CAS	2016	72	CAS	CAS	3095	108	3	17	44	ND151045	WIX8787-3/ND080453	NA	NA	26	112	49.6306	8.97398	6846.03	NA	NA	NA	NA
16 EXPT 72 LATE SPEC PYT CAS	2016	72	CAS	CAS	3096	101	3	17	45	ND150914	ND102082/ND080375(M1180)	NA	NA	26	112	49.5059	16.5306	6207.47	NA	NA	NA	NA
16 EXPT 72 LATE SPEC PYT CAS	2016	72	CAS	CAS	3097	107	3	17	46	ND151043	WIX8787-3/ND080453	NA	NA	26	110	48.8824	9.48792	7232.53	NA	NA	NA	NA
16 EXPT 72 LATE SPEC PYT CAS	2016	72	CAS	CAS	3098	104	3	17	47	ND151034	WIX8787-1/ND090284F	NA	NA	26	116	48.7577	10.1783	6936.77	NA	NA	NA	NA
16 EXPT 72 LATE SPEC PYT CAS	2016	72	CAS	CAS	3099	100	3	17	48	ND150909	ND102082/ND080373(M1180)	NA	NA	27	122	49.7553	4.56927	5773.92	NA	NA	NA	NA
16 EXPT 72 LATE SPEC PYT CAS	2016	72	CAS	CAS	3100	13	3	17	49	ND150226	LEGGETT/ND090293	NA	NA	26	102	48.2589	6.74441	6916.61	NA	NA	NA	NA
16 EXPT 72 LATE SPEC PYT CAS	2016	72	CAS	CAS	3101	22	3	17	50	ND150326	ND040076/ND100250	NA	NA	30	122	40.7769	12.6328	5555.47	NA	NA	NA	NA
16 EXPT 72 LATE SPEC PYT CAS	2016	72	CAS	CAS	3102	12	3	17	51	ND150223	LEGGETT/ND090293	NA	NA	26	110	50.3788	2.41667	6210.83	NA	NA	NA	NA
16 EXPT 72 LATE SPEC PYT CAS	2016	72	CAS	CAS	3103	20	3	17	52	ND150298	MN08211/ND090550	NA	NA	29	114	48.633	3.60771	7145.15	NA	NA	NA	NA
16 EXPT 72 LATE SPEC PYT CAS	2016	72	CAS	CAS	3104	18	3	17	53	ND150292	MN08211/ND090550	NA	NA	27	116	48.8824	4.32902	6496.5	NA	NA	NA	NA
16 EXPT 72 LATE SPEC PYT CAS	2016	72	CAS	CAS	3105	19	3	17	54	ND150297	MN08211/ND090550	NA	NA	29	110	46.8872	6.03304	6916.61	NA	NA	NA	NA
16 EXPT 72 LATE SPEC PYT CAS	2016	72	CAS	CAS	3106	17	3	17	55	ND150275	MARION/ND051037	NA	NA	28	106	47.5107	6.90604	6402.4	NA	NA	NA	NA
16 EXPT 72 LATE SPEC PYT CAS	2016	72	CAS	CAS	3107	15	3	17	56	ND150262	LEGGETT/ND090395	NA	NA	24	106	46.3884	18.3875	5585.72	NA	NA	NA	NA
16 EXPT 72 LATE SPEC PYT CAS	2016	72	CAS	CAS	3108	14	3	17	57	ND150258	LEGGETT/ND090395	NA	NA	28	110	47.7601	11.9327	5592.44	NA	NA	NA	NA
16 EXPT 72 LATE SPEC PYT CAS	2016	72	CAS	CAS	3109	21	3	17	58	ND150312	ND020965/ND081418	NA	NA	26	122	51.7505	6.04633	6093.2	NA	NA	NA	NA
16 EXPT 72 LATE SPEC PYT CAS	2016	72	CAS	CAS	3110	16	3	17	59	ND150265	LEGGETT/ND090395	NA	NA	26	106	50.1294	7.26365	5787.37	NA	NA	NA	NA
16 EXPT 72 LATE SPEC PYT CAS	2016	72	CAS	CAS	3111	74	3	18	59	ND150586	ND081418/ND090507	NA	NA	28	124	48.2589	6.88836	5689.9	NA	NA	NA	NA
16 EXPT 72 LATE SPEC PYT CAS	2016	72	CAS	CAS	3112	72	3	18	58	ND150579	ND081418/ND090507	NA	NA	29	123	45.0167	8.8842	5572.27	NA	NA	NA	NA
16 EXPT 72 LATE SPEC PYT CAS	2016	72	CAS	CAS	3113	69	3	18	57	ND150542	ND081404/01G04-CC5B	NA	NA	26	114	45.3908	8.50211	6372.15	NA	NA	NA	NA
16 EXPT 72 LATE SPEC PYT CAS	2016	72	CAS	CAS	3114	77	3	18	56	ND150588	ND081418/ND090507	NA	NA	28	126	46.6378	10.6225	6294.85	NA	NA	NA	NA
16 EXPT 72 LATE SPEC PYT CAS	2016	72	CAS	CAS	3115	75	3	18	55	DEON	SESQUI*2/BETTONG//MN02108	CHECK	DEON	26	108	48.3836	10.857	6792.26	NA	NA	NA	NA
16 EXPT 72 LATE SPEC PYT CAS	2016	72	CAS	CAS	3116	70	3	18	54	ND150545	ND081404/LEGGETT	NA	NA	25	108	45.0167	14.0259	5444.56	NA	NA	NA	NA
16 EXPT 72 LATE SPEC PYT CAS	2016	72	CAS	CAS	3117	68	3	18	53	ND150541	ND081404/01G04-CC5B	NA	NA	25	116	45.8896	8.7293	6940.13	NA	NA	NA	NA
16 EXPT 72 LATE SPEC PYT CAS	2016	72	CAS	CAS	3118	67	3	18	52	ND150539	ND081404/01G04-CC5B	NA	NA	27	116	44.6426	4.10902	5548.75	NA	NA	NA	NA
16 EXPT 72 LATE SPEC PYT CAS	2016	72	CAS	CAS	3119	73	3	18	51	ND150580	ND081418/ND090507	NA	NA	27	130	46.6378	10.27	5999.1	NA	NA	NA	NA
16 EXPT 72 LATE SPEC PYT CAS	2016	72	CAS	CAS	3120	76	3	18	50	ND150587	ND081418/ND090507	NA	NA	28	126	48.3836	6.90139	5794.09	NA	NA	NA	NA
16 EXPT 72 LATE SPEC PYT CAS	2016	72	CAS	CAS	3121	71	3	18	49	ND150577	ND081418/ND090507	NA	NA	27	129	46.0143	7.0565	6304.94	NA	NA	NA	NA
16 EXPT 72 LATE SPEC PYT CAS	2016	72	CAS	CAS	4001	22	4	18	48	ND150326	ND040076/ND100250	NA	NA	29	121	40.1534	9.85619	6029.35	NA	NA	NA	NA
16 EXPT 72 LATE SPEC PYT CAS	2016	72	CAS	CAS	4002	11	4	18	47	ND150222	LEGGETT/ND090293	NA	NA	29	109	46.6378	1.29805	6731.76	NA	NA	NA	NA
16 EXPT 72 LATE SPEC PYT CAS	2016	72	CAS	CAS	4003	44	4	18	46	ND150430	ND080373/01G04-CC5B	NA	NA	24	114	48.2589	9.9766	6032.71	NA	NA	NA	NA
16 EXPT 72 LATE SPEC PYT CAS	2016	72	CAS	CAS	4004	99	4	18	45	ND150908	ND102082/ND080373(M1180)	NA	NA	30	120	48.2589	4.67544	6130.17	NA	NA	NA	NA
16 EXPT 72 LATE SPEC PYT CAS	2016	72	CAS	CAS	4005	88	4	18	44	ND150838	ND091202/01G04-CC5B	NA	NA	27	112	45.7649	1.7007	5794.09	NA	NA	NA	NA
16 EXPT 72 LATE SPEC PYT CAS	2016	72	CAS	CAS	4006	55	4	18	43	ND150444	ND080373/ND091698	NA	NA	26	112	48.633	6.72936	6432.65	NA	NA	NA	NA
16 EXPT 72 LATE SPEC PYT CAS	2016	72	CAS	CAS	4007	77	4	18	42	ND150588	ND081418/ND090507	NA	NA	28	130	48.2589	8.9193	6163.78	NA	NA	NA	NA
16 EXPT 72 LATE SPEC PYT CAS	2016	72	CAS	CAS	4008	110	4	18	41	ND151048	WIX8787-3/ND080453	NA	NA	24	112	48.0095	10.9757	6365.43	NA	NA	NA	NA
16 EXPT 72 LATE SPEC PYT CAS	2016	72	CAS	CAS	4009	66	4	18	40	ND150534	ND080609/ND081404	NA	NA	26	104	49.0071	10.3054	5612.6	NA	NA	NA	NA
16 EXPT 72 LATE SPEC PYT CAS	2016	72	CAS	CAS	4010	121	4	18	39	ND151117	08BT70-1/ND090550	NA	NA	25	108	47.8848	6.69851	6331.82	NA	NA	NA	NA
16 EXPT 72 LATE SPEC PYT CAS	2016	72	CAS	CAS	4011	33	4	18	38	ND150401	ND070388/ND081408	NA	NA	26	112	45.3908	10.4943	5602.52	NA	NA	NA	NA
16 EXPT 72 LATE SPEC PYT CAS	2016	72	CAS	CAS	4012	107	4	19	38	ND151043	WIX8787-3/ND080453	NA	NA	26	104	48.5083	10.6497	6745.21	NA	NA	NA	NA
16 EXPT 72 LATE SPEC PYT CAS	2016	72	CAS	CAS	4013	8	4	19	39	ND150214	LEGGETT/ND090293	NA	NA	27	108	47.6354	10.4561	5747.04	NA	NA	NA	NA
16 EXPT 72 LATE SPEC PYT CAS	2016	72	CAS	CAS	4014	41	4	19	40	ND150422	ND080321/ND051236	NA	NA	28	113	44.0191	NA	NA	NA	NA	NA	NA
16 EXPT 72 LATE SPEC PYT CAS	2016	72	CAS	CAS	4015	52	4	19	41	ND150440	ND080373/ND091698	NA	NA	26	116	49.0071	6.62894	5760.48	NA	NA	NA	NA
16 EXPT 72 LATE SPEC PYT CAS	2016	72	CAS	CAS	4016	118	4	19	42	ND151101	08BT70-1/ND090550	NA	NA	27	110	49.1318	6.37259	6963.66	NA	NA	NA	NA
16 EXPT 72 LATE SPEC PYT CAS	2016	72	CAS	CAS	4017	19	4	19	43	ND150297	MN08211/ND090550	NA	NA	29	105	45.8896	4.85388	6762.01	NA	NA	NA	NA
16 EXPT 72 LATE SPEC PYT CAS	2016	72	CAS	CAS	4018	63	4	19	44	ND150504	ND080436/ND081418	NA	NA	24	115	50.0047	3.65217	6029.35	NA	NA	NA	NA
16 EXPT 72 LATE SPEC PYT CAS	2016	72	CAS	CAS	4019	30	4	19	45	ND150385	ND060897/ND080619	NA	NA	26	116	50.5035	5.32499	5636.13	NA	NA	NA	NA
16 EXPT 72 LATE SPEC PYT CAS	2016	72	CAS	CAS	4020	96	4	19	46	ND150884	ND091698/ND080418	NA	NA	26	100	47.7601	3.71875	5592.44	NA	NA	NA	NA
16 EXPT 72 LATE SPEC PYT CAS	2016	72	CAS	CAS	4021	74	4	19	47	ND150586	ND081418/ND090507	NA	NA	27	114	47.8848	5.83203	5162.25	NA	NA	NA	NA
16 EXPT 72 LATE SPEC PYT CAS	2016	72	CAS	CAS	4022	85	4	19	48	ND150800	ND090911/ND081419	NA	NA	23	107	49.3812	11.0561	4913.55	NA	NA	NA	NA
16 EXPT 72 LATE SPEC PYT CAS	2016	72	CAS	CAS	4023	101	4	19	49	ND150914	ND102082/ND080375(M1180)	NA	NA	26	106	49.5059	16.5968	5676.46	NA	NA	NA	NA
16 EXPT 72 LATE SPEC PYT CAS	2016	72	CAS	CAS	4024	112	4	19	50	ND151085	08BT70-1/ND090550	NA	NA	27	102	48.2589	2.91038	6637.66	NA	NA	NA	NA
16 EXPT 72 LATE SPEC PYT CAS	2016	72	CAS	CAS	4025	24	4	19	51	ND150336	ND041654(HIFI)/ND091698	NA	NA	27	114	45.8896	14.0501	5905	NA	NA	NA	NA
16 EXPT 72 LATE SPEC PYT CAS	2016	72	CAS	CAS	4026	57	4	19	52	ND150476	ND080418/ND091691	NA	NA	26	106	48.7577	11.0335	5925.16	NA	NA	NA	NA
16 EXPT 72 LATE SPEC PYT CAS	2016	72	CAS	CAS	4027	2	4	19	53	ND150036	01G04-CC5B/ND091270	NA	NA	27	110	47.0119	4.61157	6506.59	NA	NA	NA	NA
16 EXPT 72 LATE SPEC PYT CAS	2016	72	CAS	CAS	4028	68	4	19	54	ND150541	ND081404/01G04-CC5B	NA	NA	26	107	45.8896	8.63478	5972.21	NA	NA	NA	NA
16 EXPT 72 LATE SPEC PYT CAS	2016	72	CAS	CAS	4029	13	4	19	55	ND150226	LEGGETT/ND090293	NA	NA	26	99	47.7601	6.04851	6096.56	NA	NA	NA	NA
16 EXPT 72 LATE SPEC PYT CAS	2016	72	CAS	CAS	4030	79	4	19	56	ND150635	ND081924/ND090666(TR.CR.MNT)	NA	NA	27	112	47.0119	13.0677	5162.25	NA	NA	NA	NA
16 EXPT 72 LATE SPEC PYT CAS	2016	72	CAS	CAS	4031	35	4	19	57	ND150404	ND070497/ND090455	NA	NA	28	108	46.2637	9.99322	5952.05	NA	NA	NA	NA
16 EXPT 72 LATE SPEC PYT CAS	2016	72	CAS	CAS	4032	46	4	19	58	ND150432	ND080373/01G04-CC5B	NA	NA	28	108	45.5155	4.73344	6442.73	NA	NA	NA	NA
16 EXPT 72 LATE SPEC PYT CAS	2016	72	CAS	CAS	4033	90	4	19	59	ND150842	ND091202/01G04-CC5B	NA	NA	26	106	47.386	2.70681	5525.22	NA	NA	NA	NA
16 EXPT 72 LATE SPEC PYT CAS	2016	72	CAS	CAS	4034	39	4	20	59	ND150416	ND080095/MN08211	NA	NA	33	104	41.7745	3.01141	4711.9	NA	NA	NA	NA
16 EXPT 72 LATE SPEC PYT CAS	2016	72	CAS	CAS	4035	105	4	20	58	ND151040	WIX8787-3/ND060249	NA	NA	26	104	46.8872	16.6873	6180.58	NA	NA	NA	NA
16 EXPT 72 LATE SPEC PYT CAS	2016	72	CAS	CAS	4036	94	4	20	57	ND150879	ND091698/ND080375	NA	NA	26	106	49.2565	8.02497	5921.8	NA	NA	NA	NA
16 EXPT 72 LATE SPEC PYT CAS	2016	72	CAS	CAS	4037	6	4	20	56	ND150131	LEGGETT/ND080217	NA	NA	27	114	46.7625	17.7789	5837.78	NA	NA	NA	NA
16 EXPT 72 LATE SPEC PYT CAS	2016	72	CAS	CAS	4038	28	4	20	55	ND150341	ND041654(HIFI)/ND091698	NA	NA	26	100	47.2613	16.6044	5794.09	NA	NA	NA	NA
16 EXPT 72 LATE SPEC PYT CAS	2016	72	CAS	CAS	4039	116	4	20	54	ND151098	08BT70-1/ND090550	NA	NA	29	106	46.5131	6.24083	5498.33	NA	NA	NA	NA
16 EXPT 72 LATE SPEC PYT CAS	2016	72	CAS	CAS	4040	72	4	20	53	ND150579	ND081418/ND090507	NA	NA	28	114	47.5107	5.53371	5881.47	NA	NA	NA	NA
16 EXPT 72 LATE SPEC PYT CAS	2016	72	CAS	CAS	4041	83	4	20	52	ND150797	ND090832/ND070499	NA	NA	26	111	49.7553	3.17276	6711.6	NA	NA	NA	NA
16 EXPT 72 LATE SPEC PYT CAS	2016	72	CAS	CAS	4042	17	4	20	51	ND150275	MARION/ND051037	NA	NA	28	100	46.3884	6.27268	6483.06	NA	NA	NA	NA
16 EXPT 72 LATE SPEC PYT CAS	2016	72	CAS	CAS	4043	61	4	20	50	ND150498	ND080436/ND081418	NA	NA	24	110	48.1342	2.51861	5326.93	NA	NA	NA	NA
16 EXPT 72 LATE SPEC PYT CAS	2016	72	CAS	CAS	4044	50	4	20	49	LEGGETT	OT294/PC94	CHECK	LEGGETT	26	96	47.386	8.3937	5548.75	NA	NA	NA	NA
16 EXPT 72 LATE SPEC PYT CAS	2016	72	CAS	CAS	4045	84	4	20	48	ND150799	ND090838/ND090293	NA	NA	26	108	51.8752	4.55197	6563.72	NA	NA	NA	NA
16 EXPT 72 LATE SPEC PYT CAS	2016	72	CAS	CAS	4046	40	4	20	47	ND150419	ND080321/ND051236	NA	NA	28	108	47.6354	6.7049	5626.05	NA	NA	NA	NA
16 EXPT 72 LATE SPEC PYT CAS	2016	72	CAS	CAS	4047	51	4	20	46	ND150438	ND080373/ND091698	NA	NA	26	107	48.3836	3.92291	6015.9	NA	NA	NA	NA
16 EXPT 72 LATE SPEC PYT CAS	2016	72	CAS	CAS	4048	106	4	20	45	ND151042	WIX8787-3/ND080453	NA	NA	26	102	49.6306	4.33496	6883	NA	NA	NA	NA
16 EXPT 72 LATE SPEC PYT CAS	2016	72	CAS	CAS	4049	117	4	20	44	ND151099	08BT70-1/ND090550	NA	NA	26	95	50.2541	6.00772	6093.2	NA	NA	NA	NA
16 EXPT 72 LATE SPEC PYT CAS	2016	72	CAS	CAS	4050	62	4	20	43	ND150500	ND080436/ND081418	NA	NA	26	112	47.8848	2.23182	6146.98	NA	NA	NA	NA
16 EXPT 72 LATE SPEC PYT CAS	2016	72	CAS	CAS	4051	7	4	20	42	ND150213	LEGGETT/ND090293	NA	NA	28	103	45.0167	8.24158	5787.37	NA	NA	NA	NA
16 EXPT 72 LATE SPEC PYT CAS	2016	72	CAS	CAS	4052	95	4	20	41	ND150881	ND091698/ND080375	NA	NA	27	116	48.1342	4.95175	6059.59	NA	NA	NA	NA
16 EXPT 72 LATE SPEC PYT CAS	2016	72	CAS	CAS	4053	29	4	20	40	ND150383	ND060497/ND091169	NA	NA	25	113	50.2541	3.20179	5995.74	NA	NA	NA	NA
16 EXPT 72 LATE SPEC PYT CAS	2016	72	CAS	CAS	4054	18	4	20	39	ND150292	MN08211/ND090550	NA	NA	27	114	47.5107	3.80254	7420.73	NA	NA	NA	NA
16 EXPT 72 LATE SPEC PYT CAS	2016	72	CAS	CAS	4055	73	4	20	38	ND150580	ND081418/ND090507	NA	NA	27	120	47.8848	8.31382	5740.31	NA	NA	NA	NA
16 EXPT 72 LATE SPEC PYT CAS	2016	72	CAS	CAS	4056	15	4	21	38	ND150262	LEGGETT/ND090395	NA	NA	24	108	46.3884	12.4924	6224.28	NA	NA	NA	NA
16 EXPT 72 LATE SPEC PYT CAS	2016	72	CAS	CAS	4057	114	4	21	39	ND151088	08BT70-1/ND090550	NA	NA	30	110	47.1366	9.21756	6812.42	NA	NA	NA	NA
16 EXPT 72 LATE SPEC PYT CAS	2016	72	CAS	CAS	4058	37	4	21	40	ND150407	ND070499/ND090680	NA	NA	26	112	50.3788	8.73147	6120.09	NA	NA	NA	NA
16 EXPT 72 LATE SPEC PYT CAS	2016	72	CAS	CAS	4059	59	4	21	41	ND150478	ND080418/ND091837DM	NA	NA	26	110	49.1318	5.1167	5874.75	NA	NA	NA	NA
16 EXPT 72 LATE SPEC PYT CAS	2016	72	CAS	CAS	4060	48	4	21	42	ND150434	ND080373/01G04-CC5B	NA	NA	26	112	48.0095	3.8683	6022.62	NA	NA	NA	NA
16 EXPT 72 LATE SPEC PYT CAS	2016	72	CAS	CAS	4061	103	4	21	43	ND150918	ND102082/ND080375(M1180)	NA	NA	26	107	49.88	9.21873	5884.83	NA	NA	NA	NA
16 EXPT 72 LATE SPEC PYT CAS	2016	72	CAS	CAS	4062	4	4	21	44	ND150107	LEGGETT/ND080095	NA	NA	27	96	49.88	5.8	5679.82	NA	NA	NA	NA
16 EXPT 72 LATE SPEC PYT CAS	2016	72	CAS	CAS	4063	92	4	21	45	ND150853	ND091202/ND080453	NA	NA	26	114	48.2589	3.62343	6140.25	NA	NA	NA	NA
16 EXPT 72 LATE SPEC PYT CAS	2016	72	CAS	CAS	4064	26	4	21	46	ND150339	ND041654(HIFI)/ND091698	NA	NA	26	102	47.6354	3.07174	6089.84	NA	NA	NA	NA
16 EXPT 72 LATE SPEC PYT CAS	2016	72	CAS	CAS	4065	70	4	21	47	ND150545	ND081404/LEGGETT	NA	NA	25	106	49.3812	13.3245	5303.4	NA	NA	NA	NA
16 EXPT 72 LATE SPEC PYT CAS	2016	72	CAS	CAS	4066	81	4	21	48	ND150781	ND090787/ND081419	NA	NA	26	115	48.1342	5.06539	5602.52	NA	NA	NA	NA
16 EXPT 72 LATE SPEC PYT CAS	2016	72	CAS	CAS	4067	32	4	21	49	ND150394	ND061868/ND080445	NA	NA	26	118	46.3884	7.12131	6150.34	NA	NA	NA	NA
16 EXPT 72 LATE SPEC PYT CAS	2016	72	CAS	CAS	4068	109	4	21	50	ND151047	WIX8787-3/ND080453	NA	NA	25	108	49.5059	8.17017	6399.04	NA	NA	NA	NA
16 EXPT 72 LATE SPEC PYT CAS	2016	72	CAS	CAS	4069	87	4	21	51	ND150837	ND091169/ND080453	NA	NA	27	108	49.6306	3.47326	5844.5	NA	NA	NA	NA
16 EXPT 72 LATE SPEC PYT CAS	2016	72	CAS	CAS	4070	120	4	21	52	ND151116	08BT70-1/ND090550	NA	NA	26	98	48.8824	6.99146	6298.21	NA	NA	NA	NA
16 EXPT 72 LATE SPEC PYT CAS	2016	72	CAS	CAS	4071	43	4	21	53	ND150429	ND080373/01G04-CC5B	NA	NA	28	108	47.6354	5.00677	6449.45	NA	NA	NA	NA
16 EXPT 72 LATE SPEC PYT CAS	2016	72	CAS	CAS	4072	21	4	21	54	ND150312	ND020965/ND081418	NA	NA	26	118	50.5035	2.97919	6136.89	NA	NA	NA	NA
16 EXPT 72 LATE SPEC PYT CAS	2016	72	CAS	CAS	4073	10	4	21	55	ND150221	LEGGETT/ND090293	NA	NA	27	98	42.2733	9.72852	5397.51	NA	NA	NA	NA
16 EXPT 72 LATE SPEC PYT CAS	2016	72	CAS	CAS	4074	98	4	21	56	ND150906	ND102082/ND080373(M1180)	NA	NA	29	118	46.3884	6.87628	5921.8	NA	NA	NA	NA
16 EXPT 72 LATE SPEC PYT CAS	2016	72	CAS	CAS	4075	54	4	21	57	ND150443	ND080373/ND091698	NA	NA	26	102	49.2565	3.48777	6180.58	NA	NA	NA	NA
16 EXPT 72 LATE SPEC PYT CAS	2016	72	CAS	CAS	4076	76	4	21	58	ND150587	ND081418/ND090507	NA	NA	27	116	46.0143	9.19544	3834.72	NA	NA	NA	NA
16 EXPT 72 LATE SPEC PYT CAS	2016	72	CAS	CAS	4077	65	4	21	59	ND150524	ND080453/01G04-CC5B	NA	NA	28	112	48.1342	6.04969	6493.14	NA	NA	NA	NA
16 EXPT 72 LATE SPEC PYT CAS	2016	72	CAS	CAS	4078	56	4	22	59	ND150451	ND080375/ND080321	NA	NA	23	114	50.6282	4.14384	5373.98	NA	NA	NA	NA
16 EXPT 72 LATE SPEC PYT CAS	2016	72	CAS	CAS	4079	111	4	22	58	ND151079	08BT70-1/ND090550	NA	NA	28	106	47.6354	4.50992	5760.48	NA	NA	NA	NA
16 EXPT 72 LATE SPEC PYT CAS	2016	72	CAS	CAS	4080	78	4	22	57	ND150603	ND081419/ND090796	NA	NA	27	106	48.2589	6.25857	6472.98	NA	NA	NA	NA
16 EXPT 72 LATE SPEC PYT CAS	2016	72	CAS	CAS	4081	100	4	22	56	ND150909	ND102082/ND080373(M1180)	NA	NA	26	122	50.6282	4.77582	5726.87	NA	NA	NA	NA
16 EXPT 72 LATE SPEC PYT CAS	2016	72	CAS	CAS	4082	12	4	22	55	ND150223	LEGGETT/ND090293	NA	NA	26	108	49.0071	1.59414	5962.13	NA	NA	NA	NA
16 EXPT 72 LATE SPEC PYT CAS	2016	72	CAS	CAS	4083	89	4	22	54	ND150841	ND091202/01G04-CC5B	NA	NA	27	107	47.0119	4.35592	5306.77	NA	NA	NA	NA
16 EXPT 72 LATE SPEC PYT CAS	2016	72	CAS	CAS	4084	67	4	22	53	ND150539	ND081404/01G04-CC5B	NA	NA	28	106	44.6426	3.60194	5555.47	NA	NA	NA	NA
16 EXPT 72 LATE SPEC PYT CAS	2016	72	CAS	CAS	4085	23	4	22	52	ND150327	ND040076/ND100250	NA	NA	30	117	44.0191	8.64576	5464.73	NA	NA	NA	NA
16 EXPT 72 LATE SPEC PYT CAS	2016	72	CAS	CAS	4086	45	4	22	51	ND150431	ND080373/01G04-CC5B	NA	NA	28	108	44.892	6.84549	5851.22	NA	NA	NA	NA
16 EXPT 72 LATE SPEC PYT CAS	2016	72	CAS	CAS	4087	1	4	22	50	ND150023	01G04-CC5B/ND091252	NA	NA	29	124	47.2613	3.27691	6274.69	NA	NA	NA	NA
16 EXPT 72 LATE SPEC PYT CAS	2016	72	CAS	CAS	4088	34	4	22	49	ND150403	ND070497/ND090455	NA	NA	28	104	47.386	10.4577	5992.38	NA	NA	NA	NA
16 EXPT 72 LATE SPEC PYT CAS	2016	72	CAS	CAS	4089	16	4	22	48	ND150265	LEGGETT/ND090395	NA	NA	27	108	50.1294	4.60111	6049.51	NA	NA	NA	NA
16 EXPT 72 LATE SPEC PYT CAS	2016	72	CAS	CAS	4090	49	4	22	47	ND150436	ND080373/01G04-CC5B	NA	NA	26	104	48.5083	6.27348	6120.09	NA	NA	NA	NA
16 EXPT 72 LATE SPEC PYT CAS	2016	72	CAS	CAS	4091	27	4	22	46	ND150340	ND041654(HIFI)/ND091698	NA	NA	26	110	46.7625	11.6404	6056.23	NA	NA	NA	NA
16 EXPT 72 LATE SPEC PYT CAS	2016	72	CAS	CAS	4092	104	4	22	45	ND151034	WIX8787-1/ND090284F	NA	NA	26	104	49.0071	10.2872	6294.85	NA	NA	NA	NA
16 EXPT 72 LATE SPEC PYT CAS	2016	72	CAS	CAS	4093	60	4	22	44	ND150479	ND080418/ND091837DM	NA	NA	26	110	47.0119	7.634	5693.26	NA	NA	NA	NA
16 EXPT 72 LATE SPEC PYT CAS	2016	72	CAS	CAS	4094	5	4	22	43	ND150109	LEGGETT/ND080101	NA	NA	29	104	47.2613	4.46271	6173.86	NA	NA	NA	NA
16 EXPT 72 LATE SPEC PYT CAS	2016	72	CAS	CAS	4095	71	4	22	42	ND150577	ND081418/ND090507	NA	NA	29	120	48.1342	4.6537	6909.89	NA	NA	NA	NA
16 EXPT 72 LATE SPEC PYT CAS	2016	72	CAS	CAS	4096	115	4	22	41	ND151097	08BT70-1/ND090550	NA	NA	27	106	50.5035	5.55062	6506.59	NA	NA	NA	NA
16 EXPT 72 LATE SPEC PYT CAS	2016	72	CAS	CAS	4097	38	4	22	40	ND150414	ND080018/ND091169	NA	NA	26	112	49.7553	14.6917	6005.82	NA	NA	NA	NA
16 EXPT 72 LATE SPEC PYT CAS	2016	72	CAS	CAS	4098	82	4	22	39	ND150790	ND090787/ND081419	NA	NA	27	126	50.5035	5.93174	5908.36	NA	NA	NA	NA
16 EXPT 72 LATE SPEC PYT CAS	2016	72	CAS	CAS	4099	93	4	22	38	ND150875	ND091691/ND080445	NA	NA	28	122	46.8872	7.08454	6241.08	NA	NA	NA	NA
16 EXPT 72 LATE SPEC PYT CAS	2016	72	CAS	CAS	4100	25	4	23	38	HIFI	ND90141/ND900118	CHECK	HIFI	28	109	46.5131	24.7665	5612.6	NA	NA	NA	NA
16 EXPT 72 LATE SPEC PYT CAS	2016	72	CAS	CAS	4101	58	4	23	39	ND150477	ND080418/ND091837DM	NA	NA	27	122	47.386	7.61036	6227.64	NA	NA	NA	NA
16 EXPT 72 LATE SPEC PYT CAS	2016	72	CAS	CAS	4102	14	4	23	40	ND150258	LEGGETT/ND090395	NA	NA	29	116	45.8896	14.3696	3582.66	NA	NA	NA	NA
16 EXPT 72 LATE SPEC PYT CAS	2016	72	CAS	CAS	4103	102	4	23	41	ND150916	ND102082/ND080375(M1180)	NA	NA	29	120	49.1318	17.1042	5582.35	NA	NA	NA	NA
16 EXPT 72 LATE SPEC PYT CAS	2016	72	CAS	CAS	4104	113	4	23	42	ND151087	08BT70-1/ND090550	NA	NA	27	106	50.2541	3.94781	6439.37	NA	NA	NA	NA
16 EXPT 72 LATE SPEC PYT CAS	2016	72	CAS	CAS	4105	3	4	23	43	ND150067	DANCER/ND102082(M1180)	NA	NA	31	114	46.7625	4.33236	5743.67	NA	NA	NA	NA
16 EXPT 72 LATE SPEC PYT CAS	2016	72	CAS	CAS	4106	91	4	23	44	ND150850	ND091202/ND080453	NA	NA	27	108	46.139	9.6714	5911.72	NA	NA	NA	NA
16 EXPT 72 LATE SPEC PYT CAS	2016	72	CAS	CAS	4107	36	4	23	45	ND150406	ND070497/ND100250	NA	NA	29	100	46.2637	14.6787	6348.63	NA	NA	NA	NA
16 EXPT 72 LATE SPEC PYT CAS	2016	72	CAS	CAS	4108	69	4	23	46	ND150542	ND081404/01G04-CC5B	NA	NA	25	108	48.1342	5.59938	6476.34	NA	NA	NA	NA
16 EXPT 72 LATE SPEC PYT CAS	2016	72	CAS	CAS	4109	47	4	23	47	ND150433	ND080373/01G04-CC5B	NA	NA	25	106	49.0071	2.70946	6073.04	NA	NA	NA	NA
16 EXPT 72 LATE SPEC PYT CAS	2016	72	CAS	CAS	4110	80	4	23	48	ND150642	ND090016/ND090344	NA	NA	28	111	50.2541	9.73744	6220.91	NA	NA	NA	NA
16 EXPT 72 LATE SPEC PYT CAS	2016	72	CAS	CAS	4111	108	4	23	49	ND151045	WIX8787-3/ND080453	NA	NA	26	114	50.3788	6.45576	7064.48	NA	NA	NA	NA
16 EXPT 72 LATE SPEC PYT CAS	2016	72	CAS	CAS	4112	75	4	23	50	DEON	SESQUI*2/BETTONG//MN02108	CHECK	DEON	26	100	49.5059	7.50884	6459.53	NA	NA	NA	NA
16 EXPT 72 LATE SPEC PYT CAS	2016	72	CAS	CAS	4113	20	4	23	51	ND150298	MN08211/ND090550	NA	NA	28	100	48.8824	2.89634	6419.2	NA	NA	NA	NA
16 EXPT 72 LATE SPEC PYT CAS	2016	72	CAS	CAS	4114	42	4	23	52	ND150428	ND080373/01G04-CC5B	NA	NA	26	106	48.633	7.07833	5878.11	NA	NA	NA	NA
16 EXPT 72 LATE SPEC PYT CAS	2016	72	CAS	CAS	4115	31	4	23	53	ND150387	ND060897/ND090018	NA	NA	24	111	50.6282	4.96745	5884.83	NA	NA	NA	NA
16 EXPT 72 LATE SPEC PYT CAS	2016	72	CAS	CAS	4116	64	4	23	54	ND150520	ND080453/01G04-CC5B	NA	NA	28	104	49.3812	1.1922	5857.94	NA	NA	NA	NA
16 EXPT 72 LATE SPEC PYT CAS	2016	72	CAS	CAS	4117	86	4	23	55	ND150807	ND090963/08BT70-1	NA	NA	27	102	47.386	4.66546	5585.72	NA	NA	NA	NA
16 EXPT 72 LATE SPEC PYT CAS	2016	72	CAS	CAS	4118	9	4	23	56	ND150216	LEGGETT/ND090293	NA	NA	26	112	47.0119	10.6211	5800.81	NA	NA	NA	NA
16 EXPT 72 LATE SPEC PYT CAS	2016	72	CAS	CAS	4119	53	4	23	57	ND150442	ND080373/ND091698	NA	NA	26	120	47.7601	13.0897	5545.39	NA	NA	NA	NA
16 EXPT 72 LATE SPEC PYT CAS	2016	72	CAS	CAS	4120	97	4	23	58	ND150890	ND100147/ND070497	NA	NA	27	108	47.6354	5.45909	5915.08	NA	NA	NA	NA
16 EXPT 72 LATE SPEC PYT CAS	2016	72	CAS	CAS	4121	119	4	23	59	ND151113	08BT70-1/ND090550	NA	NA	28	104	48.3836	4.33507	7081.29	NA	NA	NA	NA
16 EXPT 72 LATE SPEC PYT FAR	2016	72	FAR	FAR_K12	1001	1	1	5	40	ND150023	01G04-CC5B/ND091252	NA	NA	24	94	50.5035	3.50221	5320.21	NA	NA	NA	NA
16 EXPT 72 LATE SPEC PYT FAR	2016	72	FAR	FAR_K12	1002	2	1	5	41	ND150036	01G04-CC5B/ND091270	NA	NA	24	88	49.0071	5.91057	5787.37	NA	NA	NA	NA
16 EXPT 72 LATE SPEC PYT FAR	2016	72	FAR	FAR_K12	1003	3	1	5	42	ND150067	DANCER/ND102082(M1180)	NA	NA	26	85	48.633	3.61194	4728.7	NA	NA	NA	NA
16 EXPT 72 LATE SPEC PYT FAR	2016	72	FAR	FAR_K12	1004	4	1	5	43	ND150107	LEGGETT/ND080095	NA	NA	24	82	50.3788	9.06034	4678.29	NA	NA	NA	NA
16 EXPT 72 LATE SPEC PYT FAR	2016	72	FAR	FAR_K12	1005	5	1	5	44	ND150109	LEGGETT/ND080101	NA	NA	24	86	48.5083	5.26198	5400.87	NA	NA	NA	NA
16 EXPT 72 LATE SPEC PYT FAR	2016	72	FAR	FAR_K12	1006	6	1	5	45	ND150131	LEGGETT/ND080217	NA	NA	23	87	49.3812	14.8632	5108.48	NA	NA	NA	NA
16 EXPT 72 LATE SPEC PYT FAR	2016	72	FAR	FAR_K12	1007	7	1	5	46	ND150213	LEGGETT/ND090293	NA	NA	23	86	48.8824	7.81627	5743.67	NA	NA	NA	NA
16 EXPT 72 LATE SPEC PYT FAR	2016	72	FAR	FAR_K12	1008	8	1	5	47	ND150214	LEGGETT/ND090293	NA	NA	22	94	51.0023	14.986	4799.28	NA	NA	NA	NA
16 EXPT 72 LATE SPEC PYT FAR	2016	72	FAR	FAR_K12	1009	9	1	5	48	ND150216	LEGGETT/ND090293	NA	NA	21	94	48.5083	9.80512	5518.5	NA	NA	NA	NA
16 EXPT 72 LATE SPEC PYT FAR	2016	72	FAR	FAR_K12	1010	10	1	5	49	ND150221	LEGGETT/ND090293	NA	NA	23	86	45.0167	10.5922	5595.8	NA	NA	NA	NA
16 EXPT 72 LATE SPEC PYT FAR	2016	72	FAR	FAR_K12	1011	11	1	5	50	ND150222	LEGGETT/ND090293	NA	NA	24	96	48.2589	3.59659	5132	NA	NA	NA	NA
16 EXPT 72 LATE SPEC PYT FAR	2016	72	FAR	FAR_K12	1012	12	1	6	50	ND150223	LEGGETT/ND090293	NA	NA	21	94	51.5011	2.75258	5216.02	NA	NA	NA	NA
16 EXPT 72 LATE SPEC PYT FAR	2016	72	FAR	FAR_K12	1013	13	1	6	49	ND150226	LEGGETT/ND090293	NA	NA	20	86	50.5035	6.84945	5491.61	NA	NA	NA	NA
16 EXPT 72 LATE SPEC PYT FAR	2016	72	FAR	FAR_K12	1014	14	1	6	48	ND150258	LEGGETT/ND090395	NA	NA	24	88	52.6234	6.64971	5286.6	NA	NA	NA	NA
16 EXPT 72 LATE SPEC PYT FAR	2016	72	FAR	FAR_K12	1015	15	1	6	47	ND150262	LEGGETT/ND090395	NA	NA	19	89	49.2565	14.9185	4537.13	NA	NA	NA	NA
16 EXPT 72 LATE SPEC PYT FAR	2016	72	FAR	FAR_K12	1016	16	1	6	46	ND150265	LEGGETT/ND090395	NA	NA	20	89	51.9999	5.27548	5111.84	NA	NA	NA	NA
16 EXPT 72 LATE SPEC PYT FAR	2016	72	FAR	FAR_K12	1017	17	1	6	45	ND150275	MARION/ND051037	NA	NA	24	89	47.8848	8.55225	5306.77	NA	NA	NA	NA
16 EXPT 72 LATE SPEC PYT FAR	2016	72	FAR	FAR_K12	1018	18	1	6	44	ND150292	MN08211/ND090550	NA	NA	21	90	51.2517	2.25503	6009.18	NA	NA	NA	NA
16 EXPT 72 LATE SPEC PYT FAR	2016	72	FAR	FAR_K12	1019	19	1	6	43	ND150297	MN08211/ND090550	NA	NA	22	88	50.2541	2.99561	5353.82	NA	NA	NA	NA
16 EXPT 72 LATE SPEC PYT FAR	2016	72	FAR	FAR_K12	1020	20	1	6	42	ND150298	MN08211/ND090550	NA	NA	22	88	54.6186	4.49287	5182.41	NA	NA	NA	NA
16 EXPT 72 LATE SPEC PYT FAR	2016	72	FAR	FAR_K12	1021	21	1	6	41	ND150312	ND020965/ND081418	NA	NA	21	98	51.5011	4.30031	5461.36	NA	NA	NA	NA
16 EXPT 72 LATE SPEC PYT FAR	2016	72	FAR	FAR_K12	1022	22	1	6	40	ND150326	ND040076/ND100250	NA	NA	25	87	39.904	14.6008	5303.4	NA	NA	NA	NA
16 EXPT 72 LATE SPEC PYT FAR	2016	72	FAR	FAR_K12	1023	23	1	6	39	ND150327	ND040076/ND100250	NA	NA	26	90	45.3908	NA	NA	NA	NA	NA	NA
16 EXPT 72 LATE SPEC PYT FAR	2016	72	FAR	FAR_K12	1024	24	1	6	38	ND150336	ND041654(HIFI)/ND091698	NA	NA	23	86	48.5083	20.2459	5084.95	NA	NA	NA	NA
16 EXPT 72 LATE SPEC PYT FAR	2016	72	FAR	FAR_K12	1025	25	1	6	37	HIFI	ND90141/ND900118	CHECK	HIFI	23	83	49.0071	26.3695	4893.38	NA	NA	NA	NA
16 EXPT 72 LATE SPEC PYT FAR	2016	72	FAR	FAR_K12	1026	26	1	6	36	ND150339	ND041654(HIFI)/ND091698	NA	NA	23	86	49.0071	4.72127	5498.33	NA	NA	NA	NA
16 EXPT 72 LATE SPEC PYT FAR	2016	72	FAR	FAR_K12	1027	27	1	6	35	ND150340	ND041654(HIFI)/ND091698	NA	NA	21	92	47.1366	12.04	5037.9	NA	NA	NA	NA
16 EXPT 72 LATE SPEC PYT FAR	2016	72	FAR	FAR_K12	1028	28	1	6	34	ND150341	ND041654(HIFI)/ND091698	NA	NA	20	89	47.0119	22.3838	4903.47	NA	NA	NA	NA
16 EXPT 72 LATE SPEC PYT FAR	2016	72	FAR	FAR_K12	1029	29	1	6	33	ND150383	ND060497/ND091169	NA	NA	20	95	51.0023	2.45339	5011.01	NA	NA	NA	NA
16 EXPT 72 LATE SPEC PYT FAR	2016	72	FAR	FAR_K12	1030	30	1	6	32	ND150385	ND060897/ND080619	NA	NA	21	98	48.3836	5.24025	5343.74	NA	NA	NA	NA
16 EXPT 72 LATE SPEC PYT FAR	2016	72	FAR	FAR_K12	1031	31	1	6	31	ND150387	ND060897/ND090018	NA	NA	19	94	48.633	4.54348	5256.35	NA	NA	NA	NA
16 EXPT 72 LATE SPEC PYT FAR	2016	72	FAR	FAR_K12	1032	32	1	6	30	ND150394	ND061868/ND080445	NA	NA	22	106	48.5083	9.02671	4654.76	NA	NA	NA	NA
16 EXPT 72 LATE SPEC PYT FAR	2016	72	FAR	FAR_K12	1033	33	1	6	29	ND150401	ND070388/ND081408	NA	NA	22	86	48.0095	12.6446	4775.75	NA	NA	NA	NA
16 EXPT 72 LATE SPEC PYT FAR	2016	72	FAR	FAR_K12	1034	34	1	6	28	ND150403	ND070497/ND090455	NA	NA	23	88	47.386	11.0569	5081.59	NA	NA	NA	NA
16 EXPT 72 LATE SPEC PYT FAR	2016	72	FAR	FAR_K12	1035	35	1	6	27	ND150404	ND070497/ND090455	NA	NA	23	87	48.2589	7.90706	5857.94	NA	NA	NA	NA
16 EXPT 72 LATE SPEC PYT FAR	2016	72	FAR	FAR_K12	1036	36	1	7	27	ND150406	ND070497/ND100250	NA	NA	25	82	45.5155	21.4851	5313.49	NA	NA	NA	NA
16 EXPT 72 LATE SPEC PYT FAR	2016	72	FAR	FAR_K12	1037	37	1	7	28	ND150407	ND070499/ND090680	NA	NA	22	90	50.2541	7.48312	5474.81	NA	NA	NA	NA
16 EXPT 72 LATE SPEC PYT FAR	2016	72	FAR	FAR_K12	1038	38	1	7	29	ND150414	ND080018/ND091169	NA	NA	21	88	48.3836	8.12341	5283.24	NA	NA	NA	NA
16 EXPT 72 LATE SPEC PYT FAR	2016	72	FAR	FAR_K12	1039	39	1	7	30	ND150416	ND080095/MN08211	NA	NA	26	87	44.3932	6.18257	4896.74	NA	NA	NA	NA
16 EXPT 72 LATE SPEC PYT FAR	2016	72	FAR	FAR_K12	1040	40	1	7	31	ND150419	ND080321/ND051236	NA	NA	23	91	48.0095	4.09791	5148.81	NA	NA	NA	NA
16 EXPT 72 LATE SPEC PYT FAR	2016	72	FAR	FAR_K12	1041	41	1	7	32	ND150422	ND080321/ND051236	NA	NA	24	84	44.0191	10.1518	5269.8	NA	NA	NA	NA
16 EXPT 72 LATE SPEC PYT FAR	2016	72	FAR	FAR_K12	1042	42	1	7	33	ND150428	ND080373/01G04-CC5B	NA	NA	21	90	47.386	6.55006	5303.4	NA	NA	NA	NA
16 EXPT 72 LATE SPEC PYT FAR	2016	72	FAR	FAR_K12	1043	43	1	7	34	ND150429	ND080373/01G04-CC5B	NA	NA	24	90	46.3884	5.84837	5363.9	NA	NA	NA	NA
16 EXPT 72 LATE SPEC PYT FAR	2016	72	FAR	FAR_K12	1044	44	1	7	35	ND150430	ND080373/01G04-CC5B	NA	NA	21	86	45.6402	14.5837	4916.91	NA	NA	NA	NA
16 EXPT 72 LATE SPEC PYT FAR	2016	72	FAR	FAR_K12	1045	45	1	7	36	ND150431	ND080373/01G04-CC5B	NA	NA	23	82	43.8944	7.45751	4943.8	NA	NA	NA	NA
16 EXPT 72 LATE SPEC PYT FAR	2016	72	FAR	FAR_K12	1046	46	1	7	37	ND150432	ND080373/01G04-CC5B	NA	NA	23	82	44.2685	9.48059	4762.31	NA	NA	NA	NA
16 EXPT 72 LATE SPEC PYT FAR	2016	72	FAR	FAR_K12	1047	47	1	7	38	ND150433	ND080373/01G04-CC5B	NA	NA	21	89	46.8872	6.98757	4866.5	NA	NA	NA	NA
16 EXPT 72 LATE SPEC PYT FAR	2016	72	FAR	FAR_K12	1048	48	1	7	39	ND150434	ND080373/01G04-CC5B	NA	NA	22	92	47.5107	5.56785	4557.3	NA	NA	NA	NA
16 EXPT 72 LATE SPEC PYT FAR	2016	72	FAR	FAR_K12	1049	49	1	7	40	ND150436	ND080373/01G04-CC5B	NA	NA	22	90	43.1462	8.76855	5343.74	NA	NA	NA	NA
16 EXPT 72 LATE SPEC PYT FAR	2016	72	FAR	FAR_K12	1050	50	1	7	41	LEGGETT	OT294/PC94	CHECK	LEGGETT	23	86	50.1294	9.08126	5004.29	NA	NA	NA	NA
16 EXPT 72 LATE SPEC PYT FAR	2016	72	FAR	FAR_K12	1051	51	1	7	42	ND150438	ND080373/ND091698	NA	NA	20	90	49.7553	7.45225	5313.49	NA	NA	NA	NA
16 EXPT 72 LATE SPEC PYT FAR	2016	72	FAR	FAR_K12	1052	52	1	7	43	ND150440	ND080373/ND091698	NA	NA	20	98	51.127	4.80584	5296.68	NA	NA	NA	NA
16 EXPT 72 LATE SPEC PYT FAR	2016	72	FAR	FAR_K12	1053	53	1	7	44	ND150442	ND080373/ND091698	NA	NA	21	96	52.4987	5.09494	5310.13	NA	NA	NA	NA
16 EXPT 72 LATE SPEC PYT FAR	2016	72	FAR	FAR_K12	1054	54	1	7	45	ND150443	ND080373/ND091698	NA	NA	21	88	50.1294	5.16404	4896.74	NA	NA	NA	NA
16 EXPT 72 LATE SPEC PYT FAR	2016	72	FAR	FAR_K12	1055	55	1	7	46	ND150444	ND080373/ND091698	NA	NA	22	91	50.6282	6.98422	5538.66	NA	NA	NA	NA
16 EXPT 72 LATE SPEC PYT FAR	2016	72	FAR	FAR_K12	1056	56	1	7	47	ND150451	ND080375/ND080321	NA	NA	19	90	53.3716	2.43066	5525.22	NA	NA	NA	NA
16 EXPT 72 LATE SPEC PYT FAR	2016	72	FAR	FAR_K12	1057	57	1	7	48	ND150476	ND080418/ND091691	NA	NA	19	86	51.9999	9.94451	5572.27	NA	NA	NA	NA
16 EXPT 72 LATE SPEC PYT FAR	2016	72	FAR	FAR_K12	1058	58	1	7	49	ND150477	ND080418/ND091837DM	NA	NA	20	93	48.7577	6.21739	5874.75	NA	NA	NA	NA
16 EXPT 72 LATE SPEC PYT FAR	2016	72	FAR	FAR_K12	1059	59	1	7	50	ND150478	ND080418/ND091837DM	NA	NA	20	96	50.8776	4.89483	5528.58	NA	NA	NA	NA
16 EXPT 72 LATE SPEC PYT FAR	2016	72	FAR	FAR_K12	1060	60	1	8	50	ND150479	ND080418/ND091837DM	NA	NA	20	93	48.5083	4.82172	5693.26	NA	NA	NA	NA
16 EXPT 72 LATE SPEC PYT FAR	2016	72	FAR	FAR_K12	1061	61	1	8	49	ND150498	ND080436/ND081418	NA	NA	20	97	51.127	3.75958	5172.33	NA	NA	NA	NA
16 EXPT 72 LATE SPEC PYT FAR	2016	72	FAR	FAR_K12	1062	62	1	8	48	ND150500	ND080436/ND081418	NA	NA	20	88	49.7553	4.21734	5814.25	NA	NA	NA	NA
16 EXPT 72 LATE SPEC PYT FAR	2016	72	FAR	FAR_K12	1063	63	1	8	47	ND150504	ND080436/ND081418	NA	NA	19	93	51.2517	6.82097	5256.35	NA	NA	NA	NA
16 EXPT 72 LATE SPEC PYT FAR	2016	72	FAR	FAR_K12	1064	64	1	8	46	ND150520	ND080453/01G04-CC5B	NA	NA	23	89	51.127	1.71519	5310.13	NA	NA	NA	NA
16 EXPT 72 LATE SPEC PYT FAR	2016	72	FAR	FAR_K12	1065	65	1	8	45	ND150524	ND080453/01G04-CC5B	NA	NA	23	90	49.2565	7.68746	5441.2	NA	NA	NA	NA
16 EXPT 72 LATE SPEC PYT FAR	2016	72	FAR	FAR_K12	1066	66	1	8	44	ND150534	ND080609/ND081404	NA	NA	22	88	51.9999	8.3641	5316.85	NA	NA	NA	NA
16 EXPT 72 LATE SPEC PYT FAR	2016	72	FAR	FAR_K12	1067	67	1	8	43	ND150539	ND081404/01G04-CC5B	NA	NA	24	91	48.0095	4.62581	5209.3	NA	NA	NA	NA
16 EXPT 72 LATE SPEC PYT FAR	2016	72	FAR	FAR_K12	1068	68	1	8	42	ND150541	ND081404/01G04-CC5B	NA	NA	21	90	48.0095	9.22744	5585.72	NA	NA	NA	NA
16 EXPT 72 LATE SPEC PYT FAR	2016	72	FAR	FAR_K12	1069	69	1	8	41	ND150542	ND081404/01G04-CC5B	NA	NA	21	92	49.88	8.20024	5673.1	NA	NA	NA	NA
16 EXPT 72 LATE SPEC PYT FAR	2016	72	FAR	FAR_K12	1070	70	1	8	40	ND150545	ND081404/LEGGETT	NA	NA	20	86	51.3764	15.2558	4967.32	NA	NA	NA	NA
16 EXPT 72 LATE SPEC PYT FAR	2016	72	FAR	FAR_K12	1071	71	1	8	39	ND150577	ND081418/ND090507	NA	NA	24	98	49.6306	5.29137	5179.05	NA	NA	NA	NA
16 EXPT 72 LATE SPEC PYT FAR	2016	72	FAR	FAR_K12	1072	72	1	8	38	ND150579	ND081418/ND090507	NA	NA	23	88	49.1318	5.06897	5458	NA	NA	NA	NA
16 EXPT 72 LATE SPEC PYT FAR	2016	72	FAR	FAR_K12	1073	73	1	8	37	ND150580	ND081418/ND090507	NA	NA	22	94	48.1342	7.64447	5199.22	NA	NA	NA	NA
16 EXPT 72 LATE SPEC PYT FAR	2016	72	FAR	FAR_K12	1074	74	1	8	36	ND150586	ND081418/ND090507	NA	NA	22	96	50.2541	4.25204	5360.54	NA	NA	NA	NA
16 EXPT 72 LATE SPEC PYT FAR	2016	72	FAR	FAR_K12	1075	75	1	8	35	DEON	SESQUI*2/BETTONG//MN02108	CHECK	DEON	23	86	49.88	10.6904	5276.52	NA	NA	NA	NA
16 EXPT 72 LATE SPEC PYT FAR	2016	72	FAR	FAR_K12	1076	76	1	8	34	ND150587	ND081418/ND090507	NA	NA	23	92	47.0119	4.98871	4466.56	NA	NA	NA	NA
16 EXPT 72 LATE SPEC PYT FAR	2016	72	FAR	FAR_K12	1077	77	1	8	33	ND150588	ND081418/ND090507	NA	NA	23	97	48.633	5.30409	5669.74	NA	NA	NA	NA
16 EXPT 72 LATE SPEC PYT FAR	2016	72	FAR	FAR_K12	1078	78	1	8	32	ND150603	ND081419/ND090796	NA	NA	20	90	48.5083	10.888	4950.52	NA	NA	NA	NA
16 EXPT 72 LATE SPEC PYT FAR	2016	72	FAR	FAR_K12	1079	79	1	8	31	ND150635	ND081924/ND090666(TR.CR.MNT)	NA	NA	23	90	49.2565	15.741	4490.08	NA	NA	NA	NA
16 EXPT 72 LATE SPEC PYT FAR	2016	72	FAR	FAR_K12	1080	80	1	8	30	ND150642	ND090016/ND090344	NA	NA	24	90	50.8776	9.38642	5148.81	NA	NA	NA	NA
16 EXPT 72 LATE SPEC PYT FAR	2016	72	FAR	FAR_K12	1081	81	1	8	29	ND150781	ND090787/ND081419	NA	NA	21	89	48.3836	5.71084	5021.09	NA	NA	NA	NA
16 EXPT 72 LATE SPEC PYT FAR	2016	72	FAR	FAR_K12	1082	82	1	8	28	ND150790	ND090787/ND081419	NA	NA	21	99	51.3764	4.30224	4359.01	NA	NA	NA	NA
16 EXPT 72 LATE SPEC PYT FAR	2016	72	FAR	FAR_K12	1083	83	1	8	27	ND150797	ND090832/ND070499	NA	NA	22	90	50.5035	2.89091	5545.39	NA	NA	NA	NA
16 EXPT 72 LATE SPEC PYT FAR	2016	72	FAR	FAR_K12	1084	84	1	9	27	ND150799	ND090838/ND090293	NA	NA	20	89	52.6234	NA	NA	NA	NA	NA	NA
16 EXPT 72 LATE SPEC PYT FAR	2016	72	FAR	FAR_K12	1085	85	1	9	28	ND150800	ND090911/ND081419	NA	NA	19	94	49.6306	18.2615	4600.99	NA	NA	NA	NA
16 EXPT 72 LATE SPEC PYT FAR	2016	72	FAR	FAR_K12	1086	86	1	9	29	ND150807	ND090963/08BT70-1	NA	NA	21	81	48.2589	5.70475	5236.19	NA	NA	NA	NA
16 EXPT 72 LATE SPEC PYT FAR	2016	72	FAR	FAR_K12	1087	87	1	9	30	ND150837	ND091169/ND080453	NA	NA	22	93	51.5011	4.31635	5078.23	NA	NA	NA	NA
16 EXPT 72 LATE SPEC PYT FAR	2016	72	FAR	FAR_K12	1088	88	1	9	31	ND150838	ND091202/01G04-CC5B	NA	NA	23	96	48.0095	1.6677	5421.03	NA	NA	NA	NA
16 EXPT 72 LATE SPEC PYT FAR	2016	72	FAR	FAR_K12	1089	89	1	9	32	ND150841	ND091202/01G04-CC5B	NA	NA	22	90	46.5131	2.86685	4846.33	NA	NA	NA	NA
16 EXPT 72 LATE SPEC PYT FAR	2016	72	FAR	FAR_K12	1090	90	1	9	33	ND150842	ND091202/01G04-CC5B	NA	NA	22	90	49.0071	3.4174	4984.13	NA	NA	NA	NA
16 EXPT 72 LATE SPEC PYT FAR	2016	72	FAR	FAR_K12	1091	91	1	9	34	ND150850	ND091202/ND080453	NA	NA	22	94	49.0071	8.20529	5468.09	NA	NA	NA	NA
16 EXPT 72 LATE SPEC PYT FAR	2016	72	FAR	FAR_K12	1092	92	1	9	35	ND150853	ND091202/ND080453	NA	NA	22	92	49.1318	4.19882	5138.72	NA	NA	NA	NA
16 EXPT 72 LATE SPEC PYT FAR	2016	72	FAR	FAR_K12	1093	93	1	9	36	ND150875	ND091691/ND080445	NA	NA	23	99	50.6282	7.62718	5589.08	NA	NA	NA	NA
16 EXPT 72 LATE SPEC PYT FAR	2016	72	FAR	FAR_K12	1094	94	1	9	37	ND150879	ND091698/ND080375	NA	NA	23	90	49.0071	13.2198	4281.71	NA	NA	NA	NA
16 EXPT 72 LATE SPEC PYT FAR	2016	72	FAR	FAR_K12	1095	95	1	9	38	ND150881	ND091698/ND080375	NA	NA	23	95	50.0047	8.93393	5239.55	NA	NA	NA	NA
16 EXPT 72 LATE SPEC PYT FAR	2016	72	FAR	FAR_K12	1096	96	1	9	39	ND150884	ND091698/ND080418	NA	NA	23	91	48.633	4.9958	4806	NA	NA	NA	NA
16 EXPT 72 LATE SPEC PYT FAR	2016	72	FAR	FAR_K12	1097	97	1	9	40	ND150890	ND100147/ND070497	NA	NA	22	88	48.7577	7.16919	5760.48	NA	NA	NA	NA
16 EXPT 72 LATE SPEC PYT FAR	2016	72	FAR	FAR_K12	1098	98	1	9	41	ND150906	ND102082/ND080373(M1180)	NA	NA	24	92	47.5107	9.92054	4990.85	NA	NA	NA	NA
16 EXPT 72 LATE SPEC PYT FAR	2016	72	FAR	FAR_K12	1099	99	1	9	42	ND150908	ND102082/ND080373(M1180)	NA	NA	24	94	50.7529	5.34485	5058.06	NA	NA	NA	NA
16 EXPT 72 LATE SPEC PYT FAR	2016	72	FAR	FAR_K12	1100	100	1	9	43	ND150909	ND102082/ND080373(M1180)	NA	NA	22	102	51.8752	6.35459	5269.8	NA	NA	NA	NA
16 EXPT 72 LATE SPEC PYT FAR	2016	72	FAR	FAR_K12	1101	101	1	9	44	ND150914	ND102082/ND080375(M1180)	NA	NA	22	94	50.0047	15.4094	5565.55	NA	NA	NA	NA
16 EXPT 72 LATE SPEC PYT FAR	2016	72	FAR	FAR_K12	1102	102	1	9	45	ND150916	ND102082/ND080375(M1180)	NA	NA	24	90	49.88	13.0567	5279.88	NA	NA	NA	NA
16 EXPT 72 LATE SPEC PYT FAR	2016	72	FAR	FAR_K12	1103	103	1	9	46	ND150918	ND102082/ND080375(M1180)	NA	NA	22	90	50.6282	18.4247	5666.38	NA	NA	NA	NA
16 EXPT 72 LATE SPEC PYT FAR	2016	72	FAR	FAR_K12	1104	104	1	9	47	ND151034	WIX8787-1/ND090284F	NA	NA	23	96	50.1294	11.5369	5326.93	NA	NA	NA	NA
16 EXPT 72 LATE SPEC PYT FAR	2016	72	FAR	FAR_K12	1105	105	1	9	48	ND151040	WIX8787-3/ND060249	NA	NA	22	88	49.1318	9.49696	5531.94	NA	NA	NA	NA
16 EXPT 72 LATE SPEC PYT FAR	2016	72	FAR	FAR_K12	1106	106	1	9	49	ND151042	WIX8787-3/ND080453	NA	NA	20	94	51.7505	6.6416	5542.02	NA	NA	NA	NA
16 EXPT 72 LATE SPEC PYT FAR	2016	72	FAR	FAR_K12	1107	107	1	9	50	ND151043	WIX8787-3/ND080453	NA	NA	20	88	50.7529	7.75087	5800.81	NA	NA	NA	NA
16 EXPT 72 LATE SPEC PYT FAR	2016	72	FAR	FAR_K12	1108	108	1	10	50	ND151045	WIX8787-3/ND080453	NA	NA	19	99	50.8776	8.55945	5851.22	NA	NA	NA	NA
16 EXPT 72 LATE SPEC PYT FAR	2016	72	FAR	FAR_K12	1109	109	1	10	49	ND151047	WIX8787-3/ND080453	NA	NA	20	100	51.6258	9.88121	5884.83	NA	NA	NA	NA
16 EXPT 72 LATE SPEC PYT FAR	2016	72	FAR	FAR_K12	1110	110	1	10	48	ND151048	WIX8787-3/ND080453	NA	NA	19	96	51.127	13.2979	5380.7	NA	NA	NA	NA
16 EXPT 72 LATE SPEC PYT FAR	2016	72	FAR	FAR_K12	1111	111	1	10	47	ND151079	08BT70-1/ND090550	NA	NA	23	97	50.8776	5.54286	5293.32	NA	NA	NA	NA
16 EXPT 72 LATE SPEC PYT FAR	2016	72	FAR	FAR_K12	1112	112	1	10	46	ND151085	08BT70-1/ND090550	NA	NA	22	91	50.3788	5.98668	6056.23	NA	NA	NA	NA
16 EXPT 72 LATE SPEC PYT FAR	2016	72	FAR	FAR_K12	1113	113	1	10	45	ND151087	08BT70-1/ND090550	NA	NA	22	90	51.3764	4.80907	5632.77	NA	NA	NA	NA
16 EXPT 72 LATE SPEC PYT FAR	2016	72	FAR	FAR_K12	1114	114	1	10	44	ND151088	08BT70-1/ND090550	NA	NA	24	92	48.5083	13.5219	5441.2	NA	NA	NA	NA
16 EXPT 72 LATE SPEC PYT FAR	2016	72	FAR	FAR_K12	1115	115	1	10	43	ND151097	08BT70-1/ND090550	NA	NA	21	86	51.7505	6.04933	4769.03	NA	NA	NA	NA
16 EXPT 72 LATE SPEC PYT FAR	2016	72	FAR	FAR_K12	1116	116	1	10	42	ND151098	08BT70-1/ND090550	NA	NA	22	96	51.0023	6.55747	4678.29	NA	NA	NA	NA
16 EXPT 72 LATE SPEC PYT FAR	2016	72	FAR	FAR_K12	1117	117	1	10	41	ND151099	08BT70-1/ND090550	NA	NA	21	91	51.7505	5.9021	5286.6	NA	NA	NA	NA
16 EXPT 72 LATE SPEC PYT FAR	2016	72	FAR	FAR_K12	1118	118	1	10	40	ND151101	08BT70-1/ND090550	NA	NA	21	92	50.5035	8.72715	5074.87	NA	NA	NA	NA
16 EXPT 72 LATE SPEC PYT FAR	2016	72	FAR	FAR_K12	1119	119	1	10	39	ND151113	08BT70-1/ND090550	NA	NA	23	82	50.2541	4.66228	5622.68	NA	NA	NA	NA
16 EXPT 72 LATE SPEC PYT FAR	2016	72	FAR	FAR_K12	1120	120	1	10	38	ND151116	08BT70-1/ND090550	NA	NA	22	85	50.7529	6.19553	5568.91	NA	NA	NA	NA
16 EXPT 72 LATE SPEC PYT FAR	2016	72	FAR	FAR_K12	1121	121	1	10	37	ND151117	08BT70-1/ND090550	NA	NA	22	84	50.5035	6.62389	5289.96	NA	NA	NA	NA
16 EXPT 72 LATE SPEC PYT FAR	2016	72	FAR	FAR_K12	2001	84	2	10	36	ND150799	ND090838/ND090293	NA	NA	21	94	53.621	1.94796	5941.96	NA	NA	NA	NA
16 EXPT 72 LATE SPEC PYT FAR	2016	72	FAR	FAR_K12	2002	18	2	10	35	ND150292	MN08211/ND090550	NA	NA	21	100	50.5035	2.43962	6039.43	NA	NA	NA	NA
16 EXPT 72 LATE SPEC PYT FAR	2016	72	FAR	FAR_K12	2003	73	2	10	34	ND150580	ND081418/ND090507	NA	NA	21	94	46.5131	9.35352	4772.39	NA	NA	NA	NA
16 EXPT 72 LATE SPEC PYT FAR	2016	72	FAR	FAR_K12	2004	7	2	10	33	ND150213	LEGGETT/ND090293	NA	NA	23	92	47.1366	6.31429	5646.21	NA	NA	NA	NA
16 EXPT 72 LATE SPEC PYT FAR	2016	72	FAR	FAR_K12	2005	62	2	10	32	ND150500	ND080436/ND081418	NA	NA	22	92	48.5083	3.57504	5710.07	NA	NA	NA	NA
16 EXPT 72 LATE SPEC PYT FAR	2016	72	FAR	FAR_K12	2006	29	2	10	31	ND150383	ND060497/ND091169	NA	NA	21	94	51.7505	1.62654	5471.45	NA	NA	NA	NA
16 EXPT 72 LATE SPEC PYT FAR	2016	72	FAR	FAR_K12	2007	51	2	10	30	ND150438	ND080373/ND091698	NA	NA	20	94	49.2565	4.60362	5757.12	NA	NA	NA	NA
16 EXPT 72 LATE SPEC PYT FAR	2016	72	FAR	FAR_K12	2008	117	2	10	29	ND151099	08BT70-1/ND090550	NA	NA	21	86	51.5011	5.11467	5451.28	NA	NA	NA	NA
16 EXPT 72 LATE SPEC PYT FAR	2016	72	FAR	FAR_K12	2009	106	2	10	28	ND151042	WIX8787-3/ND080453	NA	NA	20	90	50.5035	6.35455	5175.69	NA	NA	NA	NA
16 EXPT 72 LATE SPEC PYT FAR	2016	72	FAR	FAR_K12	2010	40	2	10	27	ND150419	ND080321/ND051236	NA	NA	23	94	49.6306	4.74014	5367.26	NA	NA	NA	NA
16 EXPT 72 LATE SPEC PYT FAR	2016	72	FAR	FAR_K12	2011	95	2	11	27	ND150881	ND091698/ND080375	NA	NA	24	95	49.88	8.46321	5252.99	NA	NA	NA	NA
16 EXPT 72 LATE SPEC PYT FAR	2016	72	FAR	FAR_K12	2012	21	2	11	28	ND150312	ND020965/ND081418	NA	NA	20	102	53.2469	4.46032	5081.59	NA	NA	NA	NA
16 EXPT 72 LATE SPEC PYT FAR	2016	72	FAR	FAR_K12	2013	87	2	11	29	ND150837	ND091169/ND080453	NA	NA	22	94	51.8752	4.8339	4957.24	NA	NA	NA	NA
16 EXPT 72 LATE SPEC PYT FAR	2016	72	FAR	FAR_K12	2014	10	2	11	30	ND150221	LEGGETT/ND090293	NA	NA	25	84	44.7673	10.6037	5377.34	NA	NA	NA	NA
16 EXPT 72 LATE SPEC PYT FAR	2016	72	FAR	FAR_K12	2015	76	2	11	31	ND150587	ND081418/ND090507	NA	NA	23	98	51.2517	2.93532	5404.23	NA	NA	NA	NA
16 EXPT 72 LATE SPEC PYT FAR	2016	72	FAR	FAR_K12	2016	65	2	11	32	ND150524	ND080453/01G04-CC5B	NA	NA	22	94	49.1318	6.68415	5639.49	NA	NA	NA	NA
16 EXPT 72 LATE SPEC PYT FAR	2016	72	FAR	FAR_K12	2017	120	2	11	33	ND151116	08BT70-1/ND090550	NA	NA	21	86	50.3788	5.65891	5636.13	NA	NA	NA	NA
16 EXPT 72 LATE SPEC PYT FAR	2016	72	FAR	FAR_K12	2018	109	2	11	34	ND151047	WIX8787-3/ND080453	NA	NA	19	90	50.1294	9.70754	5263.07	NA	NA	NA	NA
16 EXPT 72 LATE SPEC PYT FAR	2016	72	FAR	FAR_K12	2019	98	2	11	35	ND150906	ND102082/ND080373(M1180)	NA	NA	24	95	47.2613	7.61614	5498.33	NA	NA	NA	NA
16 EXPT 72 LATE SPEC PYT FAR	2016	72	FAR	FAR_K12	2020	43	2	11	36	ND150429	ND080373/01G04-CC5B	NA	NA	24	92	48.3836	4.1813	5894.91	NA	NA	NA	NA
16 EXPT 72 LATE SPEC PYT FAR	2016	72	FAR	FAR_K12	2021	54	2	11	37	ND150443	ND080373/ND091698	NA	NA	21	86	50.2541	3.95541	5125.28	NA	NA	NA	NA
16 EXPT 72 LATE SPEC PYT FAR	2016	72	FAR	FAR_K12	2022	32	2	11	38	ND150394	ND061868/ND080445	NA	NA	22	102	48.8824	7.66627	5599.16	NA	NA	NA	NA
16 EXPT 72 LATE SPEC PYT FAR	2016	72	FAR	FAR_K12	2023	80	2	11	39	ND150642	ND090016/ND090344	NA	NA	23	94	51.9999	8.51028	5229.47	NA	NA	NA	NA
16 EXPT 72 LATE SPEC PYT FAR	2016	72	FAR	FAR_K12	2024	3	2	11	40	ND150067	DANCER/ND102082(M1180)	NA	NA	26	90	50.7529	3.27869	5740.31	NA	NA	NA	NA
16 EXPT 72 LATE SPEC PYT FAR	2016	72	FAR	FAR_K12	2025	25	2	11	41	HIFI	ND90141/ND900118	CHECK	HIFI	24	90	49.2565	21.9008	5219.38	NA	NA	NA	NA
16 EXPT 72 LATE SPEC PYT FAR	2016	72	FAR	FAR_K12	2026	47	2	11	42	ND150433	ND080373/01G04-CC5B	NA	NA	21	90	51.2517	4.43473	5767.2	NA	NA	NA	NA
16 EXPT 72 LATE SPEC PYT FAR	2016	72	FAR	FAR_K12	2027	102	2	11	43	ND150916	ND102082/ND080375(M1180)	NA	NA	24	92	49.3812	18.7013	4332.12	NA	NA	NA	NA
16 EXPT 72 LATE SPEC PYT FAR	2016	72	FAR	FAR_K12	2028	58	2	11	44	ND150477	ND080418/ND091837DM	NA	NA	21	95	48.3836	11.0607	5095.03	NA	NA	NA	NA
16 EXPT 72 LATE SPEC PYT FAR	2016	72	FAR	FAR_K12	2029	36	2	11	45	ND150406	ND070497/ND100250	NA	NA	25	84	46.8872	21.7841	6009.18	NA	NA	NA	NA
16 EXPT 72 LATE SPEC PYT FAR	2016	72	FAR	FAR_K12	2030	91	2	11	46	ND150850	ND091202/ND080453	NA	NA	22	98	49.6306	8.28201	6220.91	NA	NA	NA	NA
16 EXPT 72 LATE SPEC PYT FAR	2016	72	FAR	FAR_K12	2031	69	2	11	47	ND150542	ND081404/01G04-CC5B	NA	NA	21	94	49.1318	7.06202	6177.22	NA	NA	NA	NA
16 EXPT 72 LATE SPEC PYT FAR	2016	72	FAR	FAR_K12	2032	14	2	11	48	ND150258	LEGGETT/ND090395	NA	NA	24	90	51.9999	7.05779	5350.46	NA	NA	NA	NA
16 EXPT 72 LATE SPEC PYT FAR	2016	72	FAR	FAR_K12	2033	113	2	11	49	ND151087	08BT70-1/ND090550	NA	NA	22	92	50.6282	4.4948	5814.25	NA	NA	NA	NA
16 EXPT 72 LATE SPEC PYT FAR	2016	72	FAR	FAR_K12	2034	37	2	11	50	ND150407	ND070499/ND090680	NA	NA	21	92	51.3764	7.41163	6009.18	NA	NA	NA	NA
16 EXPT 72 LATE SPEC PYT FAR	2016	72	FAR	FAR_K12	2035	15	2	12	50	ND150262	LEGGETT/ND090395	NA	NA	18	94	50.3788	8.4846	5784.01	NA	NA	NA	NA
16 EXPT 72 LATE SPEC PYT FAR	2016	72	FAR	FAR_K12	2036	114	2	12	49	ND151088	08BT70-1/ND090550	NA	NA	24	94	47.7601	14.1557	5827.7	NA	NA	NA	NA
16 EXPT 72 LATE SPEC PYT FAR	2016	72	FAR	FAR_K12	2037	26	2	12	48	ND150339	ND041654(HIFI)/ND091698	NA	NA	22	90	50.5035	5.17271	5468.09	NA	NA	NA	NA
16 EXPT 72 LATE SPEC PYT FAR	2016	72	FAR	FAR_K12	2038	81	2	12	47	ND150781	ND090787/ND081419	NA	NA	20	96	50.8776	5.23968	5454.64	NA	NA	NA	NA
16 EXPT 72 LATE SPEC PYT FAR	2016	72	FAR	FAR_K12	2039	4	2	12	46	ND150107	LEGGETT/ND080095	NA	NA	24	87	51.3764	7.81981	5259.71	NA	NA	NA	NA
16 EXPT 72 LATE SPEC PYT FAR	2016	72	FAR	FAR_K12	2040	92	2	12	45	ND150853	ND091202/ND080453	NA	NA	22	92	52.7481	3.97743	5659.65	NA	NA	NA	NA
16 EXPT 72 LATE SPEC PYT FAR	2016	72	FAR	FAR_K12	2041	70	2	12	44	ND150545	ND081404/LEGGETT	NA	NA	21	86	52.1246	10.3673	5306.77	NA	NA	NA	NA
16 EXPT 72 LATE SPEC PYT FAR	2016	72	FAR	FAR_K12	2042	59	2	12	43	ND150478	ND080418/ND091837DM	NA	NA	20	94	52.1246	5.02133	5199.22	NA	NA	NA	NA
16 EXPT 72 LATE SPEC PYT FAR	2016	72	FAR	FAR_K12	2043	48	2	12	42	ND150434	ND080373/01G04-CC5B	NA	NA	21	92	49.6306	4.46506	5145.45	NA	NA	NA	NA
16 EXPT 72 LATE SPEC PYT FAR	2016	72	FAR	FAR_K12	2044	103	2	12	41	ND150918	ND102082/ND080375(M1180)	NA	NA	22	94	50.6282	18.2541	5158.89	NA	NA	NA	NA
16 EXPT 72 LATE SPEC PYT FAR	2016	72	FAR	FAR_K12	2045	111	2	12	40	ND151079	08BT70-1/ND090550	NA	NA	23	87	51.0023	4.93094	4671.57	NA	NA	NA	NA
16 EXPT 72 LATE SPEC PYT FAR	2016	72	FAR	FAR_K12	2046	67	2	12	39	ND150539	ND081404/01G04-CC5B	NA	NA	23	90	48.3836	4.29262	5283.24	NA	NA	NA	NA
16 EXPT 72 LATE SPEC PYT FAR	2016	72	FAR	FAR_K12	2047	100	2	12	38	ND150909	ND102082/ND080373(M1180)	NA	NA	23	94	52.7481	5.8609	4977.4	NA	NA	NA	NA
16 EXPT 72 LATE SPEC PYT FAR	2016	72	FAR	FAR_K12	2048	78	2	12	37	ND150603	ND081419/ND090796	NA	NA	20	93	50.6282	11.7291	4937.07	NA	NA	NA	NA
16 EXPT 72 LATE SPEC PYT FAR	2016	72	FAR	FAR_K12	2049	34	2	12	36	ND150403	ND070497/ND090455	NA	NA	23	90	49.1318	8.22768	5609.24	NA	NA	NA	NA
16 EXPT 72 LATE SPEC PYT FAR	2016	72	FAR	FAR_K12	2050	1	2	12	35	ND150023	01G04-CC5B/ND091252	NA	NA	23	100	50.5035	3.03352	5515.14	NA	NA	NA	NA
16 EXPT 72 LATE SPEC PYT FAR	2016	72	FAR	FAR_K12	2051	56	2	12	34	ND150451	ND080375/ND080321	NA	NA	18	96	52.8728	2.33395	5434.48	NA	NA	NA	NA
16 EXPT 72 LATE SPEC PYT FAR	2016	72	FAR	FAR_K12	2052	23	2	12	33	ND150327	ND040076/ND100250	NA	NA	25	98	45.3908	9.92989	5656.29	NA	NA	NA	NA
16 EXPT 72 LATE SPEC PYT FAR	2016	72	FAR	FAR_K12	2053	12	2	12	32	ND150223	LEGGETT/ND090293	NA	NA	22	90	51.127	2.35396	5051.34	NA	NA	NA	NA
16 EXPT 72 LATE SPEC PYT FAR	2016	72	FAR	FAR_K12	2054	89	2	12	31	ND150841	ND091202/01G04-CC5B	NA	NA	22	94	50.5035	3.82873	4748.87	NA	NA	NA	NA
16 EXPT 72 LATE SPEC PYT FAR	2016	72	FAR	FAR_K12	2055	45	2	12	30	ND150431	ND080373/01G04-CC5B	NA	NA	23	86	47.0119	7.46538	5242.91	NA	NA	NA	NA
16 EXPT 72 LATE SPEC PYT FAR	2016	72	FAR	FAR_K12	2056	116	2	12	29	ND151098	08BT70-1/ND090550	NA	NA	22	92	51.2517	5.23597	4970.68	NA	NA	NA	NA
16 EXPT 72 LATE SPEC PYT FAR	2016	72	FAR	FAR_K12	2057	94	2	12	28	ND150879	ND091698/ND080375	NA	NA	23	88	49.6306	11.0743	4480	NA	NA	NA	NA
16 EXPT 72 LATE SPEC PYT FAR	2016	72	FAR	FAR_K12	2058	28	2	12	27	ND150341	ND041654(HIFI)/ND091698	NA	NA	21	88	48.1342	20.0164	4930.35	NA	NA	NA	NA
16 EXPT 72 LATE SPEC PYT FAR	2016	72	FAR	FAR_K12	2059	83	2	13	2	ND150797	ND090832/ND070499	NA	NA	20	78	47.1366	3.08624	3663.32	NA	NA	NA	NA
16 EXPT 72 LATE SPEC PYT FAR	2016	72	FAR	FAR_K12	2060	61	2	13	3	ND150498	ND080436/ND081418	NA	NA	19	82	50.1294	2.69421	3659.95	NA	NA	NA	NA
16 EXPT 72 LATE SPEC PYT FAR	2016	72	FAR	FAR_K12	2061	50	2	13	4	LEGGETT	OT294/PC94	CHECK	LEGGETT	23	78	49.1318	7.15202	4399.34	NA	NA	NA	NA
16 EXPT 72 LATE SPEC PYT FAR	2016	72	FAR	FAR_K12	2062	6	2	13	5	ND150131	LEGGETT/ND080217	NA	NA	22	89	48.5083	15.1496	5145.45	NA	NA	NA	NA
16 EXPT 72 LATE SPEC PYT FAR	2016	72	FAR	FAR_K12	2063	72	2	13	6	ND150579	ND081418/ND090507	NA	NA	23	92	47.1366	5.69074	4281.71	NA	NA	NA	NA
16 EXPT 72 LATE SPEC PYT FAR	2016	72	FAR	FAR_K12	2064	105	2	13	7	ND151040	WIX8787-3/ND060249	NA	NA	21	91	47.2613	7.82942	4728.7	NA	NA	NA	NA
16 EXPT 72 LATE SPEC PYT FAR	2016	72	FAR	FAR_K12	2065	39	2	13	8	ND150416	ND080095/MN08211	NA	NA	25	82	45.7649	7.1933	4816.08	NA	NA	NA	NA
16 EXPT 72 LATE SPEC PYT FAR	2016	72	FAR	FAR_K12	2066	17	2	13	9	ND150275	MARION/ND051037	NA	NA	24	84	48.2589	6.71084	4869.86	NA	NA	NA	NA
16 EXPT 72 LATE SPEC PYT FAR	2016	72	FAR	FAR_K12	2067	107	2	13	10	ND151043	WIX8787-3/ND080453	NA	NA	19	82	50.0047	6.91838	5064.79	NA	NA	NA	NA
16 EXPT 72 LATE SPEC PYT FAR	2016	72	FAR	FAR_K12	2068	118	2	13	11	ND151101	08BT70-1/ND090550	NA	NA	20	90	48.8824	9.57485	4490.08	NA	NA	NA	NA
16 EXPT 72 LATE SPEC PYT FAR	2016	72	FAR	FAR_K12	2069	41	2	13	12	ND150422	ND080321/ND051236	NA	NA	24	84	44.0191	12.6941	4735.42	NA	NA	NA	NA
16 EXPT 72 LATE SPEC PYT FAR	2016	72	FAR	FAR_K12	2070	85	2	13	13	ND150800	ND090911/ND081419	NA	NA	19	90	51.8752	16.7171	4217.85	NA	NA	NA	NA
16 EXPT 72 LATE SPEC PYT FAR	2016	72	FAR	FAR_K12	2071	19	2	13	14	ND150297	MN08211/ND090550	NA	NA	23	84	48.3836	4.11603	4634.6	NA	NA	NA	NA
16 EXPT 72 LATE SPEC PYT FAR	2016	72	FAR	FAR_K12	2072	30	2	13	15	ND150385	ND060897/ND080619	NA	NA	21	92	51.127	6.9312	4836.25	NA	NA	NA	NA
16 EXPT 72 LATE SPEC PYT FAR	2016	72	FAR	FAR_K12	2073	52	2	13	16	ND150440	ND080373/ND091698	NA	NA	20	94	49.7553	6.08953	4654.76	NA	NA	NA	NA
16 EXPT 72 LATE SPEC PYT FAR	2016	72	FAR	FAR_K12	2074	8	2	13	17	ND150214	LEGGETT/ND090293	NA	NA	21	90	48.8824	11.2763	4829.53	NA	NA	NA	NA
16 EXPT 72 LATE SPEC PYT FAR	2016	72	FAR	FAR_K12	2075	74	2	13	18	ND150586	ND081418/ND090507	NA	NA	22	96	50.0047	5.62937	4806	NA	NA	NA	NA
16 EXPT 72 LATE SPEC PYT FAR	2016	72	FAR	FAR_K12	2076	63	2	13	19	ND150504	ND080436/ND081418	NA	NA	20	94	50.5035	6.90273	4802.64	NA	NA	NA	NA
16 EXPT 72 LATE SPEC PYT FAR	2016	72	FAR	FAR_K12	2077	96	2	13	20	ND150884	ND091698/ND080418	NA	NA	21	88	46.5131	5.12539	4342.2	NA	NA	NA	NA
16 EXPT 72 LATE SPEC PYT FAR	2016	72	FAR	FAR_K12	2078	86	2	13	21	ND150807	ND090963/08BT70-1	NA	NA	21	76	46.5131	6.46575	4170.8	NA	NA	NA	NA
16 EXPT 72 LATE SPEC PYT FAR	2016	72	FAR	FAR_K12	2079	31	2	13	22	ND150387	ND060897/ND090018	NA	NA	20	95	49.0071	5.22928	3811.19	NA	NA	NA	NA
16 EXPT 72 LATE SPEC PYT FAR	2016	72	FAR	FAR_K12	2080	75	2	13	23	DEON	SESQUI*2/BETTONG//MN02108	CHECK	DEON	23	84	50.3788	7.64601	5259.71	NA	NA	NA	NA
16 EXPT 72 LATE SPEC PYT FAR	2016	72	FAR	FAR_K12	2081	20	2	13	24	ND150298	MN08211/ND090550	NA	NA	24	84	48.3836	5.57326	4725.34	NA	NA	NA	NA
16 EXPT 72 LATE SPEC PYT FAR	2016	72	FAR	FAR_K12	2082	42	2	13	25	ND150428	ND080373/01G04-CC5B	NA	NA	21	86	48.2589	8.91537	4765.67	NA	NA	NA	NA
16 EXPT 72 LATE SPEC PYT FAR	2016	72	FAR	FAR_K12	2083	53	2	13	26	ND150442	ND080373/ND091698	NA	NA	21	96	51.6258	6.59716	4738.78	NA	NA	NA	NA
16 EXPT 72 LATE SPEC PYT FAR	2016	72	FAR	FAR_K12	2084	9	2	13	27	ND150216	LEGGETT/ND090293	NA	NA	20	88	46.7625	22.6166	4164.08	NA	NA	NA	NA
16 EXPT 72 LATE SPEC PYT FAR	2016	72	FAR	FAR_K12	2085	64	2	13	28	ND150520	ND080453/01G04-CC5B	NA	NA	23	82	49.7553	2.13688	4174.16	NA	NA	NA	NA
16 EXPT 72 LATE SPEC PYT FAR	2016	72	FAR	FAR_K12	2086	108	2	13	29	ND151045	WIX8787-3/ND080453	NA	NA	21	88	49.7553	13.9731	4490.08	NA	NA	NA	NA
16 EXPT 72 LATE SPEC PYT FAR	2016	72	FAR	FAR_K12	2087	119	2	13	30	ND151113	08BT70-1/ND090550	NA	NA	23	78	48.0095	9.38796	4019.56	NA	NA	NA	NA
16 EXPT 72 LATE SPEC PYT FAR	2016	72	FAR	FAR_K12	2088	97	2	13	31	ND150890	ND100147/ND070497	NA	NA	22	92	47.0119	5.56241	4685.01	NA	NA	NA	NA
16 EXPT 72 LATE SPEC PYT FAR	2016	72	FAR	FAR_K12	2089	16	2	13	32	ND150265	LEGGETT/ND090395	NA	NA	21	84	49.7553	4.88925	4157.36	NA	NA	NA	NA
16 EXPT 72 LATE SPEC PYT FAR	2016	72	FAR	FAR_K12	2090	71	2	13	33	ND150577	ND081418/ND090507	NA	NA	24	94	47.8848	4.32464	4637.96	NA	NA	NA	NA
16 EXPT 72 LATE SPEC PYT FAR	2016	72	FAR	FAR_K12	2091	115	2	13	34	ND151097	08BT70-1/ND090550	NA	NA	21	83	48.8824	6.02597	3881.77	NA	NA	NA	NA
16 EXPT 72 LATE SPEC PYT FAR	2016	72	FAR	FAR_K12	2092	49	2	13	35	ND150436	ND080373/01G04-CC5B	NA	NA	22	84	48.7577	9.52381	4799.28	NA	NA	NA	NA
16 EXPT 72 LATE SPEC PYT FAR	2016	72	FAR	FAR_K12	2093	104	2	13	36	ND151034	WIX8787-1/ND090284F	NA	NA	22	92	49.7553	7.48682	5226.11	NA	NA	NA	NA
16 EXPT 72 LATE SPEC PYT FAR	2016	72	FAR	FAR_K12	2094	27	2	13	37	ND150340	ND041654(HIFI)/ND091698	NA	NA	21	94	48.1342	10.8643	4977.4	NA	NA	NA	NA
16 EXPT 72 LATE SPEC PYT FAR	2016	72	FAR	FAR_K12	2095	38	2	13	38	ND150414	ND080018/ND091169	NA	NA	20	88	51.9999	9.88026	5108.48	NA	NA	NA	NA
16 EXPT 72 LATE SPEC PYT FAR	2016	72	FAR	FAR_K12	2096	60	2	13	39	ND150479	ND080418/ND091837DM	NA	NA	21	88	48.3836	10.5081	4775.75	NA	NA	NA	NA
16 EXPT 72 LATE SPEC PYT FAR	2016	72	FAR	FAR_K12	2097	93	2	13	40	ND150875	ND091691/ND080445	NA	NA	23	98	50.6282	8.44744	4987.49	NA	NA	NA	NA
16 EXPT 72 LATE SPEC PYT FAR	2016	72	FAR	FAR_K12	2098	5	2	13	41	ND150109	LEGGETT/ND080101	NA	NA	25	86	48.2589	4.66478	4742.14	NA	NA	NA	NA
16 EXPT 72 LATE SPEC PYT FAR	2016	72	FAR	FAR_K12	2099	82	2	13	42	ND150790	ND090787/ND081419	NA	NA	20	94	52.8728	3.6727	4271.63	NA	NA	NA	NA
16 EXPT 72 LATE SPEC PYT FAR	2016	72	FAR	FAR_K12	2100	22	2	13	43	ND150326	ND040076/ND100250	NA	NA	24	88	40.9016	14.015	4916.91	NA	NA	NA	NA
16 EXPT 72 LATE SPEC PYT FAR	2016	72	FAR	FAR_K12	2101	110	2	13	44	ND151048	WIX8787-3/ND080453	NA	NA	19	90	50.8776	13.8937	4997.57	NA	NA	NA	NA
16 EXPT 72 LATE SPEC PYT FAR	2016	72	FAR	FAR_K12	2102	99	2	13	45	ND150908	ND102082/ND080373(M1180)	NA	NA	24	90	50.8776	3.15217	4947.16	NA	NA	NA	NA
16 EXPT 72 LATE SPEC PYT FAR	2016	72	FAR	FAR_K12	2103	121	2	13	46	ND151117	08BT70-1/ND090550	NA	NA	22	82	50.0047	8.28053	4816.08	NA	NA	NA	NA
16 EXPT 72 LATE SPEC PYT FAR	2016	72	FAR	FAR_K12	2104	33	2	13	47	ND150401	ND070388/ND081408	NA	NA	23	87	49.0071	8.14505	5468.09	NA	NA	NA	NA
16 EXPT 72 LATE SPEC PYT FAR	2016	72	FAR	FAR_K12	2105	77	2	13	48	ND150588	ND081418/ND090507	NA	NA	23	98	47.6354	9.48984	4466.56	NA	NA	NA	NA
16 EXPT 72 LATE SPEC PYT FAR	2016	72	FAR	FAR_K12	2106	11	2	13	49	ND150222	LEGGETT/ND090293	NA	NA	24	90	49.7553	1.11302	5857.94	NA	NA	NA	NA
16 EXPT 72 LATE SPEC PYT FAR	2016	72	FAR	FAR_K12	2107	88	2	13	50	ND150838	ND091202/01G04-CC5B	NA	NA	24	92	48.7577	2.37565	5135.36	NA	NA	NA	NA
16 EXPT 72 LATE SPEC PYT FAR	2016	72	FAR	FAR_K12	2108	66	2	14	50	ND150534	ND080609/ND081404	NA	NA	21	89	51.9999	6.88255	4950.52	NA	NA	NA	NA
16 EXPT 72 LATE SPEC PYT FAR	2016	72	FAR	FAR_K12	2109	55	2	14	49	ND150444	ND080373/ND091698	NA	NA	22	94	50.8776	6.50422	5172.33	NA	NA	NA	NA
16 EXPT 72 LATE SPEC PYT FAR	2016	72	FAR	FAR_K12	2110	44	2	14	48	ND150430	ND080373/01G04-CC5B	NA	NA	20	90	48.633	13.727	4900.1	NA	NA	NA	NA
16 EXPT 72 LATE SPEC PYT FAR	2016	72	FAR	FAR_K12	2111	90	2	14	47	ND150842	ND091202/01G04-CC5B	NA	NA	21	85	50.3788	3.71736	4066.62	NA	NA	NA	NA
16 EXPT 72 LATE SPEC PYT FAR	2016	72	FAR	FAR_K12	2112	35	2	14	46	ND150404	ND070497/ND090455	NA	NA	22	84	50.0047	8.53592	5380.7	NA	NA	NA	NA
16 EXPT 72 LATE SPEC PYT FAR	2016	72	FAR	FAR_K12	2113	79	2	14	45	ND150635	ND081924/ND090666(TR.CR.MNT)	NA	NA	24	85	48.7577	17.8008	4117.03	NA	NA	NA	NA
16 EXPT 72 LATE SPEC PYT FAR	2016	72	FAR	FAR_K12	2114	57	2	14	44	ND150476	ND080418/ND091691	NA	NA	20	83	49.6306	17.9846	3925.46	NA	NA	NA	NA
16 EXPT 72 LATE SPEC PYT FAR	2016	72	FAR	FAR_K12	2115	24	2	14	43	ND150336	ND041654(HIFI)/ND091698	NA	NA	23	86	49.1318	16.1591	4604.35	NA	NA	NA	NA
16 EXPT 72 LATE SPEC PYT FAR	2016	72	FAR	FAR_K12	2116	68	2	14	42	ND150541	ND081404/01G04-CC5B	NA	NA	21	83	48.5083	12.9554	4742.14	NA	NA	NA	NA
16 EXPT 72 LATE SPEC PYT FAR	2016	72	FAR	FAR_K12	2117	46	2	14	41	ND150432	ND080373/01G04-CC5B	NA	NA	23	82	45.7649	11.0695	4399.34	NA	NA	NA	NA
16 EXPT 72 LATE SPEC PYT FAR	2016	72	FAR	FAR_K12	2118	2	2	14	40	ND150036	01G04-CC5B/ND091270	NA	NA	22	82	49.7553	9.55007	4900.1	NA	NA	NA	NA
16 EXPT 72 LATE SPEC PYT FAR	2016	72	FAR	FAR_K12	2119	13	2	14	39	ND150226	LEGGETT/ND090293	NA	NA	20	81	49.7553	11.311	4311.96	NA	NA	NA	NA
16 EXPT 72 LATE SPEC PYT FAR	2016	72	FAR	FAR_K12	2120	101	2	14	38	ND150914	ND102082/ND080375(M1180)	NA	NA	21	85	50.1294	24.1319	4483.36	NA	NA	NA	NA
16 EXPT 72 LATE SPEC PYT FAR	2016	72	FAR	FAR_K12	2121	112	2	14	37	ND151085	08BT70-1/ND090550	NA	NA	22	83	49.6306	6.18121	5007.65	NA	NA	NA	NA
18 EXPT PYT 5 CAS	2018	5	CAS	CAS	3001	17	1	8	2	ND170157	BEACH/SA111673	NA	NA	NA	96	55.3668	10.7	3831.27	NA	NA	NA	NA
18 EXPT PYT 5 CAS	2018	5	CAS	CAS	3002	30	1	8	3	ND170209	LEGGETT/08BT70-1	NA	NA	NA	90	49.3812	4.6	5410.99	NA	NA	NA	NA
18 EXPT PYT 5 CAS	2018	5	CAS	CAS	3003	59	1	8	4	ND170374	ND102000/ND102239	NA	NA	NA	98	53.7457	3.57	5273.25	NA	NA	NA	NA
18 EXPT PYT 5 CAS	2018	5	CAS	CAS	3004	85	1	8	5	ND170492	ND110342/ND121722	NA	NA	NA	100	51.3764	12.18	4856.44	NA	NA	NA	NA
18 EXPT PYT 5 CAS	2018	5	CAS	CAS	3005	44	1	8	6	ND170264	ND090011/CRRSRR3	NA	NA	NA	114	52.9975	15.11	5027.9	NA	NA	NA	NA
18 EXPT PYT 5 CAS	2018	5	CAS	CAS	3006	25	1	8	7	ND170184	KILLDEER/ND102239	NA	NA	NA	88	51.127	5.92	5679.66	NA	NA	NA	NA
18 EXPT PYT 5 CAS	2018	5	CAS	CAS	3007	55	1	8	8	ND170364	ND101473/08BT70-1	NA	NA	NA	94	51.8752	10.04	6493.19	NA	NA	NA	NA
18 EXPT PYT 5 CAS	2018	5	CAS	CAS	3008	92	1	8	9	ND170563	ND111013/ND111461	NA	NA	NA	98	51.0023	12.55	5407.76	NA	NA	NA	NA
18 EXPT PYT 5 CAS	2018	5	CAS	CAS	3009	19	1	8	10	ND170160	CDC DANCER/ND120628	NA	NA	NA	96	54.2445	13.21	5239.53	NA	NA	NA	NA
18 EXPT PYT 5 CAS	2018	5	CAS	CAS	3010	16	1	8	11	ND170142	BEACH/ND111461	NA	NA	NA	84	55.2421	3.86	4698.61	NA	NA	NA	NA
18 EXPT PYT 5 CAS	2018	5	CAS	CAS	3011	32	1	8	12	ND170213	LEGGETT/SD111939	NA	NA	NA	90	54.868	21.68	4960.46	NA	NA	NA	NA
18 EXPT PYT 5 CAS	2018	5	CAS	CAS	3012	61	1	8	13	ND170376	ND102000/ND102239	NA	NA	NA	98	55.9903	2.34	5743.5	NA	NA	NA	NA
18 EXPT PYT 5 CAS	2018	5	CAS	CAS	3013	54	1	8	14	ND170359	ND101116/ND121178	NA	NA	NA	88	51.7505	5.25	5246.35	NA	NA	NA	NA
18 EXPT PYT 5 CAS	2018	5	CAS	CAS	3014	4	1	8	15	ND170039	08BT70-1/ND110064	NA	NA	NA	88	53.3716	4.75	4812.68	NA	NA	NA	NA
18 EXPT PYT 5 CAS	2018	5	CAS	CAS	3015	6	1	8	16	ND170061	08BT70-1/ND110130	NA	NA	NA	92	54.1198	7.42	4617.9	NA	NA	NA	NA
18 EXPT PYT 5 CAS	2018	5	CAS	CAS	3016	15	1	8	17	ND170138	BEACH/ND111461	NA	NA	NA	98	56.115	10.16	4964.05	NA	NA	NA	NA
18 EXPT PYT 5 CAS	2018	5	CAS	CAS	3017	45	1	8	18	ND170266	ND090011/CRRSRR3	NA	NA	NA	108	52.7481	13.84	4809.45	NA	NA	NA	NA
18 EXPT PYT 5 CAS	2018	5	CAS	CAS	3018	82	1	8	19	ND170479	ND110324/ND121730	NA	NA	NA	108	55.6162	7.76	4762.46	NA	NA	NA	NA
18 EXPT PYT 5 CAS	2018	5	CAS	CAS	3019	46	1	8	20	ND900117	MN78142/ND852158	NA	NA	NA	96	53.3716	12.11	4274.99	NA	NA	NA	NA
18 EXPT PYT 5 CAS	2018	5	CAS	CAS	3020	99	1	8	21	ND170576	ND111404/ND120799	NA	NA	NA	100	54.2445	4.5	4634.76	NA	NA	NA	NA
18 EXPT PYT 5 CAS	2018	5	CAS	CAS	3021	67	1	9	21	ND170391	ND102239/BEACH	NA	NA	NA	94	54.2445	3.95	5441.12	NA	NA	NA	NA
18 EXPT PYT 5 CAS	2018	5	CAS	CAS	3022	88	1	9	20	ND170522	ND110936/ND111426	NA	NA	NA	104	54.7433	6.11	5723.42	NA	NA	NA	NA
18 EXPT PYT 5 CAS	2018	5	CAS	CAS	3023	97	1	9	19	ND170572	ND111357/ND121730	NA	NA	NA	100	52.7481	6.51	5058.03	NA	NA	NA	NA
18 EXPT PYT 5 CAS	2018	5	CAS	CAS	3024	66	1	9	18	ND170384	ND102239/BEACH	NA	NA	NA	100	54.1198	2.79	4819.49	NA	NA	NA	NA
18 EXPT PYT 5 CAS	2018	5	CAS	CAS	3025	52	1	9	17	ND170354	ND100538/08BT70-1	NA	NA	NA	102	53.621	11.03	4812.68	NA	NA	NA	NA
18 EXPT PYT 5 CAS	2018	5	CAS	CAS	3026	84	1	9	16	ND170490	ND110342/ND121722	NA	NA	NA	100	52.9975	13.1	5646.3	NA	NA	NA	NA
18 EXPT PYT 5 CAS	2018	5	CAS	CAS	3027	57	1	9	15	ND170371	ND101473/08BT70-1	NA	NA	NA	94	54.2445	7.9	5615.81	NA	NA	NA	NA
18 EXPT PYT 5 CAS	2018	5	CAS	CAS	3028	65	1	9	14	ND170383	ND102239/BEACH	NA	NA	NA	94	54.9927	5.16	4429.59	NA	NA	NA	NA
18 EXPT PYT 5 CAS	2018	5	CAS	CAS	3029	53	1	9	13	ND170358	ND101116/ND121178	NA	NA	NA	94	52.9975	5.47	5898.1	NA	NA	NA	NA
18 EXPT PYT 5 CAS	2018	5	CAS	CAS	3030	5	1	9	12	ND170059	08BT70-1/ND110130	NA	NA	NA	88	52.1246	8.9	4836.35	NA	NA	NA	NA
18 EXPT PYT 5 CAS	2018	5	CAS	CAS	3031	80	1	9	11	ND170472	ND110264/08BT70-1	NA	NA	NA	100	53.4963	5.51	4997.41	NA	NA	NA	NA
18 EXPT PYT 5 CAS	2018	5	CAS	CAS	3032	58	1	9	10	ND170373	ND102000/ND102239	NA	NA	NA	102	54.1198	9.8	4527.15	NA	NA	NA	NA
18 EXPT PYT 5 CAS	2018	5	CAS	CAS	3033	71	1	9	9	ND170412	ND102239/NEWBURG	NA	NA	NA	100	52.4987	9.17	5720.19	NA	NA	NA	NA
18 EXPT PYT 5 CAS	2018	5	CAS	CAS	3034	48	1	9	8	ND170313	ND100365/08BT70-1	NA	NA	NA	98	52.2493	4.13	5854.7	NA	NA	NA	NA
18 EXPT PYT 5 CAS	2018	5	CAS	CAS	3035	75	1	9	7	ND170427	ND110064/ND111416	NA	NA	NA	100	50.8776	3.92	4456.49	NA	NA	NA	NA
18 EXPT PYT 5 CAS	2018	5	CAS	CAS	3036	2	1	9	6	ND170024	08BT70-1/ND100046	NA	NA	NA	96	51.8752	11.06	5773.99	NA	NA	NA	NA
18 EXPT PYT 5 CAS	2018	5	CAS	CAS	3037	1	1	9	5	ND170023	08BT70-1/ND100046	NA	NA	NA	102	52.7481	10.88	5128.69	NA	NA	NA	NA
18 EXPT PYT 5 CAS	2018	5	CAS	CAS	3038	93	1	9	4	ND170564	ND111013/ND111461	NA	NA	NA	100	53.8704	12.24	5602.54	NA	NA	NA	NA
18 EXPT PYT 5 CAS	2018	5	CAS	CAS	3039	26	1	9	3	ND170187	KILLDEER/ND102239	NA	NA	NA	92	52.6234	7.28	5444.71	NA	NA	NA	NA
18 EXPT PYT 5 CAS	2018	5	CAS	CAS	3040	64	1	9	2	ND170381	ND102239/BEACH	NA	NA	NA	100	56.7385	3.81	5296.56	NA	NA	NA	NA
18 EXPT PYT 5 CAS	2018	5	CAS	CAS	3041	8	1	10	2	ND170063	08BT70-1/ND110130	NA	NA	NA	96	50.2541	11.01	5797.31	NA	NA	NA	NA
18 EXPT PYT 5 CAS	2018	5	CAS	CAS	3042	83	1	10	3	ND170481	ND110342/ND121722	NA	NA	NA	96	50.8776	8.38	5777.22	NA	NA	NA	NA
18 EXPT PYT 5 CAS	2018	5	CAS	CAS	3043	33	1	10	4	ND170214	LEGGETT/SD111939	NA	NA	NA	98	54.7433	4.89	5084.93	NA	NA	NA	NA
18 EXPT PYT 5 CAS	2018	5	CAS	CAS	3044	77	1	10	5	ND170443	ND110228/ND102239	NA	NA	NA	100	54.9927	7.69	5068.07	NA	NA	NA	NA
18 EXPT PYT 5 CAS	2018	5	CAS	CAS	3045	24	1	10	6	ND170174	HORSEPOWER/MAIDA	NA	NA	NA	86	52.7481	14.05	4735.56	NA	NA	NA	NA
18 EXPT PYT 5 CAS	2018	5	CAS	CAS	3046	22	1	10	7	ND170169	HORSEPOWER/MAIDA	NA	NA	NA	88	51.2517	10.88	6052.7	NA	NA	NA	NA
18 EXPT PYT 5 CAS	2018	5	CAS	CAS	3047	9	1	10	8	ND170089	08BT70-1/ND111763	NA	NA	NA	98	52.2493	7.69	5941.87	NA	NA	NA	NA
18 EXPT PYT 5 CAS	2018	5	CAS	CAS	3048	74	1	10	9	ND170422	ND102239/OT2083	NA	NA	NA	100	51.5011	11.57	5229.49	NA	NA	NA	NA
18 EXPT PYT 5 CAS	2018	5	CAS	CAS	3049	86	1	10	10	ND170511	ND110867/08BT70-1	NA	NA	NA	102	55.6162	2.54	5293.34	NA	NA	NA	NA
18 EXPT PYT 5 CAS	2018	5	CAS	CAS	3050	89	1	10	11	ND170527	ND110972/ND102239	NA	NA	NA	110	54.6186	5.2	5172.45	NA	NA	NA	NA
18 EXPT PYT 5 CAS	2018	5	CAS	CAS	3051	23	1	10	12	ND170173	HORSEPOWER/MAIDA	NA	NA	NA	84	51.0023	3.04	4863.25	NA	NA	NA	NA
18 EXPT PYT 5 CAS	2018	5	CAS	CAS	3052	31	1	10	13	ND170212	LEGGETT/SD111939	NA	NA	NA	94	50.3788	9.54	5286.52	NA	NA	NA	NA
18 EXPT PYT 5 CAS	2018	5	CAS	CAS	3053	56	1	10	14	ND170367	ND101473/08BT70-1	NA	NA	NA	98	51.6258	12.05	5800.9	NA	NA	NA	NA
18 EXPT PYT 5 CAS	2018	5	CAS	CAS	3054	81	1	10	15	ND170475	ND110324/ND121730	NA	NA	NA	106	52.374	8.96	5175.68	NA	NA	NA	NA
18 EXPT PYT 5 CAS	2018	5	CAS	CAS	3055	38	1	10	16	ND170251	ND080816/MN11211	NA	NA	NA	102	52.1246	6.56	5327.05	NA	NA	NA	NA
18 EXPT PYT 5 CAS	2018	5	CAS	CAS	3056	47	1	10	17	ND170302	ND100321/ND120619	NA	NA	NA	106	51.2517	12.62	5165.64	NA	NA	NA	NA
18 EXPT PYT 5 CAS	2018	5	CAS	CAS	3057	91	1	10	18	ND170562	ND111013/ND111461	NA	NA	NA	102	51.0023	6.87	5770.41	NA	NA	NA	NA
18 EXPT PYT 5 CAS	2018	5	CAS	CAS	3058	49	1	10	19	ND170333	ND100534/08BT70-1	NA	NA	NA	102	51.0023	6.19	5757.14	NA	NA	NA	NA
18 EXPT PYT 5 CAS	2018	5	CAS	CAS	3059	78	1	10	20	ND170455	ND110232/ND121726	NA	NA	NA	104	52.1246	5.66	4984.14	NA	NA	NA	NA
18 EXPT PYT 5 CAS	2018	5	CAS	CAS	3060	27	1	10	21	ND170188	KILLDEER/ND102239	NA	NA	NA	100	49.7553	5.21	5034.71	NA	NA	NA	NA
18 EXPT PYT 5 CAS	2018	5	CAS	CAS	3061	29	1	11	21	ND170194	KILLDEER/ND102239	NA	NA	NA	94	49.88	5.87	6183.99	NA	NA	NA	NA
18 EXPT PYT 5 CAS	2018	5	CAS	CAS	3062	18	1	11	20	ND170159	BEACH/CRRSRR3	NA	NA	NA	96	50.2541	5.6	5525.06	NA	NA	NA	NA
18 EXPT PYT 5 CAS	2018	5	CAS	CAS	3063	42	1	11	19	ND170257	ND080816/MN11211	NA	NA	NA	100	50.8776	6.47	6748.58	NA	NA	NA	NA
18 EXPT PYT 5 CAS	2018	5	CAS	CAS	3064	50	1	11	18	ND170335	ND100534/08BT70-1	NA	NA	NA	96	53.4963	9.27	5652.75	NA	NA	NA	NA
18 EXPT PYT 5 CAS	2018	5	CAS	CAS	3065	21	1	11	17	ND170167	HIFI/LEGGETT	NA	NA	NA	98	46.7625	6.78	6143.45	NA	NA	NA	NA
18 EXPT PYT 5 CAS	2018	5	CAS	CAS	3066	7	1	11	16	ND170062	08BT70-1/ND110130	NA	NA	NA	92	51.3764	8.81	5340.33	NA	NA	NA	NA
18 EXPT PYT 5 CAS	2018	5	CAS	CAS	3067	28	1	11	15	ND170190	KILLDEER/ND102239	NA	NA	NA	92	50.2541	3.81	5464.79	NA	NA	NA	NA
18 EXPT PYT 5 CAS	2018	5	CAS	CAS	3068	40	1	11	14	HIFI	ND90141/ND900118	CHECK	HIFI	NA	98	49.6306	14.04	5602.54	NA	NA	NA	NA
18 EXPT PYT 5 CAS	2018	5	CAS	CAS	3069	87	1	11	13	ND170513	ND110867/08BT70-1	NA	NA	NA	94	50.3788	5.52	5723.42	NA	NA	NA	NA
18 EXPT PYT 5 CAS	2018	5	CAS	CAS	3070	79	1	11	12	ND170458	ND110232/ND121726	NA	NA	NA	102	51.9999	3.97	4913.47	NA	NA	NA	NA
18 EXPT PYT 5 CAS	2018	5	CAS	CAS	3071	68	1	11	11	ND170393	ND102239/DEON	NA	NA	NA	100	50.0047	5.77	5011.04	NA	NA	NA	NA
18 EXPT PYT 5 CAS	2018	5	CAS	CAS	3072	98	1	11	10	ND170575	ND111404/ND120799	NA	NA	NA	102	50.7529	6.21	4544.01	NA	NA	NA	NA
18 EXPT PYT 5 CAS	2018	5	CAS	CAS	3073	14	1	11	9	ND170134	BEACH/ND111461	NA	NA	NA	102	52.374	4.06	5800.9	NA	NA	NA	NA
18 EXPT PYT 5 CAS	2018	5	CAS	CAS	3074	69	1	11	8	ND170395	ND102239/DEON	NA	NA	NA	100	50.0047	6.56	6042.66	NA	NA	NA	NA
18 EXPT PYT 5 CAS	2018	5	CAS	CAS	3075	63	1	11	7	ND170380	ND102239/BEACH	NA	NA	NA	98	51.7505	6.42	5447.94	NA	NA	NA	NA
18 EXPT PYT 5 CAS	2018	5	CAS	CAS	3076	39	1	11	6	ND170253	ND080816/MN11211	NA	NA	NA	94	47.5107	11.65	6348.63	NA	NA	NA	NA
18 EXPT PYT 5 CAS	2018	5	CAS	CAS	3077	13	1	11	5	ND170131	BEACH/ND111461	NA	NA	NA	100	49.5059	8.89	5293.34	NA	NA	NA	NA
18 EXPT PYT 5 CAS	2018	5	CAS	CAS	3078	76	1	11	4	ND170441	ND110228/ND102239	NA	NA	NA	118	51.6258	5.23	4624.36	NA	NA	NA	NA
18 EXPT PYT 5 CAS	2018	5	CAS	CAS	3079	100	1	11	3	ND170577	ND111416/ND110926	NA	NA	NA	100	48.3836	7.11	4822.72	NA	NA	NA	NA
18 EXPT PYT 5 CAS	2018	5	CAS	CAS	3080	73	1	11	2	ND170421	ND102239/OT2083	NA	NA	NA	96	50.3788	5.49	4160.56	NA	NA	NA	NA
18 EXPT PYT 5 CAS	2018	5	CAS	CAS	3081	3	1	12	2	ND170025	08BT70-1/ND100046	NA	NA	NA	96	49.1318	12.41	6281.55	NA	NA	NA	NA
18 EXPT PYT 5 CAS	2018	5	CAS	CAS	3082	36	1	12	3	ND170248	ND080012/ND102239	NA	NA	NA	102	48.5083	7.36	6207.3	NA	NA	NA	NA
18 EXPT PYT 5 CAS	2018	5	CAS	CAS	3083	51	1	12	4	ND170340	ND100535/ND121726	NA	NA	NA	104	52.2493	5.66	5935.41	NA	NA	NA	NA
18 EXPT PYT 5 CAS	2018	5	CAS	CAS	3084	12	1	12	5	ND170126	BEACH/ND111461	NA	NA	NA	112	53.2469	15.2	4644.81	NA	NA	NA	NA
18 EXPT PYT 5 CAS	2018	5	CAS	CAS	3085	96	1	12	6	ND170569	ND111357/ND121730	NA	NA	NA	102	51.5011	10.17	5484.88	NA	NA	NA	NA
18 EXPT PYT 5 CAS	2018	5	CAS	CAS	3086	94	1	12	7	ND170566	ND111357/ND121730	NA	NA	NA	106	53.1222	5.93	5098.56	NA	NA	NA	NA
18 EXPT PYT 5 CAS	2018	5	CAS	CAS	3087	20	1	12	8	HAYDEN	BUCKSKIN//ND011054/SD020835	CHECK	HAYDEN	NA	98	51.9999	4.6	5700.1	NA	NA	NA	NA
18 EXPT PYT 5 CAS	2018	5	CAS	CAS	3088	60	1	12	9	LEGGETT	OT294/PC94	CHECK	LEGGETT	NA	98	48.7577	9.24	5820.98	NA	NA	NA	NA
18 EXPT PYT 5 CAS	2018	5	CAS	CAS	3089	34	1	12	10	ND170234	MN12201/AC PINNACLE	NA	NA	NA	104	50.8776	10.26	5175.68	NA	NA	NA	NA
18 EXPT PYT 5 CAS	2018	5	CAS	CAS	3090	62	1	12	11	ND170379	ND102239/BEACH	NA	NA	NA	104	52.2493	3.99	4880.11	NA	NA	NA	NA
18 EXPT PYT 5 CAS	2018	5	CAS	CAS	3091	43	1	12	12	ND170261	ND080816/MN11211	NA	NA	NA	100	53.9951	6.74	5185.73	NA	NA	NA	NA
18 EXPT PYT 5 CAS	2018	5	CAS	CAS	3092	70	1	12	13	ND170407	ND102239/HORSEPOWER	NA	NA	NA	94	52.2493	10.64	4674.94	NA	NA	NA	NA
18 EXPT PYT 5 CAS	2018	5	CAS	CAS	3093	95	1	12	14	ND170567	ND111357/ND121730	NA	NA	NA	106	48.8824	19.49	4896.61	NA	NA	NA	NA
18 EXPT PYT 5 CAS	2018	5	CAS	CAS	3094	35	1	12	15	ND170247	ND080012/ND102239	NA	NA	NA	104	49.1318	16.86	5380.86	NA	NA	NA	NA
18 EXPT PYT 5 CAS	2018	5	CAS	CAS	3095	10	1	12	16	ND170093	08BT70-1/ND111763	NA	NA	NA	106	50.6282	11.76	5317.01	NA	NA	NA	NA
18 EXPT PYT 5 CAS	2018	5	CAS	CAS	3096	11	1	12	17	ND170095	09QBULK1-DW1/SD112010	NA	NA	NA	106	53.7457	8.85	4859.67	NA	NA	NA	NA
18 EXPT PYT 5 CAS	2018	5	CAS	CAS	3097	90	1	12	18	ND170547	ND110989/SA112012	NA	NA	NA	100	48.3836	8.39	5770.41	NA	NA	NA	NA
18 EXPT PYT 5 CAS	2018	5	CAS	CAS	3098	72	1	12	19	ND170417	ND102239/NEWBURG	NA	NA	NA	102	50.1294	11.54	5535.46	NA	NA	NA	NA
18 EXPT PYT 5 CAS	2018	5	CAS	CAS	3099	41	1	12	20	ND170254	ND080816/MN11211	NA	NA	NA	104	49.88	17.44	6126.95	NA	NA	NA	NA
18 EXPT PYT 5 CAS	2018	5	CAS	CAS	3100	37	1	12	21	ND170250	ND080816/MN11211	NA	NA	NA	108	51.3764	11.07	6980.3	NA	NA	NA	NA
18 EXPT PYT 5 CAS	2018	5	CAS	CAS	4001	73	2	13	21	ND170421	ND102239/OT2083	NA	NA	NA	102	52.4987	11.09	4789.36	NA	NA	NA	NA
18 EXPT PYT 5 CAS	2018	5	CAS	CAS	4002	10	2	13	20	ND170093	08BT70-1/ND111763	NA	NA	NA	110	51.2517	13.8	5115.06	NA	NA	NA	NA
18 EXPT PYT 5 CAS	2018	5	CAS	CAS	4003	84	2	13	19	ND170490	ND110342/ND121722	NA	NA	NA	102	49.6306	13.23	5740.28	NA	NA	NA	NA
18 EXPT PYT 5 CAS	2018	5	CAS	CAS	4004	81	2	13	18	ND170475	ND110324/ND121730	NA	NA	NA	104	51.6258	8.62	5303.38	NA	NA	NA	NA
18 EXPT PYT 5 CAS	2018	5	CAS	CAS	4005	62	2	13	17	ND170379	ND102239/BEACH	NA	NA	NA	104	51.7505	2.31	5229.49	NA	NA	NA	NA
18 EXPT PYT 5 CAS	2018	5	CAS	CAS	4006	45	2	13	16	ND170266	ND090011/CRRSRR3	NA	NA	NA	112	52.7481	15.91	4731.97	NA	NA	NA	NA
18 EXPT PYT 5 CAS	2018	5	CAS	CAS	4007	50	2	13	15	ND170335	ND100534/08BT70-1	NA	NA	NA	98	52.9975	13.53	5068.07	NA	NA	NA	NA
18 EXPT PYT 5 CAS	2018	5	CAS	CAS	4008	33	2	13	14	ND170214	LEGGETT/SD111939	NA	NA	NA	98	52.8728	5.83	5185.73	NA	NA	NA	NA
18 EXPT PYT 5 CAS	2018	5	CAS	CAS	4009	44	2	13	13	ND170264	ND090011/CRRSRR3	NA	NA	NA	116	52.1246	19.04	4166.66	NA	NA	NA	NA
18 EXPT PYT 5 CAS	2018	5	CAS	CAS	4010	26	2	13	12	ND170187	KILLDEER/ND102239	NA	NA	NA	94	49.6306	7.22	4842.81	NA	NA	NA	NA
18 EXPT PYT 5 CAS	2018	5	CAS	CAS	4011	83	2	13	11	ND170481	ND110342/ND121722	NA	NA	NA	94	49.7553	8.87	5457.98	NA	NA	NA	NA
18 EXPT PYT 5 CAS	2018	5	CAS	CAS	4012	3	2	13	10	ND170025	08BT70-1/ND100046	NA	NA	NA	94	47.1366	11.59	5394.13	NA	NA	NA	NA
18 EXPT PYT 5 CAS	2018	5	CAS	CAS	4013	4	2	13	9	ND170039	08BT70-1/ND110064	NA	NA	NA	90	50.5035	5.6	5397.36	NA	NA	NA	NA
18 EXPT PYT 5 CAS	2018	5	CAS	CAS	4014	67	2	13	8	ND170391	ND102239/BEACH	NA	NA	NA	92	52.6234	4.56	5011.04	NA	NA	NA	NA
18 EXPT PYT 5 CAS	2018	5	CAS	CAS	4015	87	2	13	7	ND170513	ND110867/08BT70-1	NA	NA	NA	98	52.6234	8.68	5185.73	NA	NA	NA	NA
18 EXPT PYT 5 CAS	2018	5	CAS	CAS	4016	80	2	13	6	ND170472	ND110264/08BT70-1	NA	NA	NA	106	51.6258	7.26	5185.73	NA	NA	NA	NA
18 EXPT PYT 5 CAS	2018	5	CAS	CAS	4017	59	2	13	5	ND170374	ND102000/ND102239	NA	NA	NA	104	50.2541	5.2	4913.47	NA	NA	NA	NA
18 EXPT PYT 5 CAS	2018	5	CAS	CAS	4018	43	2	13	4	ND170261	ND080816/MN11211	NA	NA	NA	102	54.6186	7.96	5656.34	NA	NA	NA	NA
18 EXPT PYT 5 CAS	2018	5	CAS	CAS	4019	91	2	13	3	ND170562	ND111013/ND111461	NA	NA	NA	100	49.5059	11.65	5710.15	NA	NA	NA	NA
18 EXPT PYT 5 CAS	2018	5	CAS	CAS	4020	100	2	13	2	ND170577	ND111416/ND110926	NA	NA	NA	102	50.5035	7.42	5343.91	NA	NA	NA	NA
18 EXPT PYT 5 CAS	2018	5	CAS	CAS	4021	64	2	14	2	ND170381	ND102239/BEACH	NA	NA	NA	106	54.1198	3.72	5599.31	NA	NA	NA	NA
18 EXPT PYT 5 CAS	2018	5	CAS	CAS	4022	46	2	14	3	ND900117	MN78142/ND852158	NA	NA	NA	98	52.1246	12.46	5178.91	NA	NA	NA	NA
18 EXPT PYT 5 CAS	2018	5	CAS	CAS	4023	35	2	14	4	ND170247	ND080012/ND102239	NA	NA	NA	108	48.3836	13.59	6429.34	NA	NA	NA	NA
18 EXPT PYT 5 CAS	2018	5	CAS	CAS	4024	60	2	14	5	LEGGETT	OT294/PC94	CHECK	LEGGETT	NA	106	49.1318	16.02	5370.46	NA	NA	NA	NA
18 EXPT PYT 5 CAS	2018	5	CAS	CAS	4025	13	2	14	6	ND170131	BEACH/ND111461	NA	NA	NA	104	52.1246	13.5	4977.32	NA	NA	NA	NA
18 EXPT PYT 5 CAS	2018	5	CAS	CAS	4026	18	2	14	7	ND170159	BEACH/CRRSRR3	NA	NA	NA	92	49.5059	7.27	5827.8	NA	NA	NA	NA
18 EXPT PYT 5 CAS	2018	5	CAS	CAS	4027	97	2	14	8	ND170572	ND111357/ND121730	NA	NA	NA	106	51.3764	6.19	5209.4	NA	NA	NA	NA
18 EXPT PYT 5 CAS	2018	5	CAS	CAS	4028	92	2	14	9	ND170563	ND111013/ND111461	NA	NA	NA	102	51.3764	11.15	5488.11	NA	NA	NA	NA
18 EXPT PYT 5 CAS	2018	5	CAS	CAS	4029	31	2	14	10	ND170212	LEGGETT/SD111939	NA	NA	NA	98	51.8752	4.78	5343.91	NA	NA	NA	NA
18 EXPT PYT 5 CAS	2018	5	CAS	CAS	4030	86	2	14	11	ND170511	ND110867/08BT70-1	NA	NA	NA	104	51.9999	1.62	5804.12	NA	NA	NA	NA
18 EXPT PYT 5 CAS	2018	5	CAS	CAS	4031	79	2	14	12	ND170458	ND110232/ND121726	NA	NA	NA	104	50.7529	4.22	5094.97	NA	NA	NA	NA
18 EXPT PYT 5 CAS	2018	5	CAS	CAS	4032	95	2	14	13	ND170567	ND111357/ND121730	NA	NA	NA	106	48.8824	19.72	5931.82	NA	NA	NA	NA
18 EXPT PYT 5 CAS	2018	5	CAS	CAS	4033	57	2	14	14	ND170371	ND101473/08BT70-1	NA	NA	NA	98	52.2493	8.15	5938.64	NA	NA	NA	NA
18 EXPT PYT 5 CAS	2018	5	CAS	CAS	4034	16	2	14	15	ND170142	BEACH/ND111461	NA	NA	NA	96	54.7433	4.4	5646.3	NA	NA	NA	NA
18 EXPT PYT 5 CAS	2018	5	CAS	CAS	4035	56	2	14	16	ND170367	ND101473/08BT70-1	NA	NA	NA	100	51.2517	15.9	6046.25	NA	NA	NA	NA
18 EXPT PYT 5 CAS	2018	5	CAS	CAS	4036	74	2	14	17	ND170422	ND102239/OT2083	NA	NA	NA	104	49.7553	10.21	5659.57	NA	NA	NA	NA
18 EXPT PYT 5 CAS	2018	5	CAS	CAS	4037	76	2	14	18	ND170441	ND110228/ND102239	NA	NA	NA	112	51.6258	4.58	4846.4	NA	NA	NA	NA
18 EXPT PYT 5 CAS	2018	5	CAS	CAS	4038	61	2	14	19	ND170376	ND102000/ND102239	NA	NA	NA	110	51.2517	3	6493.19	NA	NA	NA	NA
18 EXPT PYT 5 CAS	2018	5	CAS	CAS	4039	34	2	14	20	ND170234	MN12201/AC PINNACLE	NA	NA	NA	102	49.2565	11.91	5642.71	NA	NA	NA	NA
18 EXPT PYT 5 CAS	2018	5	CAS	CAS	4040	48	2	14	21	ND170313	ND100365/08BT70-1	NA	NA	NA	98	49.5059	8.68	6274.74	NA	NA	NA	NA
18 EXPT PYT 5 CAS	2018	5	CAS	CAS	4041	38	2	15	21	ND170251	ND080816/MN11211	NA	NA	NA	100	52.6234	8.37	6422.52	NA	NA	NA	NA
18 EXPT PYT 5 CAS	2018	5	CAS	CAS	4042	22	2	15	20	ND170169	HORSEPOWER/MAIDA	NA	NA	NA	90	49.6306	8.63	6234.21	NA	NA	NA	NA
18 EXPT PYT 5 CAS	2018	5	CAS	CAS	4043	12	2	15	19	ND170126	BEACH/ND111461	NA	NA	NA	104	52.374	8.86	5538.69	NA	NA	NA	NA
18 EXPT PYT 5 CAS	2018	5	CAS	CAS	4044	55	2	15	18	ND170364	ND101473/08BT70-1	NA	NA	NA	98	51.8752	9.94	6291.6	NA	NA	NA	NA
18 EXPT PYT 5 CAS	2018	5	CAS	CAS	4045	58	2	15	17	ND170373	ND102000/ND102239	NA	NA	NA	106	53.4963	9.5	4459.72	NA	NA	NA	NA
18 EXPT PYT 5 CAS	2018	5	CAS	CAS	4046	41	2	15	16	ND170254	ND080816/MN11211	NA	NA	NA	100	51.9999	21.32	5894.88	NA	NA	NA	NA
18 EXPT PYT 5 CAS	2018	5	CAS	CAS	4047	88	2	15	15	ND170522	ND110936/ND111426	NA	NA	NA	104	54.868	7.52	5360.41	NA	NA	NA	NA
18 EXPT PYT 5 CAS	2018	5	CAS	CAS	4048	14	2	15	14	ND170134	BEACH/ND111461	NA	NA	NA	100	58.3596	5.38	4873.3	NA	NA	NA	NA
18 EXPT PYT 5 CAS	2018	5	CAS	CAS	4049	28	2	15	13	ND170190	KILLDEER/ND102239	NA	NA	NA	92	52.6234	4.54	5185.73	NA	NA	NA	NA
18 EXPT PYT 5 CAS	2018	5	CAS	CAS	4050	54	2	15	12	ND170359	ND101116/ND121178	NA	NA	NA	98	50.6282	6.06	5656.34	NA	NA	NA	NA
18 EXPT PYT 5 CAS	2018	5	CAS	CAS	4051	36	2	15	11	ND170248	ND080012/ND102239	NA	NA	NA	102	51.5011	7.95	5158.82	NA	NA	NA	NA
18 EXPT PYT 5 CAS	2018	5	CAS	CAS	4052	66	2	15	10	ND170384	ND102239/BEACH	NA	NA	NA	98	53.9951	2.89	5125.11	NA	NA	NA	NA
18 EXPT PYT 5 CAS	2018	5	CAS	CAS	4053	19	2	15	9	ND170160	CDC DANCER/ND120628	NA	NA	NA	96	51.7505	14.07	5878.02	NA	NA	NA	NA
18 EXPT PYT 5 CAS	2018	5	CAS	CAS	4054	90	2	15	8	ND170547	ND110989/SA112012	NA	NA	NA	102	50.5035	11.37	6503.23	NA	NA	NA	NA
18 EXPT PYT 5 CAS	2018	5	CAS	CAS	4055	63	2	15	7	ND170380	ND102239/BEACH	NA	NA	NA	102	52.9975	8.08	5158.82	NA	NA	NA	NA
18 EXPT PYT 5 CAS	2018	5	CAS	CAS	4056	21	2	15	6	ND170167	HIFI/LEGGETT	NA	NA	NA	98	49.1318	14.95	5666.38	NA	NA	NA	NA
18 EXPT PYT 5 CAS	2018	5	CAS	CAS	4057	89	2	15	5	ND170527	ND110972/ND102239	NA	NA	NA	116	54.7433	8.64	5679.66	NA	NA	NA	NA
18 EXPT PYT 5 CAS	2018	5	CAS	CAS	4058	27	2	15	4	ND170188	KILLDEER/ND102239	NA	NA	NA	102	50.7529	8.87	5074.89	NA	NA	NA	NA
18 EXPT PYT 5 CAS	2018	5	CAS	CAS	4059	99	2	15	3	ND170576	ND111404/ND120799	NA	NA	NA	118	54.4939	6.88	5178.91	NA	NA	NA	NA
18 EXPT PYT 5 CAS	2018	5	CAS	CAS	4060	2	2	15	2	ND170024	08BT70-1/ND100046	NA	NA	NA	112	53.1222	17.86	5609.35	NA	NA	NA	NA
18 EXPT PYT 5 CAS	2018	5	CAS	CAS	4061	96	2	16	2	ND170569	ND111357/ND121730	NA	NA	NA	106	53.621	12.56	5296.56	NA	NA	NA	NA
18 EXPT PYT 5 CAS	2018	5	CAS	CAS	4062	30	2	16	3	ND170209	LEGGETT/08BT70-1	NA	NA	NA	90	46.5131	6.14	5578.86	NA	NA	NA	NA
18 EXPT PYT 5 CAS	2018	5	CAS	CAS	4063	72	2	16	4	ND170417	ND102239/NEWBURG	NA	NA	NA	102	49.7553	8.92	5501.74	NA	NA	NA	NA
18 EXPT PYT 5 CAS	2018	5	CAS	CAS	4064	42	2	16	5	ND170257	ND080816/MN11211	NA	NA	NA	102	48.8824	10.58	6224.16	NA	NA	NA	NA
18 EXPT PYT 5 CAS	2018	5	CAS	CAS	4065	53	2	16	6	ND170358	ND101116/ND121178	NA	NA	NA	100	48.7577	9.5	5941.87	NA	NA	NA	NA
18 EXPT PYT 5 CAS	2018	5	CAS	CAS	4066	82	2	16	7	ND170479	ND110324/ND121730	NA	NA	NA	108	52.1246	9.45	4906.66	NA	NA	NA	NA
18 EXPT PYT 5 CAS	2018	5	CAS	CAS	4067	93	2	16	8	ND170564	ND111013/ND111461	NA	NA	NA	104	51.9999	15.63	5632.67	NA	NA	NA	NA
18 EXPT PYT 5 CAS	2018	5	CAS	CAS	4068	68	2	16	9	ND170393	ND102239/DEON	NA	NA	NA	96	52.6234	11.88	4584.19	NA	NA	NA	NA
18 EXPT PYT 5 CAS	2018	5	CAS	CAS	4069	47	2	16	10	ND170302	ND100321/ND120619	NA	NA	NA	104	51.7505	12.79	5834.26	NA	NA	NA	NA
18 EXPT PYT 5 CAS	2018	5	CAS	CAS	4070	9	2	16	11	ND170089	08BT70-1/ND111763	NA	NA	NA	100	51.5011	10.13	4379.01	NA	NA	NA	NA
18 EXPT PYT 5 CAS	2018	5	CAS	CAS	4071	6	2	16	12	ND170061	08BT70-1/ND110130	NA	NA	NA	100	52.6234	6.37	4641.22	NA	NA	NA	NA
18 EXPT PYT 5 CAS	2018	5	CAS	CAS	4072	70	2	16	13	ND170407	ND102239/HORSEPOWER	NA	NA	NA	94	51.7505	7.93	4154.1	NA	NA	NA	NA
18 EXPT PYT 5 CAS	2018	5	CAS	CAS	4073	71	2	16	14	ND170412	ND102239/NEWBURG	NA	NA	NA	98	52.7481	7.34	5582.45	NA	NA	NA	NA
18 EXPT PYT 5 CAS	2018	5	CAS	CAS	4074	77	2	16	15	ND170443	ND110228/ND102239	NA	NA	NA	102	53.1222	7.9	4422.77	NA	NA	NA	NA
18 EXPT PYT 5 CAS	2018	5	CAS	CAS	4075	40	2	16	16	HIFI	ND90141/ND900118	CHECK	HIFI	NA	98	48.7577	17.17	5168.87	NA	NA	NA	NA
18 EXPT PYT 5 CAS	2018	5	CAS	CAS	4076	23	2	16	17	ND170173	HORSEPOWER/MAIDA	NA	NA	NA	88	50.3788	6.04	4782.55	NA	NA	NA	NA
18 EXPT PYT 5 CAS	2018	5	CAS	CAS	4077	69	2	16	18	ND170395	ND102239/DEON	NA	NA	NA	100	51.8752	9.77	5639.48	NA	NA	NA	NA
18 EXPT PYT 5 CAS	2018	5	CAS	CAS	4078	20	2	16	19	HAYDEN	BUCKSKIN//ND011054/SD020835	CHECK	HAYDEN	NA	90	52.374	12.82	5400.95	NA	NA	NA	NA
18 EXPT PYT 5 CAS	2018	5	CAS	CAS	4079	25	2	16	20	ND170184	KILLDEER/ND102239	NA	NA	NA	90	50.5035	6.87	5380.86	NA	NA	NA	NA
18 EXPT PYT 5 CAS	2018	5	CAS	CAS	4080	65	2	16	21	ND170383	ND102239/BEACH	NA	NA	NA	94	54.4939	6.49	4456.49	NA	NA	NA	NA
18 EXPT PYT 5 CAS	2018	5	CAS	CAS	4081	17	2	17	21	ND170157	BEACH/SA111673	NA	NA	NA	100	52.4987	9.73	4422.77	NA	NA	NA	NA
18 EXPT PYT 5 CAS	2018	5	CAS	CAS	4082	98	2	17	20	ND170575	ND111404/ND120799	NA	NA	NA	104	51.3764	7.58	3901.94	NA	NA	NA	NA
18 EXPT PYT 5 CAS	2018	5	CAS	CAS	4083	37	2	17	19	ND170250	ND080816/MN11211	NA	NA	NA	100	51.2517	9.19	5632.67	NA	NA	NA	NA
18 EXPT PYT 5 CAS	2018	5	CAS	CAS	4084	24	2	17	18	ND170174	HORSEPOWER/MAIDA	NA	NA	NA	84	50.1294	13.83	4181.01	NA	NA	NA	NA
18 EXPT PYT 5 CAS	2018	5	CAS	CAS	4085	32	2	17	17	ND170213	LEGGETT/SD111939	NA	NA	NA	92	51.2517	17.21	5115.06	NA	NA	NA	NA
18 EXPT PYT 5 CAS	2018	5	CAS	CAS	4086	51	2	17	16	ND170340	ND100535/ND121726	NA	NA	NA	104	50.6282	3.63	4994.18	NA	NA	NA	NA
18 EXPT PYT 5 CAS	2018	5	CAS	CAS	4087	5	2	17	15	ND170059	08BT70-1/ND110130	NA	NA	NA	86	50.6282	8.62	4755.64	NA	NA	NA	NA
18 EXPT PYT 5 CAS	2018	5	CAS	CAS	4088	7	2	17	14	ND170062	08BT70-1/ND110130	NA	NA	NA	88	51.6258	7.82	4554.06	NA	NA	NA	NA
18 EXPT PYT 5 CAS	2018	5	CAS	CAS	4089	75	2	17	13	ND170427	ND110064/ND111416	NA	NA	NA	94	51.2517	2.51	4012.78	NA	NA	NA	NA
18 EXPT PYT 5 CAS	2018	5	CAS	CAS	4090	49	2	17	12	ND170333	ND100534/08BT70-1	NA	NA	NA	98	49.1318	5.39	5115.06	NA	NA	NA	NA
18 EXPT PYT 5 CAS	2018	5	CAS	CAS	4091	52	2	17	11	ND170354	ND100538/08BT70-1	NA	NA	NA	102	51.2517	8.01	4869.71	NA	NA	NA	NA
18 EXPT PYT 5 CAS	2018	5	CAS	CAS	4092	29	2	17	10	ND170194	KILLDEER/ND102239	NA	NA	NA	98	50.8776	6.87	4893.39	NA	NA	NA	NA
18 EXPT PYT 5 CAS	2018	5	CAS	CAS	4093	1	2	17	9	ND170023	08BT70-1/ND100046	NA	NA	NA	104	51.2517	9.46	4617.9	NA	NA	NA	NA
18 EXPT PYT 5 CAS	2018	5	CAS	CAS	4094	11	2	17	8	ND170095	09QBULK1-DW1/SD112010	NA	NA	NA	106	51.2517	7.33	5131.92	NA	NA	NA	NA
18 EXPT PYT 5 CAS	2018	5	CAS	CAS	4095	78	2	17	7	ND170455	ND110232/ND121726	NA	NA	NA	106	49.2565	5.3	5071.66	NA	NA	NA	NA
18 EXPT PYT 5 CAS	2018	5	CAS	CAS	4096	15	2	17	6	ND170138	BEACH/ND111461	NA	NA	NA	102	53.1222	9.09	4584.19	NA	NA	NA	NA
18 EXPT PYT 5 CAS	2018	5	CAS	CAS	4097	94	2	17	5	ND170566	ND111357/ND121730	NA	NA	NA	112	52.7481	6.85	4614.32	NA	NA	NA	NA
18 EXPT PYT 5 CAS	2018	5	CAS	CAS	4098	8	2	17	4	ND170063	08BT70-1/ND110130	NA	NA	NA	104	51.8752	9.03	5431.08	NA	NA	NA	NA
18 EXPT PYT 5 CAS	2018	5	CAS	CAS	4099	39	2	17	3	ND170253	ND080816/MN11211	NA	NA	NA	96	47.5107	13.79	5948.68	NA	NA	NA	NA
18 EXPT PYT 5 CAS	2018	5	CAS	CAS	4100	85	2	17	2	ND170492	ND110342/ND121722	NA	NA	NA	110	50.3788	8.64	4826.31	NA	NA	NA	NA
18 EXPT PYT 5 FAR	2018	5	FAR	FAR	1001	1	1	1	20	ND170023	08BT70-1/ND100046	NA	NA	22	84	49.5059	7.69	4547.24	75.66	4.7	6.2	17.6
18 EXPT PYT 5 FAR	2018	5	FAR	FAR	1002	2	1	1	21	ND170024	08BT70-1/ND100046	NA	NA	21	84	48.633	11.18	4748.83	73.15	5.2	6.1	16.7
18 EXPT PYT 5 FAR	2018	5	FAR	FAR	1003	3	1	1	22	ND170025	08BT70-1/ND100046	NA	NA	23	82	47.6354	12.19	5128.69	72.11	5.4	6.9	16.8
18 EXPT PYT 5 FAR	2018	5	FAR	FAR	1004	4	1	1	23	ND170039	08BT70-1/ND110064	NA	NA	21	80	49.0071	2.02	4664.89	71.98	5.2	6.5	16.6
18 EXPT PYT 5 FAR	2018	5	FAR	FAR	1005	5	1	1	24	ND170059	08BT70-1/ND110130	NA	NA	20	76	48.5083	2.97	4305.12	71.9	5.1	7.1	16.7
18 EXPT PYT 5 FAR	2018	5	FAR	FAR	1006	6	1	1	25	ND170061	08BT70-1/ND110130	NA	NA	21	82	49.88	4.67	4170.96	74.54	4.8	6.4	17.2
18 EXPT PYT 5 FAR	2018	5	FAR	FAR	1007	7	1	1	26	ND170062	08BT70-1/ND110130	NA	NA	21	78	50.0047	3.95	4419.54	73.79	5	5.7	16.5
18 EXPT PYT 5 FAR	2018	5	FAR	FAR	1008	8	1	1	27	ND170063	08BT70-1/ND110130	NA	NA	24	82	48.7577	4.15	5024.31	73.64	4.8	5.1	16.9
18 EXPT PYT 5 FAR	2018	5	FAR	FAR	1009	9	1	1	28	ND170089	08BT70-1/ND111763	NA	NA	22	82	49.88	4.59	4974.09	73.13	5.1	5.5	16.7
18 EXPT PYT 5 FAR	2018	5	FAR	FAR	1010	10	1	1	29	ND170093	08BT70-1/ND111763	NA	NA	22	88	49.0071	6.36	4439.63	73.63	4.8	7.1	17
18 EXPT PYT 5 FAR	2018	5	FAR	FAR	1011	11	1	1	30	ND170095	09QBULK1-DW1/SD112010	NA	NA	22	88	50.5035	4.5	4476.58	73.75	4.6	6	17.2
18 EXPT PYT 5 FAR	2018	5	FAR	FAR	1012	12	1	1	31	ND170126	BEACH/ND111461	NA	NA	23	86	51.7505	2.4	5044.76	74.82	4.4	4.4	16.5
18 EXPT PYT 5 FAR	2018	5	FAR	FAR	1013	13	1	1	32	ND170131	BEACH/ND111461	NA	NA	26	84	50.1294	5.26	4980.91	74.01	5.1	5.8	17.2
18 EXPT PYT 5 FAR	2018	5	FAR	FAR	1014	14	1	1	33	ND170134	BEACH/ND111461	NA	NA	24	80	51.6258	2.18	4325.56	71.84	4.1	6.5	16.9
18 EXPT PYT 5 FAR	2018	5	FAR	FAR	1015	15	1	1	34	ND170138	BEACH/ND111461	NA	NA	21	84	51.0023	4.58	5131.92	75.54	4.5	6.5	16.5
18 EXPT PYT 5 FAR	2018	5	FAR	FAR	1016	16	1	1	35	ND170142	BEACH/ND111461	NA	NA	21	80	50.6282	1.81	4083.44	73.25	4.8	6.3	17.9
18 EXPT PYT 5 FAR	2018	5	FAR	FAR	1017	17	1	1	36	ND170157	BEACH/SA111673	NA	NA	17	82	50.3788	4.6	4090.26	74.23	5.4	7.3	17.2
18 EXPT PYT 5 FAR	2018	5	FAR	FAR	1018	18	1	1	37	ND170159	BEACH/CRRSRR3	NA	NA	22	78	44.3932	3.48	4439.63	72.3	5.3	6.5	16.9
18 EXPT PYT 5 FAR	2018	5	FAR	FAR	1019	19	1	1	38	ND170160	CDC DANCER/ND120628	NA	NA	22	82	50.7529	5.37	5508.56	73.04	3.8	5.5	16.8
18 EXPT PYT 5 FAR	2018	5	FAR	FAR	1020	20	1	1	39	HAYDEN	BUCKSKIN//ND011054/SD020835	CHECK	HAYDEN	23	78	51.3764	3.32	5064.84	74.14	5	7.2	17.3
18 EXPT PYT 5 FAR	2018	5	FAR	FAR	1021	21	1	2	39	ND170167	HIFI/LEGGETT	NA	NA	24	82	48.7577	6.74	5387.32	71.88	5.5	5.9	18.4
18 EXPT PYT 5 FAR	2018	5	FAR	FAR	1022	22	1	2	38	ND170169	HORSEPOWER/MAIDA	NA	NA	22	80	48.2589	4.04	4822.72	72.11	5.2	5.8	18.1
18 EXPT PYT 5 FAR	2018	5	FAR	FAR	1023	23	1	2	37	ND170173	HORSEPOWER/MAIDA	NA	NA	23	80	49.7553	2.42	4721.93	71.73	4.9	6	17.4
18 EXPT PYT 5 FAR	2018	5	FAR	FAR	1024	24	1	2	36	ND170174	HORSEPOWER/MAIDA	NA	NA	19	80	50.6282	6	4368.97	73.59	5.1	5.7	17.3
18 EXPT PYT 5 FAR	2018	5	FAR	FAR	1025	25	1	2	35	ND170184	KILLDEER/ND102239	NA	NA	21	80	47.7601	3.93	5135.51	73.59	5.3	6.5	16.7
18 EXPT PYT 5 FAR	2018	5	FAR	FAR	1026	26	1	2	34	ND170187	KILLDEER/ND102239	NA	NA	20	82	48.2589	6.99	4325.56	67.3	5.8	6.9	19.2
18 EXPT PYT 5 FAR	2018	5	FAR	FAR	1027	27	1	2	33	ND170188	KILLDEER/ND102239	NA	NA	22	88	48.633	6.69	4318.75	72.86	5.3	7.2	17.6
18 EXPT PYT 5 FAR	2018	5	FAR	FAR	1028	28	1	2	32	ND170190	KILLDEER/ND102239	NA	NA	20	82	45.6402	1.27	5296.56	72.82	4.6	6.8	17.6
18 EXPT PYT 5 FAR	2018	5	FAR	FAR	1029	29	1	2	31	ND170194	KILLDEER/ND102239	NA	NA	19	80	45.7649	3.6	5407.76	73.46	4.5	5.9	17.8
18 EXPT PYT 5 FAR	2018	5	FAR	FAR	1030	30	1	2	30	ND170209	LEGGETT/08BT70-1	NA	NA	21	84	47.8848	3.68	5111.83	71.75	5.1	6.1	15.6
[truncated: 4,519 more rows]

## Sheet: STable3
Supplementary Table 3. Repeated genotypes across experimental trials and years
	Year / Experimental Trial
	2016	2018		2019
Genotype	PYT	AYT	PYT	AYT	PYT	Total
Hayden	1	1	1	1	1	5
Leggett	1	1	1	1	1	5
Deon	1		1	1	1	4
HiFi	1	1	1			3
ND121901			1	1	1	3
BUFF	1				1	2
Jury	1				1	2
Newburg	1		1			2
Paul	1				1	2
ND000461	1				1	2
ND040341	1				1	2
ND170020			1	1		2
ND170024			1	1		2
ND170048			1	1		2
ND170063			1	1		2
ND170068			1	1		2
ND170081			1	1		2
ND170088			1	1		2
ND170089			1	1		2
ND170096			1	1		2
ND170101			1	1		2
ND170110			1	1		2
ND170134			1	1		2
ND170138			1	1		2
ND170139			1	1		2
ND170144			1	1		2
ND170149			1	1		2
ND170151			1	1		2
ND170153			1	1		2
ND170154			1	1		2
ND170160			1	1		2
ND170167			1	1		2
ND170169			1	1		2
ND170172			1	1		2
ND170183			1	1		2
ND170184			1	1		2
ND170190			1	1		2
ND170191			1	1		2
ND170192			1	1		2
ND170194			1	1		2
ND170206			1	1		2
ND170208			1	1		2
ND170211			1	1		2
ND170214			1	1		2
ND170216			1	1		2
ND170223			1	1		2
ND170248			1	1		2
ND170250			1	1		2
ND170251			1	1		2
ND170254			1	1		2
ND170257			1	1		2
ND170260			1	1		2
ND170261			1	1		2
ND170267			1	1		2
ND170304			1	1		2
ND170307			1	1		2
ND170313			1	1		2
ND170331			1	1		2
ND170332			1	1		2
ND170333			1	1		2
ND170336			1	1		2
ND170337			1	1		2
ND170340			1	1		2
ND170342			1	1		2
ND170347			1	1		2
ND170352			1	1		2
ND170358			1	1		2
ND170362			1	1		2
ND170364			1	1		2
ND170371			1	1		2
ND170376			1	1		2
ND170380			1	1		2
ND170381			1	1		2
ND170388			1	1		2
ND170395			1	1		2
ND170406			1	1		2
ND170412			1	1		2
ND170436			1	1		2
ND170438			1	1		2
ND170453			1	1		2
ND170457			1	1		2
ND170464			1	1		2
ND170485			1	1		2
ND170489			1	1		2
ND170490			1	1		2
ND170491			1	1		2
ND170494			1	1		2
ND170496			1	1		2
ND170504			1	1		2
ND170514			1	1		2
ND170521			1	1		2
ND170522			1	1		2
ND170527			1	1		2
ND170537			1	1		2
ND170538			1	1		2
ND170546			1	1		2
ND170553			1	1		2
ND170564			1	1		2
ND170569			1	1		2
ND170580			1	1		2
ND170583			1	1		2
ND170587			1	1		2
ND170596			1	1		2
ND900117			1		1	2

## Sheet: STable4
Supplementary Table 4. Spatially adjusted means for each environment.
Name	Check	Environment	Thins	BetaGlucan	Oil	Protein	Heading date	Groat	Test weight	Height	Yield
PAUL	YES	2016CAS	69.3734	NA	NA	NA	28.8367	NA	54.6974	112.227	3983.78
ND121901		2019CAS	-6.06098	4.54256	6.2	13.9	NA	66.5	45.8337	96.8076	2412.89
ND161254		2019CAS	-4.61559	4.5	5.5	14.6	NA	72.1	44.1344	119.951	3340.07
ND180394		2019CAS	-2.93326	4.2	6.2	13.1	NA	69	47.3622	105.593	2308.79
PAUL	YES	2016FAR	63.7186	NA	NA	NA	21.9874	NA	55.3776	91.1089	3015.21
ND161253		2019CAS	-0.916267	4.6	5.1	15.4	NA	74.9	46.495	105.259	2952.83
BUFF	YES	2016CAS	59.9007	NA	NA	NA	19.712	NA	57.456	93.0772	4315.71
ND160243		2019CAS	-0.261042	3.5	6.6	14.5	NA	78.1	40.3209	113.531	1413.05
ND150237		2016FAR	-0.249831	NA	NA	NA	20.4347	NA	54.5789	81.1318	4718.19
ND180215		2019CAS	0.0399334	4.7	6.5	14.7	NA	72.1	50.1987	109.013	3013.86
ND170114		2018CAS	0.0693775	NA	NA	NA	NA	NA	50.806	102.766	5636.26
ND180221		2019CAS	0.116216	4.5	6.7	13.9	NA	74	51.8876	104.916	4046.89
ND160243		2019FAR	0.156787	NA	NA	NA	43.6561	NA	45.0174	99.6688	3404.16
ND161047		2018CAS	0.174876	NA	NA	NA	NA	NA	52.2931	99.8208	5103.8
ND161250		2019CAS	0.210577	4.7	6	14	NA	72.4	48.3833	108.173	3412.12
ND180266		2019CAS	0.235478	3.9	5.7	14.1	NA	79.7	51.11	125.605	3192.7
ND170110		2019CAR	0.374627	3.6	5.8	15	NA	82.3	52.4172	NA	2521.93
ND160859		2018EDG	0.429359	NA	NA	NA	NA	NA	52.8165	NA	3807.07
ND170427		2018FAR	0.463642	3.9	4.3	17.3	23.3159	71.27	46.5818	89.49	3895.47
ND170110		2019CAS	0.485791	NA	NA	NA	NA	NA	49.5269	121.343	3924.99
ND161131		2018CAS	0.582202	NA	NA	NA	NA	NA	51.1587	101.693	5241.83
ND161330		2018CAS	0.624543	NA	NA	NA	NA	NA	49.8801	102.229	5054.12
ND160892		2018CAS	0.640786	NA	NA	NA	NA	NA	50.8062	102.095	5052.48
ND170107		2018CAS	0.711027	NA	NA	NA	NA	NA	51.4257	100.176	5346.29
ND180225		2019CAS	0.713401	4.6	7.1	14.3	NA	73.3	50.4393	116.105	3009.28
ND170186		2018CAS	0.71354	NA	NA	NA	NA	NA	51.1689	96.825	5962.75
ND170257		2019VER	0.748662	NA	NA	NA	NA	NA	45.9887	NA	3340.34
ND150281		2016FAR	0.772789	NA	NA	NA	19.2697	NA	50.6492	101.42	4213.43
ND180296		2019CAS	0.863341	3.2	6.4	13.5	NA	72.3	50.6296	114.588	3618.79
ND180221		2019FAR	0.878933	NA	NA	NA	40.3672	NA	48.9629	106.23	5029.94
BUFF	YES	2016FAR	58.7374	NA	NA	NA	16.0402	NA	59.0599	74.6326	2919.1
ND170106		2018CAS	0.916436	NA	NA	NA	NA	NA	49.9487	100.225	6533.01
ND180242		2019CAS	0.923184	3.7	5	14.1	NA	76.7	49.026	117.949	3043.06
ND170110		2018CAS	0.933883	NA	NA	NA	NA	NA	51.2839	103.35	6601.82
ND180266		2019FAR	0.956412	NA	NA	NA	36.3857	NA	46.1264	105.282	4721.6
ND170587		2018CAS	0.991201	NA	NA	NA	NA	NA	49.0501	105.198	6759.38
ND150520		2016FAR	0.996965	NA	NA	NA	23.1881	NA	49.811	86.5375	4738.98
ND170190		2018FAR	1.00747	4.6	6.8	17.6	20.1491	72.82	47.7701	83.0122	5433.89
ND170587		2019CAR	1.03277	3.8	5.3	14.4	NA	76.1	51.5754	NA	5099.15
ND160859		2018CAS	1.03277	NA	NA	NA	NA	NA	51.7624	97.3104	4636.1
ND170111		2018CAS	1.05092	NA	NA	NA	NA	NA	50.9704	96.6402	6448.68
ND180199		2019FAR	1.0797	NA	NA	NA	39.5433	NA	47.3262	113.774	5341.94
ND170376		2018CAS	1.09876	NA	NA	NA	NA	NA	52.8229	106.256	6113.34
ND170538		2018CAS	1.15091	NA	NA	NA	NA	NA	50.084	106.029	6825.39
ND180395		2019FAR	1.15765	NA	NA	NA	32.595	NA	46.4931	105.281	2872.25
ND180274		2019CAS	1.15819	3.6	6.4	13.4	NA	81.5	52.4831	130.799	3132.05
ND160818		2018FAR	1.17527	5	6.1	16.5	22.2804	74.5	53.7675	90.2158	4422.96
ND180207		2019CAS	1.17948	4.6	5.9	16.2	NA	77.2	49.5592	126.129	3597.16
ND180018		2019CAS	1.18769	4.6	5.9	15.1	NA	66.9	46.0599	117.479	3261.63
ND180209		2019CAS	1.19157	3.8	5.6	13.8	NA	77.2	48.9795	125.66	3034.85
ND160113		2018CAS	1.19265	NA	NA	NA	NA	NA	49.3766	98.3123	4946.62
ND180218		2019CAS	1.20115	4.3	6.1	14.7	NA	76.1	50.948	125.953	4176.98
ND150283		2016FAR	1.21278	NA	NA	NA	18.5232	NA	50.5655	102.709	4181.67
ND180421		2019CAS	1.21799	4.4	5.1	13.4	NA	73.1	46.6161	116.154	2025.96
ND180249		2019CAS	1.22082	4.1	6.4	15.2	NA	76.6	48.0271	126.293	3293.48
ND170005		2019CAS	1.26505	4.7	5.2	13.6	NA	72.9	51.1688	116.869	3822.1
ND180296		2019FAR	1.26688	NA	NA	NA	39.5757	NA	49.1371	104.718	4206.93
ND180015		2019CAS	1.26789	4.3	5.6	14.2	NA	73.6	49.5364	110.774	2738.36
ND160859		2018FAR	1.3106	5.2	4.5	20.4	22.3519	77.05	52.758	88.8565	4213.11
ND900117		2019CAS	1.32645	3.4	4.4	12.7	NA	66	39.9132	88.1844	1228.97
ND150238		2016FAR	1.35027	NA	NA	NA	20.4346	NA	50.9713	90.954	4852.42
ND161159		2018CAS	1.35453	NA	NA	NA	NA	NA	52.6534	103.29	5523.99
ND180014		2019CAS	1.37461	5.6	6.1	13.5	NA	67.5	48.234	111.992	3639.93
ND170320		2019CAS	1.37498	5	5.5	14.7	NA	76.2	48.4424	111.725	2774.24
ND170511		2018CAS	1.38246	NA	NA	NA	NA	NA	53.4588	103.827	5620.49
ND180395		2019CAS	1.40758	4.1	5.8	13.3	NA	63.7	44.652	109.926	2657.57
ND170587		2019CAS	1.44823	NA	NA	NA	NA	NA	47.6712	117.603	3992.47
ND150993		2016FAR	1.47035	NA	NA	NA	19.7759	NA	50.7547	97.0872	4216
ND180228		2019CAS	1.47076	4.6	6.7	15.9	NA	76.5	52.0469	119.737	3610.61
ND180229		2019FAR	1.4824	NA	NA	NA	35.4488	NA	50.1993	109.197	4194.4
ND180208		2019FAR	1.48677	NA	NA	NA	35.7582	NA	47.6371	109.41	5547.34
ND150486		2016CAS	1.49285	NA	NA	NA	24.0832	NA	50.5865	114.159	5476.83
ND180005		2019CAS	1.50147	4.9	5.4	13.3	NA	71.6	48.8626	109.729	2905.88
ND180209		2019FAR	1.55657	NA	NA	NA	39.625	NA	48.0086	118.751	5654.05
ND170342		2018CAS	1.61093	NA	NA	NA	NA	NA	53.6528	108.328	6673.45
ND170257		2018FAR	1.63889	4.7	6.8	13.3	21.8041	73.03	48.9154	84.0493	5479.77
ND180229		2019CAS	1.6502	4.2	6.3	13.5	NA	72.7	50.9643	105.521	2974.38
ND180077		2019CAS	1.67377	4.1	5.3	14.1	NA	79.4	50.9335	111.623	3134.88
ND161592		2018EDG	1.67537	NA	NA	NA	NA	NA	52.7238	NA	3890.9
ND180204		2019FAR	1.69301	NA	NA	NA	39.8894	NA	48.8943	116.562	4621.97
ND180414		2019CAS	1.70608	3.8	4.1	13.1	NA	74.1	46.4794	107.585	2413.25
ND160818		2018EDG	1.71412	NA	NA	NA	NA	NA	53.7397	NA	4051.18
ND160118		2018EDG	1.72116	NA	NA	NA	NA	NA	53.3932	NA	4178.13
ND170115		2018CAS	1.7313	NA	NA	NA	NA	NA	49.6677	95.2163	5632.85
ND180239		2019CAS	1.73934	3.5	6	14	NA	72.8	50.279	115.964	2372.11
ND180256		2019CAS	1.77134	4.7	6.2	15.3	NA	79.1	49.1516	109.379	3479.64
ND170142		2018FAR	1.78358	4.8	6.3	17.9	19.9729	73.25	51.5609	84.705	4722.51
ND170527		2019CAR	1.79631	NA	NA	NA	NA	77.1	52.1238	NA	4860.8
ND170084		2018CAS	1.81247	NA	NA	NA	NA	NA	50.1366	100.468	5992.62
ND150383		2016FAR	1.81381	NA	NA	NA	20.67	NA	51.3694	93.5623	5026.04
ND180089		2019FAR	1.83741	NA	NA	NA	38.3208	NA	48.7688	101.677	5202.39
ND180089		2019CAS	1.84008	3.6	6	13.2	NA	76.7	50.4551	110.37	2806.39
ND170007		2019CAS	1.84158	5	4.5	15.3	NA	73.4	49.8387	101.757	3105.62
ND170039		2018FAR	1.85802	5.2	6.5	16.6	20.6183	71.98	50.0174	83.1342	5121.97
ND180119		2019CAS	1.86047	5.1	5.6	13.7	NA	66.8	47.2085	112.175	2947.01
ND150179		2016CAS	1.87094	NA	NA	NA	23.5058	NA	52.6366	88.386	5525.81
ND160572		2018CAS	1.87135	NA	NA	NA	NA	NA	49.8737	96.1105	4991.31
ND180077		2019FAR	1.87724	NA	NA	NA	36.1513	NA	47.6903	104.105	4040.52
ND170190		2019CAS	1.90066	4.2466	6.23588	15.3465	NA	NA	49.4685	97.9625	4726.2
ND180225		2019FAR	1.9017	NA	NA	NA	41.1386	NA	51.2324	91.6827	4165.27
ND180261		2019FAR	1.91276	NA	NA	NA	32.7132	NA	48.9799	104.666	5063.06
ND160818		2018CAS	1.92322	NA	NA	NA	NA	NA	54.2397	98.878	5253.94
ND170384		2018CAS	1.92819	NA	NA	NA	NA	NA	52.5896	99.3623	5053.4
ND180261		2019CAS	1.95861	4.5	6.9	13.2	NA	77.4	50.2121	101.147	3103.14
ND180205		2019CAS	1.95912	4.8	4.8	15.2	NA	69.5	47.0405	118.84	3466.8
ND180208		2019CAS	1.96565	3.6	5.9	13.8	NA	76.6	47.7555	117.732	3057.53
ND170261		2018FAR	1.96824	4	7.3	14.4	19.9906	77.17	51.9898	83.9104	4706.71
ND180223		2019FAR	1.986	NA	NA	NA	39.0826	NA	47.201	98.9488	3442.62
ND150486		2016FAR	1.98803	NA	NA	NA	17.3755	NA	51.6466	94.8212	4703.45
ND160102		2018EDG	1.99627	NA	NA	NA	NA	NA	58.356	NA	4474.4
ND170379		2018CAS	2.01198	NA	NA	NA	NA	NA	52.0339	103.656	5233.8
ND161362		2018EDG	2.01621	NA	NA	NA	NA	NA	52.3514	NA	4068.73
ND180222		2019CAS	2.01872	4.1	7.2	15.1	NA	76.6	50.8059	107.095	3129.32
ND170376		2019CAS	2.02017	3.8043	6.32051	14.62	NA	NA	49.9655	117.362	4658
ND180253		2019FAR	2.02491	NA	NA	NA	36.3197	NA	45.2054	103.826	4089.55
ND170527		2019CAS	2.03216	3.56883	5.9257	16.0085	NA	NA	50.1229	112.063	2945.84
ND180082		2019CAS	2.04561	4.9	5.7	13.6	NA	76.3	50.1317	121.607	3073.16
ND170374		2018CAS	2.05669	NA	NA	NA	NA	NA	51.1739	101.506	5128.98
ND180447		2019CAS	2.06516	4.9	6	13.8	NA	68.6	44.4155	126.016	3347.45
ND160836		2018EDG	2.0657	NA	NA	NA	NA	NA	53.6548	NA	3697.32
ND160249		2019CAS	2.07122	4.9	5.5	15.7	NA	89.8	51.4207	113.48	1093.47
ND160020		2018EDG	2.07142	NA	NA	NA	NA	NA	49.6248	NA	4401.2
ND170110		2019FAR	2.07708	NA	NA	NA	43.2211	NA	48.6027	120.724	3258.71
ND170374		2018FAR	2.07712	4.9	5.4	17.6	20.7227	73.03	49.9435	87.7845	4862.32
ND180079		2019FAR	2.09029	NA	NA	NA	34.2051	NA	43.5032	101.963	4421.15
ND170257		2019CAR	2.09379	NA	NA	NA	NA	77.1	48.0638	NA	5014.98
ND180216		2019CAS	2.10929	4.3	6.2	14.3	NA	78.8	51.5943	117.198	3052.03
ND170458		2018FAR	2.11335	4.9	8	15.6	23.4664	73.62	49.4368	96.5067	5366.73
ND180244		2019FAR	2.12282	NA	NA	NA	42.7424	NA	50.6932	115.617	3747.67
ND160836		2018CAS	2.12738	NA	NA	NA	NA	NA	53.4695	98.5285	5366.37
ND160788		2018CAS	2.12926	NA	NA	NA	NA	NA	51.2892	104.87	5269.02
ND170376		2019VER	2.13097	NA	NA	NA	NA	NA	46.4939	NA	3922.99
ND150306		2016FAR	2.1533	NA	NA	NA	21.2521	NA	48.8122	95.171	4812.84
ND170381		2018CAS	2.1546	NA	NA	NA	NA	NA	54.8184	101.577	5132.96
ND180207		2019FAR	2.15534	NA	NA	NA	39.1366	NA	47.8765	115.51	4255.8
ND180222		2019FAR	2.16092	NA	NA	NA	40.3919	NA	47.5831	104.095	3941.42
ND170062		2018FAR	2.16205	5	5.7	16.5	19.6188	73.79	50.3881	83.2974	5343.64
ND180274		2019FAR	2.16995	NA	NA	NA	38.2168	NA	47.6918	102.295	3240.95
ND160768		2018CAS	2.17429	NA	NA	NA	NA	NA	52.0107	102.919	5126.44
ND180421		2019FAR	2.19016	NA	NA	NA	35.1009	NA	46.9458	111.832	3986.88
ND150307		2016FAR	2.1913	NA	NA	NA	21.7753	NA	49.981	93.6182	4204.83
ND170005		2019FAR	2.1942	NA	NA	NA	39.5881	NA	45.9724	96.3748	4367.59
ND150292		2016FAR	2.2006	NA	NA	NA	21.1235	NA	50.1599	94.748	5759.24
ND170134		2018FAR	2.20409	4.1	6.5	16.9	22.4471	71.84	53.0751	87.471	4956.93
ND180394		2019FAR	2.20649	NA	NA	NA	37.5488	NA	47.7965	109.862	3661.64
ND160107		2018CAS	2.20764	NA	NA	NA	NA	NA	48.5323	94.5788	4538.14
ND170173		2018FAR	2.24276	4.9	6	17.4	22.6303	71.73	50.3091	80.7783	4663.83
ND170122		2019CAS	2.244	4.1	5.3	15.4	NA	73	49.4017	106.939	3207.7
ND180256		2019FAR	2.24881	NA	NA	NA	35.2052	NA	48.9363	103.411	4879.5
ND180128		2019FAR	2.25	NA	NA	NA	40.9644	NA	49.8742	105.69	3077.22
ND170081		2019CAS	2.25024	NA	NA	NA	NA	NA	48.7659	119.594	4179.27
ND180273		2019FAR	2.26977	NA	NA	NA	36.2879	NA	47.5988	112.483	4105.75
ND170068		2018CAS	2.29386	NA	NA	NA	NA	NA	49.3033	99.7626	6966.6
ND180122		2019CAS	2.30468	4.9	6.5	12.6	NA	71.2	45.9009	106.108	2501.83
ND150093		2016CAS	2.30566	NA	NA	NA	24.5019	NA	50.2162	114.944	6416.15
ND170007		2019FAR	2.31253	NA	NA	NA	40.5128	NA	47.2491	99.529	2900.06
ND170191		2018CAS	2.31464	NA	NA	NA	NA	NA	50.5498	98.9557	7280.81
ND160836		2018FAR	2.32024	4.2	6.6	17.3	20.7626	77.37	53.0422	90.9166	4831.35
ND170134		2019CAR	2.33066	NA	NA	NA	NA	75.4	52.6564	NA	4799.07
ND180219		2019FAR	2.33716	NA	NA	NA	34.5822	NA	48.6446	96.999	4937.2
ND180122		2019FAR	2.34386	NA	NA	NA	40.883	NA	45.7882	111.591	3758.5
ND150163		2016CAS	2.34737	NA	NA	NA	23.5287	NA	50.6315	100.452	4715.78
ND180227		2019FAR	2.3479	NA	NA	NA	36.36	NA	47.9025	97.9154	4342.41
ND180269		2019FAR	2.34942	NA	NA	NA	36.2166	NA	48.4407	107.799	4278.17
ND170134		2019CAS	2.36991	3.35929	6.42428	13.3494	NA	NA	51.9814	105.899	3796.3
ND161592		2018CAS	2.37867	NA	NA	NA	NA	NA	53.3837	94.7155	5159.54
ND150838		2016FAR	2.39533	NA	NA	NA	23.7933	NA	47.9237	92.6095	4973.37
ND150451		2016FAR	2.41061	NA	NA	NA	18.7567	NA	52.0742	92.8447	5246.98
ND170116		2019FAR	2.41681	NA	NA	NA	40.0371	NA	43.5676	105.885	3292.73
ND180204		2019CAS	2.42759	4.4	5.7	13.9	NA	65.6	46.9853	127.372	3287.44
ND170442		2018CAS	2.43759	NA	NA	NA	NA	NA	51.3304	102.028	6460.38
ND170340		2019VER	2.44472	NA	NA	NA	NA	NA	50.7889	NA	3289.16
ND180262		2019CAS	2.45836	3.4	5.2	15.1	NA	78.6	49.5216	124.662	3290.49
ND161131		2018FAR	2.45934	5.2	6.4	16.5	22.9928	81.72	55.4447	85.7481	4423.34
ND160789		2018CAS	2.46202	NA	NA	NA	NA	NA	50.4009	103.521	4936.84
ND160521		2018CAS	2.46974	NA	NA	NA	NA	NA	51.0536	102.333	5792.28
ND170538		2019CAS	2.47492	NA	NA	NA	NA	NA	49.0851	122.746	4221.11
ND180239		2019FAR	2.47891	NA	NA	NA	36.3752	NA	48.3753	102.112	3880.56
ND170248		2019VER	2.48032	NA	NA	NA	NA	NA	46.7099	NA	3490.64
ND160509		2018CAS	2.48912	NA	NA	NA	NA	NA	53.0496	100.787	5479.2
ND170306		2019CAS	2.49538	4.5	5.2	13.3	NA	72.7	48.7175	116.111	4052.5
ND170340		2019CAS	2.49771	4.05192	6.45263	13.6082	NA	NA	50.939	106.904	3862.59
ND180218		2019FAR	2.50007	NA	NA	NA	39.3543	NA	47.3344	110.757	3885.83
ND170577		2018FAR	2.50698	4.2	5.9	18.1	19.9151	70.02	47.7956	90.3821	5186.55
ND180235		2019CAS	2.51356	3.8	5.3	12.9	NA	76.5	49.3271	127.306	2895.44
ND150799		2016FAR	2.51522	NA	NA	NA	20.5577	NA	52.9428	90.1464	5510.75
ND180199		2019CAS	2.51693	4.3	5.3	13.6	NA	74.4	48.2222	128.338	4388.48
ND150212		2016FAR	2.51749	NA	NA	NA	18.4456	NA	50.6001	89.0653	5402.3
ND170214		2019VER	2.51782	NA	NA	NA	NA	NA	47.5719	NA	3198.6
ND170379		2018FAR	2.52242	4.3	6.9	18.8	19.9817	72.69	50.5908	92.6092	4853.5
ND180258		2019CAS	2.53916	4.7	5.2	15.4	NA	76.4	47.5043	106.227	3007.44
ND170320		2019FAR	2.54428	NA	NA	NA	42.2836	NA	46.1254	109.788	4767.25
ND170342		2019MIN	2.55219	NA	NA	NA	NA	NA	55.6539	NA	3634.87
ND161592		2018FAR	2.55677	4.6	6.2	16.4	21.0236	74.37	52.8248	87.5348	5451.57
ND170068		2019CAS	2.57072	NA	NA	NA	NA	NA	47.6363	107.26	3992.11
ND170116		2019CAS	2.57352	3.6	6.3	12.8	NA	70.1	47.3028	116.896	3774.19
ND170446		2018FAR	2.57396	4	5.7	18.3	25.582	67.04	46.7337	101.581	4744.61
ND180161		2019FAR	2.57908	NA	NA	NA	37.4377	NA	48.2291	104.282	4179.45
ND180277		2019FAR	2.58109	NA	NA	NA	38.6035	NA	47.5359	99.6129	4355.84
ND170190		2019CAR	2.58663	NA	NA	NA	NA	76.2	50.481	NA	5358.84
ND170491		2019CAR	2.59045	NA	NA	NA	NA	77.3	50.6998	NA	4170.99
ND180273		2019CAS	2.5928	3.5	5	13.7	NA	77.2	50.8207	116.975	2911.5
ND180433		2019CAS	2.59527	4	5.7	11.4	NA	67.7	44.3542	101.314	2824.27
ND170063		2019VER	2.59719	NA	NA	NA	NA	NA	45.9654	NA	3174.48
ND170596		2019CAS	2.59986	NA	NA	NA	NA	NA	48.435	124.587	5324.99
ND150193		2016FAR	2.60304	NA	NA	NA	18.747	NA	48.6687	92.2974	5164.54
ND170381		2018FAR	2.61388	4.2	7.6	17.5	19.4687	75.21	52.5108	82.8354	4790.43
ND170473		2018FAR	2.61799	5.2	7	16.6	18.3238	75.34	51.0196	80.5924	4443.24
ND180227		2019CAS	2.61935	4.1	6.9	12.9	NA	70.9	49.6131	106.066	3175.65
ND170384		2018FAR	2.62051	4.9	7.3	16.6	21.7215	74.84	50.2057	93.823	5226.79
ND170209		2018CAS	2.63154	NA	NA	NA	NA	NA	47.0371	88.8798	5545.93
ND180223		2019CAS	2.64651	4.4	6.7	15.8	NA	81.6	50.5727	116.819	3183.89
ND170048		2018FAR	2.65171	4.8	6.6	15.6	22.2445	73.79	48.5753	96.3117	5203.75
ND150301		2016FAR	2.65987	NA	NA	NA	17.7467	NA	48.0584	96.138	4305.01
ND170011		2018FAR	2.66557	4.7	5.4	17.2	23.7076	71.24	51.1387	86.3938	5123.73
ND161047		2018CAR	2.66795	NA	NA	NA	NA	NA	57.5119	NA	4400.79
ND170587		2019FAR	2.67016	NA	NA	NA	38.4612	NA	43.0773	114.707	3408.69
ND160305		2018EDG	2.67604	NA	NA	NA	NA	NA	50.3774	NA	5311.94
ND150723		2016FAR	2.67741	NA	NA	NA	18.4069	NA	47.9958	82.4114	4065.62
ND170537		2018CAS	2.68411	NA	NA	NA	NA	NA	52.6154	113.099	8230.55
ND170522		2019CAS	2.68547	3.90574	6.71628	14.8433	NA	NA	49.3316	109.833	3732.7
ND170142		2018CAS	2.70101	NA	NA	NA	NA	NA	54.201	92.4286	5366.84
ND170342		2019CAS	2.7045	NA	NA	NA	NA	NA	50.8674	112.292	3286.51
ND180278		2019FAR	2.70457	NA	NA	NA	38.1958	NA	47.4207	103.022	4496.13
ND150163		2016FAR	2.70841	NA	NA	NA	17.7307	NA	50.5611	87.7099	4260.05
ND170107		2018FAR	2.71177	4.5	5.4	16.9	25.151	77.46	52.2106	84.1702	4196.11
ND150023		2016FAR	2.71538	NA	NA	NA	23.6434	NA	49.6519	98.2435	5364.84
ND180258		2019FAR	2.71582	NA	NA	NA	34.3718	NA	45.9609	103.532	4521.65
ND170381		2019CAR	2.71679	NA	NA	NA	NA	78.1	51.3512	NA	4467.07
ND180253		2019CAS	2.73448	3.7	5.7	16.2	NA	79.9	49.334	124.869	3097.64
ND180079		2019CAS	2.73526	4	5.6	14.4	NA	77.5	47.5662	108.717	2623.12
ND170512		2018FAR	2.75224	5.7	6.1	18.7	26.0311	74.76	49.1118	94.7636	4693.26
ND150935		2016FAR	2.75648	NA	NA	NA	13.791	NA	52.9554	89.0962	3927.52
ND170381		2019CAS	2.77144	3.85	5.94689	15.2624	NA	NA	50.8163	110.824	3821.43
ND180412		2019CAS	2.77264	4.1	4.1	13.1	NA	74.3	48.4289	117.166	2499.06
ND170583		2018CAS	2.77647	NA	NA	NA	NA	NA	51.5953	110.916	7036.48
ND150669		2016FAR	2.77776	NA	NA	NA	18.0327	NA	49.1427	89.2379	5261.07
ND170491		2019CAS	2.7796	3.99469	6.27604	14.1388	NA	NA	50.4196	108.248	4029.66
ND170214		2018FAR	2.78568	4.8	6.1	18	21.9107	75.85	51.7871	87.8202	5394.02
ND180217		2019CAS	2.78938	3.7	6.2	13.6	NA	74.8	49.6705	121.432	4026.55
ND160521		2018EDG	2.79115	NA	NA	NA	NA	NA	50.4998	NA	5082.67
ND150748		2016CAS	2.79148	NA	NA	NA	22.0749	NA	50.6893	109.526	5342.46
ND180166		2019CAS	2.7924	4.1	4.3	15	NA	72.6	48.2421	112.146	2570.16
ND180245		2019CAS	2.80952	3.7	4.6	14.8	NA	74.5	49.0533	133.288	3068.85
ND170190		2019VER	2.80979	NA	NA	NA	NA	NA	47.4	NA	3867.08
ND180134		2019CAS	2.81002	4.9	6.3	12.4	NA	66.8	51.0517	121.823	3762.56
ND180156		2019FAR	2.81565	NA	NA	NA	38.0424	NA	48.4445	100.9	3203.12
ND170122		2019FAR	2.81965	NA	NA	NA	32.2494	NA	50.301	99.988	4897.84
ND180215		2019FAR	2.82609	NA	NA	NA	41.4012	NA	51.6992	105.015	3629.86
ND170257		2019CAS	2.82614	4.11739	5.51798	14.7786	NA	NA	47.8271	101.851	3762.08
ND170192		2018CAS	2.82778	NA	NA	NA	NA	NA	50.3269	98.6741	6836.78
ND150297		2016FAR	2.83663	NA	NA	NA	22.7888	NA	49.0053	87.8604	5106.64
ND170340		2019CAR	2.84514	NA	NA	NA	NA	76.8	51.8068	NA	5252.85
ND161300		2019CAS	2.86332	4.4	5.1	14.9	NA	71.9	43.5364	110.781	2341.56
ND180128		2019CAS	2.86539	4.8	6	12.9	NA	70.5	47.693	120.874	2640.2
ND180014		2019FAR	2.87876	NA	NA	NA	36.5387	NA	47.1541	100.125	4440.11
ND150722		2016FAR	2.88797	NA	NA	NA	19.0545	NA	48.2491	87.8327	4272.27
ND170589		2019CAS	2.88852	3.9	4.2	14.1	NA	80.2	51.115	132.984	3768.75
ND180451		2019CAS	7.56312	2.9	4.6	12.2	NA	68.6	46.7634	113.78	4004.92
ND170402		2018FAR	2.91195	5.2	6.4	18.1	23.2717	72.97	49.9365	86.6342	4222.6
ND170342		2018FAR	2.91275	4.4	6.5	18.6	25.5377	76.96	54.952	88.3238	4705.5
ND170268		2019FAR	2.91933	NA	NA	NA	40.5601	NA	45.6047	106.755	3989.58
ND170427		2018CAS	2.92164	NA	NA	NA	NA	NA	50.5993	99.2264	4411.96
ND170391		2018CAS	2.93717	NA	NA	NA	NA	NA	52.6528	92.664	5028.81
ND180275		2019CAS	2.94089	3.6	6.3	12.8	NA	73.5	48.1135	108.06	3960.91
ND170376		2019CAR	2.94457	NA	NA	NA	NA	77.8	50.8138	NA	5422.26
ND161469		2018EDG	2.9457	NA	NA	NA	NA	NA	51.309	NA	3516.87
ND170494		2019CAS	2.95565	NA	NA	NA	NA	NA	49.7917	110.182	3765.64
ND180271		2019CAS	2.95861	3.3	4.9	13.1	NA	77.4	49.467	122.906	3375.93
ND160755		2018CAS	2.96583	NA	NA	NA	NA	NA	49.449	100.834	5441.57
ND160818		2018CAR	2.96772	NA	NA	NA	NA	NA	58.8977	NA	5371.31
ND170039		2018CAS	2.97268	NA	NA	NA	NA	NA	51.0187	90.9682	5374.97
ND170019		2018FAR	2.99268	5.2	5.5	16.9	22.713	68.24	48.4249	81.8944	5193.08
ND180442		2019FAR	2.99315	NA	NA	NA	45.1061	NA	46.8944	115.552	5599.67
ND180219		2019CAS	2.9948	3.5	6.1	11.9	NA	76.3	49.4078	96.0272	4504.52
ND180015		2019FAR	2.99805	NA	NA	NA	37.2728	NA	48.6588	106.461	3391.85
ND170258		2019CAS	15.8498	3	6.2	10.9	NA	75	44.8658	109.97	3339.51
ND180392		2019CAS	7.78223	3	5.4	13.2	NA	76	47.0448	125.561	2998.03
ND150520		2016CAS	3.00041	NA	NA	NA	27.9062	NA	49.7013	106.136	5731.86
ND150209		2016FAR	3.00767	NA	NA	NA	17.8277	NA	50.3842	92.4608	5378.52
ND180427		2019CAS	3.01654	4.2	5.4	15.4	NA	74.8	52.1318	123.841	3521.66
ND150842		2016FAR	3.01893	NA	NA	NA	21.7092	NA	49.1286	88.1268	4546.29
ND150223		2016FAR	3.02278	NA	NA	NA	21.8	NA	49.8376	91.0761	4846.46
ND170332		2018CAS	3.02718	NA	NA	NA	NA	NA	50.9488	105.52	7071.18
ND170208		2019CAS	3.03337	NA	NA	NA	NA	NA	47.4091	106.01	4020.92
ND160173		2018CAS	3.04411	NA	NA	NA	NA	NA	49.8627	96.119	5640.15
ND150074		2016FAR	3.04775	NA	NA	NA	17.6905	NA	52.8507	98.3977	5362.21
ND170012		2018CAS	3.05091	NA	NA	NA	NA	NA	53.447	94.8597	5453.93
ND150376		2016FAR	3.05197	NA	NA	NA	18.2558	NA	53.2387	96.4808	5029.35
ND160306		2018EDG	3.06159	NA	NA	NA	NA	NA	52.0935	NA	5150.25
ND180249		2019FAR	3.06637	NA	NA	NA	37.601	NA	51.4417	117.789	3984.09
ND170485		2019CAR	3.07465	NA	NA	NA	NA	77.4	49.0933	NA	4899.02
ND150222		2016FAR	3.0764	NA	NA	NA	24.4091	NA	47.9472	91.4987	5206
ND170576		2018FAR	3.07889	4	6.6	19.5	22.5521	73.07	50.7679	95.9371	4790.72
ND170527		2018FAR	3.0843	4.5	6.2	17.9	22.1799	73.51	51.9932	97.579	5404.19
ND170521		2018CAS	3.08753	NA	NA	NA	NA	NA	52.9923	106.215	7020.08
ND170071		2019CAS	3.09058	4.1	5.3	12.9	NA	75.2	48.5112	114.713	3084.36
ND170217		2018CAS	3.09584	NA	NA	NA	NA	NA	49.7917	99.165	6572.88
ND150234		2016FAR	3.09764	NA	NA	NA	19.5402	NA	51.9526	88.3919	4392.99
ND170126		2018FAR	3.09783	4.4	4.4	16.5	21.0259	74.82	53.1608	91.5131	4985.25
ND170593		2019CAS	7.10573	3.1	3.9	13	NA	70.6	46.9284	125.906	3548.65
ND170566		2018FAR	3.10281	4.7	7	15.4	19.2948	78.14	52.5393	97.6955	5079.14
ND150854		2016FAR	3.10879	NA	NA	NA	18.0872	NA	52.6122	85.4677	4989.21
ND170380		2019CAR	3.11606	NA	NA	NA	NA	75.2	50.4493	NA	4823.17
ND170483		2018FAR	3.11633	5.6	5.6	17.4	22.6973	73.88	50.5194	91.1054	4827.94
ND180216		2019FAR	3.13343	NA	NA	NA	40.1733	NA	47.6334	110.615	4055.76
ND180226		2019CAS	3.13558	4.6	6.1	13.1	NA	77.4	49.8157	120.292	3144.37
ND170149		2019CAR	3.13637	3.7	6.1	13.6	NA	76.2	50.4409	NA	3985.56
ND180119		2019FAR	3.13669	NA	NA	NA	39.9695	NA	49.8242	105.329	3698.74
ND170455		2018FAR	3.14032	4.1	7.3	15.7	21.4827	74.38	49.0133	89.9854	5141.11
ND170088		2019CAS	3.14208	4.1846	5.79594	15.1964	NA	NA	48.8991	90.8567	2981.6
ND170211		2019CAS	3.1443	NA	NA	NA	NA	NA	48.6681	104.376	4441.44
ND170149		2018CAS	3.14738	NA	NA	NA	NA	NA	50.1444	101.417	7522.27
ND180085		2019FAR	3.15188	NA	NA	NA	37.9392	NA	48.6018	106.901	4368.49
ND150067		2016FAR	3.15214	NA	NA	NA	26.2358	NA	48.9056	87.9657	5017.67
ND170219		2018FAR	3.15301	4.1	5.6	16.4	22.3129	68.46	51.252	83.2862	5443.05
ND160788		2018CAR	3.15378	NA	NA	NA	NA	NA	56.2354	NA	5811.56
ND150835		2016FAR	3.15437	NA	NA	NA	19.8773	NA	46.5229	85.8545	5226.39
ND180076		2019FAR	3.15687	NA	NA	NA	35.8119	NA	45.0727	102.074	4754.71
ND150273		2016FAR	3.15771	NA	NA	NA	20.7635	NA	51.8908	93.0149	5135.38
ND161047		2018FAR	3.16281	4.1	5.3	17.3	24.7009	73.01	55.1336	88.5871	4876.29
ND170220		2018FAR	3.16424	4.2	5.3	16	23.7344	72.6	49.4444	84.0877	4542.04
ND170012		2018FAR	3.16653	5.5	5.6	16.6	23.5636	70.48	49.5998	84.861	5588.67
ND180087		2019CAS	3.17673	4.1	6	13.2	NA	75.5	49.9846	120.881	2934.74
ND160113		2018CAR	3.1771	NA	NA	NA	NA	NA	52.7852	NA	4429.93
ND170340		2018FAR	3.18122	4.3	6.3	18.3	22.7048	NA	51.8506	95.2137	5267.77
ND180226		2019FAR	3.18585	NA	NA	NA	35.3995	NA	52.064	103.472	4665.2
ND170342		2019CAR	3.19148	3.5	6.4	14.2	NA	76.2	52.6934	NA	4767.52
ND161549		2018CAS	3.19527	NA	NA	NA	NA	NA	51.4485	101.572	5347.15
ND180276		2019CAS	9.76139	3.2	5.4	13.6	NA	73.8	47.9484	117.556	3427.41
ND170252		2019CAS	7.7319	3.2	6.8	10.5	NA	72.1	43.9809	97.973	2190
ND170445		2019CAS	13.1978	3.2	6.2	13	NA	71.4	44.9067	111.875	2868.27
ND170048		2019CAR	4.13414	3.2	6.1	14.3	NA	75	51.1949	NA	5060.53
ND170342		2019FAR	3.20171	NA	NA	NA	40.5721	NA	49.376	115.761	3805.36
ND170329		2018CAS	3.20193	NA	NA	NA	NA	NA	49.1374	100.84	6874.21
ND170313		2018FAR	3.22139	5.4	6.6	16.3	21.775	70.81	50.3153	88.582	5754.44
ND170508		2018CAS	3.22447	NA	NA	NA	NA	NA	51.6134	101.483	6919.83
ND170527		2019VER	3.22638	NA	NA	NA	NA	NA	48.5812	NA	3079.65
ND170198		2018FAR	3.23999	4.9	5.6	17.5	22.3028	74.23	48.6909	89.9366	4643.71
ND180217		2019FAR	3.24279	NA	NA	NA	37.8891	NA	47.2348	108.395	4801.5
ND170576		2018CAS	3.2432	NA	NA	NA	NA	NA	52.6357	107.912	4722.73
ND170081		2019FAR	3.24984	NA	NA	NA	43.189	NA	47.5299	111.319	3895.4
ND170048		2019CAS	3.25596	NA	NA	NA	NA	NA	46.3321	112.975	3814.52
ND150301		2016CAS	3.25748	NA	NA	NA	24.0887	NA	48.835	116.824	6284.07
ND170381		2019VER	3.25845	NA	NA	NA	NA	NA	49.0868	NA	3491.79
ND170268		2019CAS	3.25968	4.2	5.1	14.1	NA	78.3	47.5542	121.771	1921.06
ND170081		2019CAR	3.25979	3.4	5	14	NA	72.9	50.4045	NA	5287.68
ND170479		2018FAR	3.26714	4.5	6.5	17.6	23.2061	76.14	50.7655	101.469	5127.51
ND170336		2019CAR	3.27199	4.4	5.9	15	NA	77.1	52.5824	NA	4355.58
ND180149		2019CAS	3.27805	4.7	6.1	14.5	NA	69.4	45.7063	122.96	2418.1
ND150223		2016CAS	3.28172	NA	NA	NA	26.124	NA	49.7208	111.756	6174.72
ND160892		2018CAR	3.28926	NA	NA	NA	NA	NA	54.4839	NA	3777
ND180247		2019FAR	3.29052	NA	NA	NA	39.0025	NA	49.2561	117.438	4667.34
ND170209		2018FAR	3.29405	5.1	6.1	15.6	21.3617	71.75	48.7563	84.4286	5160.08
ND180424		2019CAS	3.29698	4.6	5.7	14	NA	78	46.3746	114.204	3096.68
ND170088		2018FAR	3.29715	5.5	5.6	17.5	22.2072	70.69	51.5217	84.5947	5191.35
ND160557		2018CAS	3.29753	NA	NA	NA	NA	NA	48.8236	94.6844	4839.67
ND150281		2016CAS	3.29885	NA	NA	NA	24.0073	NA	50.2663	115.887	5488.28
ND160207		2019CAS	6.40977	3.3	6.7	11.6	NA	73.5	44.6594	101.684	1681.91
ND180435		2019CAS	40.328	3.3	5.2	14.7	NA	93.1	54.7631	118.338	2659.11
ND000461		2019CAS	66.4059	3.3	6.3	17	NA	93.8	NA	90.4854	373.487
ND170256		2019CAS	3.8399	3.3	6.5	11	NA	74	45.8009	108.229	2957.06
ND150677		2016FAR	3.31408	NA	NA	NA	18.5696	NA	49.092	95.1131	5153.76
ND170522		2018FAR	3.31669	5	6.5	17.9	20.9418	71.84	52.1016	94.0235	5408.54
ND161334		2018CAS	3.31853	NA	NA	NA	NA	NA	47.588	98.5808	5129.65
ND150797		2016FAR	3.31996	NA	NA	NA	21.5647	NA	49.3736	87.2103	4842
ND170192		2019CAS	3.32145	NA	NA	NA	NA	NA	47.2234	108.104	4853.6
ND180442		2019CAS	3.3295	4.3	6.2	14.3	NA	66.3	46.0414	117.396	4451.89
ND170331		2019CAS	3.33474	NA	NA	NA	NA	NA	48.276	112.13	4218.04
ND170412		2019CAS	3.34596	3.44942	6.05298	15.0962	NA	NA	50.306	104.116	3596.75
ND170147		2019CAS	3.35596	4.8	6.2	12.9	NA	80.2	49.9092	120.808	2867.39
ND180248		2019CAS	3.35723	4	5.8	14.3	NA	78.6	49.6777	128.832	2797.72
ND170537		2019CAS	3.36977	NA	NA	NA	NA	NA	51.3199	119.195	4369.9
ND170514		2018FAR	3.37243	5	6.7	17.4	23.8095	72.08	51.8244	94.4774	5411.26
ND150748		2016FAR	3.37285	NA	NA	NA	18.2805	NA	51.449	88.4599	4799.99
ND170059		2018FAR	3.3861	5.1	7.1	16.7	19.9524	71.9	49.4984	84.1153	4806.56
ND170190		2018CAS	3.3867	NA	NA	NA	NA	NA	51.1984	92.2153	5395.43
ND170489		2019CAR	3.3873	NA	NA	NA	NA	78.1	49.5945	NA	4768.47
ND170583		2019CAS	3.393	NA	NA	NA	NA	NA	48.1659	120.473	4135.18
ND161521		2018CAS	3.39382	NA	NA	NA	NA	NA	49.3684	94.2823	5327.56
ND180134		2019FAR	3.39595	NA	NA	NA	40.5104	NA	48.8785	107.797	3875.27
ND170562		2018FAR	3.39612	4.3	3.8	16.3	22.9745	69.71	50.138	87.6165	5400.94
ND170358		2019CAS	3.39911	4.11296	5.35972	14.5156	NA	NA	47.5956	104.314	4330.73
ND170578		2019CAS	7.39094	3.4	5.4	13.2	NA	71.5	49.4858	114.26	2982.36
ND180338		2019CAS	6.94952	3.4	5.7	11.7	NA	71.2	48.2996	118.849	2679.13
ND180346		2019CAS	5.93963	3.4	5.9	11.7	NA	72	48.0196	120.543	2549.61
ND180413		2019CAS	4.51859	3.4	5.6	13.5	NA	75.7	52.8661	121.005	2833.9
ND170065		2019CAS	5.27822	3.4	5.1	12.7	NA	70.5	46.9185	104.301	3394.16
ND180084		2019CAS	4.6832	3.4	5.4	14.1	NA	76.5	46.7019	114.284	2615.21
ND180039		2019CAS	3.54865	3.4	5.8	13.6	NA	75.9	45.7819	125.551	4285.88
ND180152		2019CAS	4.18798	3.4	4.6	13.9	NA	71.9	44.6345	117.29	2572.45
ND180358		2019CAS	4.03341	3.4	6	11.7	NA	62.7	46.5517	116.991	2658.13
ND170441		2018FAR	3.40111	4.5	6.1	18.6	23.8769	74.84	49.2854	101.795	4406.6
ND150222		2016CAS	3.40163	NA	NA	NA	29.8919	NA	46.3564	112.21	6725.5
ND161469		2018FAR	3.40175	4.8	4.8	17.4	19.4821	74.13	51.3339	86.6608	4411.12
ND150993		2016CAS	3.40176	NA	NA	NA	25.4998	NA	49.1571	124.713	5458.03
ND160544		2018EDG	3.41449	NA	NA	NA	NA	NA	53.2726	NA	4224.71
ND160247		2019CAS	3.41572	3.8	6.7	15.8	NA	86.1	47.4081	101.719	3095.8
ND180265		2019FAR	3.41739	NA	NA	NA	38.0966	NA	46.5483	110.409	4124.59
ND161013		2018CAS	3.4217	NA	NA	NA	NA	NA	49.9712	95.6803	5322.32
ND170110		2019MIN	3.42599	NA	NA	NA	NA	NA	52.1535	NA	3731.35
ND170453		2019CAS	3.42761	NA	NA	NA	NA	NA	45.8172	103.537	3880.73
ND170068		2019FAR	3.42816	NA	NA	NA	41.863	NA	47.2595	113.69	4192.3
ND180151		2019FAR	3.43065	NA	NA	NA	41.2472	NA	45.2863	102.133	2279.44
ND150841		2016FAR	3.44115	NA	NA	NA	22.1191	NA	47.894	91.461	4580.76
ND170452		2018FAR	3.45931	4.7	5.3	18.5	22.8599	72.94	49.0394	95.8118	4612.33
ND180082		2019FAR	3.45963	NA	NA	NA	38.2811	NA	49.9273	98.9448	4197.98
ND170111		2018FAR	3.46317	4.2	5.3	16.9	25.8919	78.65	51.7888	88.8976	4159.56
ND180259		2019FAR	3.4646	NA	NA	NA	37.4908	NA	47.7258	108.456	3755.42
ND180237		2019CAS	3.46771	4.2	6.2	13	NA	73.7	49.3939	116.018	3195.81
ND170205		2018FAR	3.47006	5.6	5.9	17	23.7848	74.4	50.256	91.0096	4205.97
ND170433		2018FAR	3.47051	4.1	6	18.8	22.8306	69.93	50.8176	90.9211	4667.24
ND170522		2019CAR	3.47131	NA	NA	NA	NA	76.1	51.4045	NA	4913.65
ND170173		2018CAS	3.47696	NA	NA	NA	NA	NA	50.2839	87.6714	5125.3
ND150496		2016CAS	3.48829	NA	NA	NA	23.1399	NA	52.5793	111.574	4681.69
ND170521		2019CAS	3.48942	NA	NA	NA	NA	NA	47.7067	113.946	4174.56
ND180206		2019FAR	3.4902	NA	NA	NA	37.6658	NA	49.8289	115.635	4448.69
ND170412		2019CAR	3.49345	NA	NA	NA	NA	75.2	50.9652	NA	4546.94
ND180247		2019CAS	3.49363	4	5.8	13.1	NA	79.2	52.2219	134.562	3039.8
ND170261		2019CAS	3.70715	3.49971	5.74122	14.2805	NA	NA	49.2471	102.276	2827.74
ND180176		2019CAS	7.6534	3.5	5	13	NA	68.3	47.8752	122.641	2442.21
ND180277		2019CAS	4.37551	3.5	6.3	13.2	NA	69.8	48.8857	113.734	3253.24
ND170035		2019CAS	7.77647	3.5	5.2	12.5	NA	71.7	46.8159	99.7838	3218.61
ND170156		2019CAS	7.28615	3.5	5.6	11.5	NA	78.3	47.7192	109.064	2512.84
ND170168		2019CAS	11.3361	3.5	6.5	12	NA	73.9	47.0014	104.232	3184.59
ND170514		2019CAR	16.9694	3.5	7	12.8	NA	74.9	52.4336	NA	3605.7
ND180345		2019CAS	4.70274	3.5	6	11.9	NA	69.1	46.8031	122.03	2827.05
ND170214		2019CAR	3.50642	NA	NA	NA	NA	74.8	49.8466	NA	5095.63
ND170048		2018CAS	3.50717	NA	NA	NA	NA	NA	54.0129	106.244	5610.58
ND180085		2019CAS	3.50963	3.6	5.7	13.4	NA	75.3	49.6585	124.247	3470.99
ND161362		2018FAR	3.51133	4.4	6.4	16	22.0137	77.08	51.0224	93.3946	4999.92
ND161469		2018CAS	3.51265	NA	NA	NA	NA	NA	52.505	98.342	5150.63
ND180179		2019FAR	3.51321	NA	NA	NA	39.5708	NA	46.8285	99.2822	3312.05
ND170211		2019CAR	3.51469	4.1	6.2	14.6	NA	74.7	50.4671	NA	5517.88
ND170446		2018CAS	3.51666	NA	NA	NA	NA	NA	51.0217	111.564	4938.25
ND180087		2019FAR	3.52622	NA	NA	NA	39.233	NA	48.0615	103.341	4519.38
ND170380		2018FAR	3.52833	4.8	7.6	18.3	22.4889	71.8	51.4987	85.8458	5380.95
BUFF	YES	2019FAR	53.92	NA	NA	NA	31.1739	NA	59.8378	103.708	3727.03
ND170114		2018FAR	3.53458	5.1	5.9	17	26.7792	75.57	51.8653	87.5354	4584.79
ND170496		2019CAS	3.53711	NA	NA	NA	NA	NA	45.7836	114.701	4120.93
ND170160		2019CAS	7.60644	3.5378	5.92733	13.7638	NA	NA	48.6025	96.1962	3609.56
ND161362		2018CAS	3.54144	NA	NA	NA	NA	NA	51.1484	99.7282	5248
ND170214		2019CAS	3.54145	3.74003	5.62614	15.9531	NA	NA	49.3682	100.744	3443.09
ND170088		2019FAR	3.54343	NA	NA	NA	36.631	NA	47.7753	92.3257	4211.63
ND180433		2019FAR	3.54803	NA	NA	NA	35.8383	NA	48.4055	100.643	3687.02
ND170516		2018CAS	3.55445	NA	NA	NA	NA	NA	48.3423	103.324	6254.04
ND170149		2019MIN	3.55825	NA	NA	NA	NA	NA	52.2681	NA	4567.07
ND180158		2019FAR	3.55905	NA	NA	NA	38.2981	NA	46.5116	107.974	4006.81
ND160509		2018EDG	3.55943	NA	NA	NA	NA	NA	54.5388	NA	4975.87
ND170086		2019CAS	3.56452	4	5.3	13.7	NA	74.8	48.3839	113.912	3650.45
ND180228		2019FAR	3.5678	NA	NA	NA	38.5441	NA	52.566	102.094	4097.72
ND180364		2019CAS	3.57151	4	6.2	12.3	NA	74.4	48.3193	112.161	3111.13
ND170184		2018FAR	3.58389	5.3	6.5	16.7	20.7601	73.59	48.3442	82.3748	5233.77
ND170250		2019CAR	3.58753	NA	NA	NA	NA	77.6	50.4438	NA	5270.06
ND150722		2016CAS	3.59093	NA	NA	NA	22.1625	NA	49.8429	102.218	4017.55
ND170383		2018FAR	3.59779	4.2	6.6	18	21.8844	75.22	50.6449	86.1009	4188.13
ND180086		2019CAS	5.15727	3.6	5.9	13.6	NA	75.8	50.949	117.467	3419.25
ND180269		2019CAS	9.00417	3.6	5.6	14.2	NA	79	48.7585	120.27	2767.83
ND180366		2019CAS	3.94956	3.6	5.5	12.6	NA	77	50.5794	118.146	3777.35
ND170227		2019CAS	18.1563	3.6	5.6	13.2	NA	68.2	45.755	105.369	2613.39
ND170280		2019CAS	5.74379	3.6	5.9	13.4	NA	75.1	47.9583	116.428	3446
ND180076		2019CAS	4.45625	3.6	6.1	12.1	NA	74.4	44.8944	109.508	2492.03
ND170101		2019CAR	8.84854	3.6	5.9	12.4	NA	74.4	49.9492	NA	5373.6
ND170464		2019CAR	8.19763	3.6	6.7	13.8	NA	73.7	48.6329	NA	4825.31
ND180243		2019CAS	4.07814	3.6	6.1	12.2	NA	77.6	48.8417	133.677	2520.79
ND180356		2019CAS	5.54681	3.6	6	12	NA	65.6	46.0194	112.266	2589.43
ND160173		2018FAR	6.4307	3.6	5.9	16.4	23.4638	77.4	52.4334	80.4784	4770.27
ND150790		2016FAR	3.6042	NA	NA	NA	20.7241	NA	51.7282	97.422	4277.5
ND180242		2019FAR	3.60541	NA	NA	NA	42.6225	NA	48.6636	115.545	3827.04
ND180135		2019FAR	3.606	NA	NA	NA	39.6438	NA	45.2729	107.835	3921.23
ND170407		2018FAR	3.60804	5.6	6.6	17	19.6034	73.61	52.0375	82.3447	4595.33
ND160616		2018FAR	3.60834	5.3	6.7	17.7	21.1768	76.45	52.9439	89.925	4519.37
ND150290		2016CAS	3.61262	NA	NA	NA	24.7968	NA	49.6438	102.812	5577.12
ND180135		2019CAS	3.6134	4.6	5.4	12.2	NA	68.3	48.7615	116.732	3206.06
ND170472		2018FAR	3.61461	4.2	6.4	16.7	23.9808	71.89	50.2708	94.9681	5300.72
ND170323		2018FAR	3.61982	4.6	5.1	18.8	24.5298	75.75	49.0072	86.6444	3758.11
ND150387		2016FAR	3.62232	NA	NA	NA	19.6003	NA	49.222	95.9801	4738.17
ND160118		2018CAS	3.63742	NA	NA	NA	NA	NA	49.1721	95.2204	5063.96
ND150013		2016FAR	3.64481	NA	NA	NA	19.3436	NA	46.1579	90.7399	5014.9
ND161330		2018CAR	3.64493	NA	NA	NA	NA	NA	51.3962	NA	3774.86
ND170347		2019CAS	5.0848	3.65259	5.94541	14.5096	NA	NA	49.3772	107.596	4032.34
ND170067		2018CAS	3.65396	NA	NA	NA	NA	NA	48.4958	104.554	6740.24
ND160305		2018CAS	3.66615	NA	NA	NA	NA	NA	49.4839	95.5021	6062.03
ND170569		2019CAS	6.82172	3.66724	5.40954	13.7126	NA	NA	47.9429	109.9	3069.66
PAUL	YES	2019CAS	49.7715	4.7	7.6	13.7	NA	88.8	52.624	102.257	1322.17
ND180109		2019CAS	3.67579	4.7	6	13.1	NA	71.1	46.0503	120.254	3703.32
ND170494		2019FAR	3.68017	NA	NA	NA	37.1439	NA	48.2809	113.38	4136.91
ND170248		2018FAR	3.68452	4.7	6.1	17.2	21.3071	72.34	48.3696	94.8413	5424.61
ND170192		2019CAR	3.6895	4.7	5.2	14.4	NA	74.9	51.092	NA	5201.09
BUFF	YES	2019CAS	49.2701	3.7	5.2	12.5	NA	91.6	51.9917	95.4307	2061.35
PAUL	YES	2019FAR	38.8044	NA	NA	NA	36.2316	NA	58.1288	110.393	2258.91
ND170121		2019CAS	5.02223	3.7	6.1	13.7	NA	70.8	45.3367	109.478	4296.33
ND170129		2019CAS	12.2378	3.7	6.3	12.2	NA	71.6	47.4556	112.425	3433.07
ND170557		2019CAS	8.24433	3.7	5.4	12.8	NA	68	48.9193	98	3300.86
ND170558		2019CAS	9.26415	3.7	5.3	12.3	NA	66.9	44.5363	110.16	1948.79
ND170559		2019CAS	7.55567	3.7	5.2	13.9	NA	71.5	47.0703	114.457	3285.12
ND170561		2019CAS	13.8095	3.7	5.2	13.8	NA	71.3	47.3094	105.786	3143.84
ND170151		2019CAR	6.68367	3.7	5.9	12.8	NA	83.7	55.5797	NA	4070.19
ND180035		2019CAS	11.4545	3.7	6.4	10.6	NA	71.4	48.2049	123.101	2545.27
ND180348		2019CAS	5.3773	3.7	6.2	12.2	NA	70.4	46.455	117.05	3224.15
ND180361		2019CAS	5.47779	3.7	6	12.2	NA	70.1	47.1054	121.702	2788.72
ND180378		2019CAS	4.30057	3.7	6.3	11.7	NA	68.6	46.9373	121.084	2772.41
ND180415		2019CAS	3.76168	3.7	4.3	13.4	NA	76	48.7774	113.261	2210.44
ND160892		2018FAR	4.23091	3.7	5.7	16.6	23.8516	78.64	54.6504	90.3732	4585.63
ND180189		2019FAR	3.72306	NA	NA	NA	38.4262	NA	46.4073	98.1056	3538.25
ND170313		2019FAR	3.7251	NA	NA	NA	35.2673	NA	48.8336	93.1859	4237.42
ND170184		2019CAS	4.75375	3.72892	6.11301	14.8098	NA	NA	47.7429	89.3626	3977.46
ND170194		2019CAS	7.01043	3.7371	5.83101	15.7367	NA	NA	47.8243	102.409	3525.35
ND170257		2019FAR	3.74001	NA	NA	NA	36.1922	NA	45.1214	96.4426	4574.48
ND150935		2016CAS	3.74114	NA	NA	NA	20.638	NA	52.0722	103.117	4822.84
ND170175		2019CAS	3.74414	5.3	5	13.4	NA	72.6	47.2815	116.014	3668.51
ND170324		2018CAS	3.74733	NA	NA	NA	NA	NA	50.343	101.954	5731.88
ND170489		2019CAS	3.7535	4.0959	6.18298	13.3508	NA	NA	49.3606	114.531	3994.3
ND170159		2018FAR	3.7541	5.3	6.5	16.9	21.0297	72.3	47.51	81.7285	4940.52
ND160102		2018FAR	3.76038	4.3	6.3	16.6	24.4964	77.21	51.8865	88.5465	5158.18
ND180109		2019FAR	3.76047	NA	NA	NA	38.54	NA	46.4835	106.689	3573.5
ND180255		2019FAR	3.76123	NA	NA	NA	34.3997	NA	46.042	104.004	5927.62
ND170395		2019CAS	4.8675	3.76254	5.70206	14.6931	NA	NA	49.7869	105.575	3796.47
ND170190		2019FAR	3.76287	NA	NA	NA	34.7417	NA	47.3963	96.7977	4831.77
ND170457		2019CAS	3.79237	NA	NA	NA	NA	NA	44.8067	111.331	3488.17
ND180021		2019CAS	7.97457	3.8	4.6	13.6	NA	73.7	48.7899	111.649	1902.29
ND170574		2019CAS	5.15996	3.8	5.5	14.4	NA	75	49.0167	129.287	2954.18
ND180287		2019CAS	5.3628	3.8	6.2	11.1	NA	72.6	45.8049	114.195	2692.16
ND180341		2019CAS	5.24346	3.8	6	11.5	NA	73	47.6544	124.549	2619.71
ND161002		2018FAR	5.18787	3.8	4.8	16.5	21.8815	77.28	53.3026	92.4926	4620.39
ND180023		2019CAS	4.91293	4	3.8	13.2	NA	72.4	49.8162	106.36	4247.39
ND170160		2018FAR	5.74702	3.8	5.5	16.8	22.3796	73.04	51.6172	89.2429	5841.32
ND170513		2018FAR	4.20748	3.8	6.4	16	20.7756	71.84	49.5822	86.3005	5211.96
ND170580		2018FAR	9.14234	3.8	5	16.7	21.5521	76.86	52.5213	94.1082	5406.86
ND160204		2019CAS	7.35157	3.8	6.7	12.4	NA	75.9	39.9543	105.34	1862.08
ND160763		2019CAS	9.92954	3.8	4.4	13	NA	85.6	47.3922	118.88	2786.83
ND160766		2019CAS	50.6277	3.8	4.9	15.3	NA	86.1	46.6054	107.535	1227.33
ND170141		2019CAS	14.7786	3.8	6.4	11.7	NA	65.4	47.8907	110.428	3089.59
ND170415		2019CAS	4.64589	3.8	5.9	14.3	NA	71	47.8233	116.26	3189.77
ND180056		2019CAS	15.3108	3.8	6	10.4	NA	72.3	44.8434	110.822	1930.24
ND180211		2019CAS	7.2303	3.8	5.5	14.3	NA	76.1	46.9164	109.646	3003.63
ND170154		2019CAR	4.49948	3.8	6.3	12.7	NA	78.5	51.9781	NA	4253.85
ND180038		2019CAS	5.61303	3.8	5.8	12.6	NA	76.2	48.4992	121.654	2972.99
ND180337		2019CAS	6.77796	3.8	5.9	11.4	NA	68.1	45.6382	117.486	2900.87
ND180459		2019CAS	5.82868	3.8	5.3	13.9	NA	65	45.7838	93.7697	2615.53
ND170106		2018FAR	3.8045	5	5.3	16.9	25.3067	79.62	51.7724	89.5414	4202.4
ND170167		2019CAS	7.00264	3.80576	5.66399	14.3312	NA	NA	46.6799	103.575	3181.92
ND180446		2019CAS	3.80964	4	5.7	14	NA	70.9	46.0571	128.256	3429.4
ND170419		2019FAR	3.8125	NA	NA	NA	35.2488	NA	47.2875	106.29	5258.69
ND150298		2016FAR	3.8187	NA	NA	NA	23.1215	NA	51.3189	88.3164	5114.24
ND170512		2018CAS	3.82434	NA	NA	NA	NA	NA	52.1967	103.347	4286.77
ND150577		2016FAR	3.82951	NA	NA	NA	24.1408	NA	48.2742	97.3912	4969.46
ND160113		2018FAR	3.83363	4.1	5.9	16.5	23.2198	79.65	51.9162	82.5261	4639.98
ND170412		2019VER	3.83452	NA	NA	NA	NA	NA	49.5536	NA	3660.49
ND160236		2018CAS	3.83565	NA	NA	NA	NA	NA	51.6542	96.76	5872.66
ND170494		2018FAR	3.85302	4.9	5.7	17.1	23.3171	74.47	51.2793	90.7736	5335.86
ND150617		2016FAR	3.85879	NA	NA	NA	14.1092	NA	49.3495	85.3428	4487.94
ND150307		2016CAS	3.86027	NA	NA	NA	30.2383	NA	48.5958	123.581	6050.43
ND160616		2018CAS	3.86118	NA	NA	NA	NA	NA	51.5769	100.378	4703.26
ND170313		2019CAS	3.86155	4.13117	5.6593	14.7285	NA	NA	49.7445	99.2077	4653.74
ND170587		2018FAR	3.86517	4.8	5.5	18	24.2945	75.8	50.834	92.9075	4814.86
ND160631		2018CAS	3.86884	NA	NA	NA	NA	NA	50.8924	94.8355	5270.72
ND150498		2016FAR	3.86912	NA	NA	NA	20.1989	NA	50.1784	91.1195	4413.38
ND170110		2018FAR	3.87236	4.8	5.8	17	26.686	79.62	51.3222	91.2351	4473.92
ND170251		2019CAS	6.00169	3.8757	6.25897	14.5656	NA	NA	48.2973	108.323	2973.29
ND170063		2019CAS	4.29379	3.88636	5.51484	13.7255	NA	NA	47.6439	105.991	4181.7
ND170536		2018CAS	3.88645	NA	NA	NA	NA	NA	52.181	103.785	6184.83
ND170457		2018CAS	3.89229	NA	NA	NA	NA	NA	48.3765	100.586	6907.67
ND170494		2019CAR	3.89236	4.1	5.8	13.8	NA	76.9	53.2308	NA	4313.19
ND180108		2019FAR	3.89374	NA	NA	NA	33.6109	NA	48.828	105.785	5208.16
ND170096		2019CAS	7.28282	3.89676	5.3695	14.5841	NA	NA	49.1883	104.996	4323.87
ND150689		2016FAR	3.89749	NA	NA	NA	18.5317	NA	49.8387	96.921	5119.68
ND180008		2019CAS	4.53015	3.9	5.6	13.3	NA	73.5	46.4862	124.504	2836.03
ND180019		2019CAS	4.05505	3.9	6.4	12.4	NA	72.1	49.0829	115.422	3281.89
ND180156		2019CAS	4.18792	3.9	5.6	14	NA	67.2	45.9644	114.827	1338.65
ND180189		2019CAS	4.09169	3.9	4.8	14.1	NA	74.8	48.2244	103.187	2447.78
ND180398		2019CAS	7.99411	3.9	6.9	11.1	NA	60.7	42.3316	116.551	1450.79
ND180407		2019CAS	5.11907	3.9	4	13.6	NA	70.2	46.7547	108.744	2825.66
ND160992		2018FAR	9.47344	3.9	5.2	16.9	19.6153	75.94	51.3771	87.0386	5199.85
ND161008		2018FAR	6.64563	3.9	4.8	16.4	20.8239	75.99	52.5376	88.128	5498.99
ND160246		2019CAS	10.5398	3.9	5.8	14.8	NA	77.5	46.8033	103.757	1658.41
ND160248		2019CAS	16.5799	3.9	6.6	15.8	NA	85.3	48.9109	109.261	1462.29
ND161327		2019CAS	8.46397	3.9	7.7	12.1	NA	76.6	38.6342	109.352	1087.08
ND180147		2019CAS	34.6462	3.9	6.1	13.2	NA	84.3	48.0595	83.6113	1793.65
ND170042		2019CAS	8.74014	3.9	4.8	13.8	NA	71.9	46.5065	109.546	3512.63
ND170133		2019CAS	7.84109	3.9	6.3	12.2	NA	75.2	48.0518	106.945	2745.85
ND170328		2019CAS	4.19587	3.9	5.8	13.6	NA	70.2	48.8968	116.236	3907.06
ND170451		2019CAS	5.13161	3.9	6.3	14.8	NA	74.7	49.1964	126.595	3875.95
ND170548		2019CAS	9.10393	3.9	4.8	14	NA	75.5	47.8422	113.585	3583.01
ND180267		2019CAS	5.8918	3.9	5.8	12.3	NA	77.4	48.1933	113.59	3314.81
ND180404		2019CAS	4.98062	3.9	5.8	11.7	NA	75.5	48.359	116.019	3104.32
ND170553		2019CAR	8.50841	3.9	6.6	13	NA	76.1	49.4907	NA	5162.1
ND180362		2019CAS	4.71417	3.9	5.8	12.3	NA	71.7	47.9743	117.99	2910.25
ND160107		2018FAR	5.18729	3.9	6	16.9	23.0437	77.81	52.6616	80.6005	4600.13
ND170436		2018FAR	12.6921	3.9	6.6	16.9	24.1751	57.45	51.1426	88.053	4483.82
ND150683		2016FAR	3.90389	NA	NA	NA	18.9882	NA	51.007	94.2833	5181.32
ND161551		2018CAS	3.90867	NA	NA	NA	NA	NA	51.378	93.9158	5088.65
ND170376		2019FAR	3.90948	NA	NA	NA	38.6915	NA	48.0032	105.364	4598.08
ND160306		2018CAS	3.91242	NA	NA	NA	NA	NA	49.8157	99.975	5951.74
ND170256		2019FAR	3.91468	NA	NA	NA	32.2001	NA	43.2321	99.6629	5592.03
ND150179		2016FAR	3.91969	NA	NA	NA	19.5106	NA	51.2039	82.8032	4957.6
HAYDEN	YES	2019VER	31.5184	NA	NA	NA	NA	NA	43.5019	NA	2187.22
ND150908		2016FAR	3.9208	NA	NA	NA	24.2688	NA	49.8919	92.3529	4804.3
ND150845		2016FAR	3.92391	NA	NA	NA	19.9755	NA	48.8512	94.833	5813.92
ND170139		2019CAS	9.66178	3.92584	5.71039	13.1743	NA	NA	48.794	109.048	3722.67
ND170364		2019CAS	3.9354	3.94117	5.87799	14.4174	NA	NA	47.2775	107.568	4101.5
ND161522		2018CAS	3.93567	NA	NA	NA	NA	NA	49.7957	99.4383	4812.78
ND170589		2019FAR	3.93826	NA	NA	NA	42.2256	NA	46.6685	105.581	4103.78
ND170371		2019CAS	4.2046	3.93875	5.68689	14.9634	NA	NA	50.845	105.868	4393.96
ND150498		2016CAS	3.93987	NA	NA	NA	24.5573	NA	49.0608	119.223	5501.59
ND170421		2018FAR	3.94035	5	6.8	16.5	18.9166	75.77	52.0941	90.4982	5079.19
ND170458		2018CAS	3.9411	NA	NA	NA	NA	NA	51.9223	103.327	5005.56
ND150587		2016FAR	3.94452	NA	NA	NA	23.2182	NA	48.7159	94.3328	4673.61
ND170184		2019CAR	3.94723	NA	NA	NA	NA	75.1	48.8255	NA	4961.41
ND170022		2018CAS	3.94784	NA	NA	NA	NA	NA	49.513	98.7419	6518.65
ND170169		2019CAR	3.95745	NA	NA	NA	NA	74.2	48.511	NA	4908.18
ND170397		2018FAR	3.95865	4.5	6.5	17.5	22.6209	70.09	50.3673	89.1923	4849.58
ND170020		2019CAS	3.95872	NA	NA	NA	NA	NA	47.6465	111.36	3826.05
ND170089		2019CAS	5.43116	3.96038	6.01021	13.5926	NA	NA	50.1285	108.952	3556.78
ND150290		2016FAR	3.96096	NA	NA	NA	19.6459	NA	50.1096	91.6688	5050.65
ND170453		2019CAR	3.97008	4.5	7.3	13.3	NA	75.3	47.7012	NA	4550.34
ND170260		2019CAS	6.06109	3.97682	5.94728	14.2119	NA	NA	47.2496	106.001	4244.28
ND161355		2018CAS	3.97745	NA	NA	NA	NA	NA	49.0991	98.791	4720.31
ND160572		2018CAR	3.97777	NA	NA	NA	NA	NA	50.9973	NA	5712.9
ND170162		2019FAR	3.97812	NA	NA	NA	34.5521	NA	44.8579	102.732	3907.29
ND170595		2018FAR	3.9783	5.4	5.2	17.8	25.6339	71.95	47.5992	101.988	4977.64
ND170325		2018CAS	3.98247	NA	NA	NA	NA	NA	48.8596	96.8817	6796.55
ND161353		2018CAS	3.9859	NA	NA	NA	NA	NA	49.2312	95.9123	4892.34
ND180008		2019FAR	3.98899	NA	NA	NA	39.2895	NA	44.7478	106.112	3694.4
ND170068		2019CAR	3.99169	4.3	5.9	14.3	NA	73.9	50.1687	NA	5129.13
ND121901		2019FAR	3.99771	NA	NA	NA	34.1661	NA	45.4037	91.336	3059.4
ND170586		2018CAS	3.99773	NA	NA	NA	NA	NA	48.4051	113.963	6584.32
ND150312		2016FAR	3.99963	NA	NA	NA	20.5404	NA	51.7853	99.7299	5075.13
ND180158		2019CAS	4.46775	4	6.6	12.2	NA	70	48.1973	121.887	2712.3
ND180175		2019CAS	6.70703	4	4.7	14.3	NA	72	46.3885	108.659	1737.9
ND180259		2019CAS	4.37732	4	5.9	13.7	NA	79.5	49.4188	127.406	2578.36
ND180409		2019CAS	8.72928	4	4.8	12.6	NA	73.5	45.5639	113.968	2684.43
ND170508		2018FAR	7.15092	5.1	4	19.2	23.9513	78.26	53.3142	90.1997	4074.49
ND170579		2018FAR	7.71349	4	5	16.3	21.846	76.28	52.4218	94.1631	5373.7
ND170119		2019CAS	7.33467	4	6.4	12.6	NA	72.1	45.534	112.668	3391.14
ND170137		2019CAS	14.3363	4	5.6	12.1	NA	73.1	46.7939	119.344	2238.25
ND170312		2019CAS	11.1489	4	6.7	12.9	NA	72.3	44.6172	117.612	2933.86
ND170377		2019CAS	6	4	5.2	13.7	NA	73	49.66	105.297	3472.88
ND170434		2019CAS	7.50526	4	5.3	13.9	NA	73.6	47.2753	115.327	3425.24
ND170476		2019CAS	5.59082	4	5.9	14.9	NA	79.5	48.3813	116.936	2706.07
ND170406		2019CAR	9.46186	4	6.9	14.8	NA	72.6	49.7195	NA	5228.81
ND170583		2019CAR	5.61569	4	4.9	15.4	NA	75.8	50.6232	NA	4764.38
ND180042		2019CAS	7.28265	4	4.8	11.7	NA	71.2	46.4167	113.52	2729.49
ND180078		2019CAS	10.4943	4	5.4	13.1	NA	77.6	48.2751	112.973	3215.61
ND180238		2019CAS	7.52979	4	4.9	12.3	NA	79.1	49.4552	128.641	2788.29
ND180288		2019CAS	6.49797	4	6	12	NA	67.2	44.7548	105.213	3181.42
ND180363		2019CAS	4.15747	4	6.2	11.8	NA	69.1	47.2734	117.513	2882.77
ND160557		2018FAR	4.81871	4	6.6	16.1	23.2217	77.01	50.3124	79.0554	4443.04
ND170066		2018FAR	9.79507	4	5.7	16.9	25.5733	75.1	51.121	88.8663	4595.44
ND170149		2019CAS	4.00088	NA	NA	NA	NA	NA	49.1417	107.868	3753.9
ND170587		2019MIN	4.00317	NA	NA	NA	NA	NA	51.8059	NA	4350.52
ND150902		2016FAR	4.00463	NA	NA	NA	19.6309	NA	49.2091	96.3864	4501.41
ND170504		2019CAS	4.00642	NA	NA	NA	NA	NA	49.6453	116.143	4274.24
ND161261		2018CAS	4.00682	NA	NA	NA	NA	NA	49.64	92.6394	5579.08
ND170191		2019CAS	4.01984	NA	NA	NA	NA	NA	46.499	104.54	4801.3
ND160768		2018CAR	4.02087	NA	NA	NA	NA	NA	55.8257	NA	4201.02
ND170491		2019VER	4.02627	NA	NA	NA	NA	NA	46.9254	NA	3321.18
ND160616		2018EDG	4.02636	NA	NA	NA	NA	NA	52.8081	NA	4078.62
ND170024		2019CAS	7.66826	4.0301	5.58567	15.2322	NA	NA	49.3472	101.277	3677.36
ND170412		2019FAR	4.03375	NA	NA	NA	35.9271	NA	48.0364	101.158	4064.26
ND170358		2018FAR	4.03788	4.9	6.6	16.3	20.9875	71.94	49.0124	83.7798	5941.29
ND160859		2018CAR	4.04041	NA	NA	NA	NA	NA	57.6778	NA	4335.8
ND170388		2019CAS	4.43996	4.04096	5.49497	15.7056	NA	NA	48.0765	101.639	3879.66
ND170564		2019CAS	8.18795	4.04272	5.09351	14.6716	NA	NA	47.7138	102.739	3519.63
ND150237		2016CAS	4.04503	NA	NA	NA	23.7116	NA	53.4731	98.9174	5578.26
ND170380		2019CAS	4.52531	4.04722	6.63771	14.0197	NA	NA	49.9053	97.7582	3908.53
ND180086		2019FAR	4.05144	NA	NA	NA	38.581	NA	49.3758	109.134	4454.13
ND170580		2019CAS	9.56214	4.05339	5.52198	14.1676	NA	NA	51.1749	103.61	2862.86
ND170453		2018CAS	4.05551	NA	NA	NA	NA	NA	48.8453	94.9268	7230.19
ND170505		2018FAR	4.05884	5.3	4.2	18.7	23.8734	70.25	50.3548	90.7039	5169.73
ND170358		2019CAR	4.06141	NA	NA	NA	NA	75.6	49.3506	NA	5940.27
ND170381		2019FAR	4.06309	NA	NA	NA	34.8625	NA	49.4288	105.656	4323.54
ND170013		2018FAR	4.06453	4.9	5.3	15.7	23.0886	71.98	49.0058	89.6364	5376.73
ND170575		2018FAR	4.06578	5.3	7.2	18.3	21.1111	75.87	48.9631	93.0436	4184.89
ND170138		2019CAS	5.86349	4.06775	5.89078	14.9345	NA	NA	49.4826	100.24	3421.23
ND160637		2018CAS	4.07488	NA	NA	NA	NA	NA	54.1291	105.03	5802.62
ND170081		2018CAS	4.07559	NA	NA	NA	NA	NA	49.8638	103.198	7774.18
ND170322		2018CAS	4.07985	NA	NA	NA	NA	NA	49.2883	99.9548	6263.76
ND170433		2018CAS	4.08288	NA	NA	NA	NA	NA	53.2896	103.081	5151.7
ND170340		2019FAR	4.08304	NA	NA	NA	36.0713	NA	49.3603	104.36	4599.32
ND170485		2019CAS	4.50331	4.09061	5.74099	15.2174	NA	NA	47.569	111.274	3197.18
ND160107		2018CAR	4.09134	NA	NA	NA	NA	NA	52.6641	NA	4348.07
ND170426		2018FAR	4.09296	4.1	6.9	19.9	22.4649	68.76	50.3421	88.3879	4449.25
ND150838		2016CAS	4.09515	NA	NA	NA	27.9562	NA	45.4774	113.265	5656.68
ND170169		2019CAS	5.65775	4.09771	5.67919	15.6095	NA	NA	46.5423	92.1151	4314.01
ND170158		2019CAS	9.3349	4.1	6.2	13.1	NA	79	51.5803	122.131	2876.24
ND180179		2019CAS	8.54534	4.1	4.8	13.4	NA	70.7	47.3051	113.287	2527.01
ND180389		2019CAS	9.48556	4.1	5.6	13.2	NA	76.8	50.2299	117.578	3545.52
ND170504		2018FAR	10.6348	4.8	4.1	18.3	25.2105	72.83	52.0801	97.9536	4839.02
ND160980		2018FAR	10.0849	4.1	5.2	16.2	22.3018	74.27	50.2858	85.1709	4895.85
ND160118		2018FAR	4.29066	4.1	6.2	16.6	24.5317	78.93	51.1484	87.499	4994.09
ND180022		2019CAS	4.56946	4.4	4.1	13.2	NA	74	50.5162	109.908	4219.94
ND170563		2018FAR	7.42191	4.1	5.3	15	21.9397	73.53	50.3329	86.4675	5286.59
ND170500		2018FAR	9.1375	4.1	5.4	20.1	26.1392	68.96	48.5267	99.8583	3859.87
ND180437		2019CAS	83.7285	4.1	7.3	12.6	NA	89.4	49.8633	119.666	1456.8
ND170132		2019CAS	11.8566	4.1	6	13.5	NA	76.1	47.0383	108.902	3017.58
ND170136		2019CAS	9.66066	4.1	6.1	12.4	NA	78.1	50.6518	112.093	2766.41
ND170249		2019CAS	8.41091	4.1	6.2	14.8	NA	72.4	47.6056	103.74	2382.8
ND170550		2019CAS	8.28109	4.1	4.7	15.2	NA	71.7	47.4948	108.721	3635.09
ND170560		2019CAS	14.7166	4.1	5	13.5	NA	72.2	45.8633	107.91	3089.16
ND170571		2019CAS	7.2968	4.1	6.6	11.4	NA	76.1	46.1958	117.866	3372.24
ND180463		2019CAS	9.86667	4.1	5.3	15.6	NA	72.1	44.5404	100.319	2100.54
ND170223		2019CAR	6.96755	4.1	7	13.7	NA	74.6	51.4777	NA	5855.27
ND170331		2019CAR	6.30108	4.1	6.3	14.8	NA	73.1	51.0504	NA	4675.43
ND170436		2019CAR	7.92202	4.1	6.8	13.8	NA	75.2	50.9252	NA	4255.54
ND180043		2019CAS	13.6254	4.1	4.4	15.5	NA	80	47.5694	119.418	3216.47
ND180065		2019CAS	6.01708	4.1	6.9	12.5	NA	69.5	46.4658	132.931	2277.58
ND180091		2019CAS	4.33217	4.1	6.9	12.8	NA	71.8	49.6277	114.656	2795.85
ND180444		2019CAS	4.14641	4.1	5.9	13.3	NA	67.3	45.6673	127.653	3585.11
ND161040		2018FAR	12.2283	4.1	5	16.7	22.0136	75.6	53.2731	87.4123	4967.09
ND160929		2018FAR	11.1426	4.1	6.7	19.5	25.571	74.71	49.2697	90.9578	4383.54
ND170101		2018FAR	15.3279	4.1	5.5	15.9	22.5855	72.51	49.0739	84.5908	4928.37
ND170406		2018FAR	9.43397	4.1	6.6	19.3	24.657	71.79	50.7365	90.0176	4643.81
ND160020		2018CAS	4.10713	NA	NA	NA	NA	NA	51.5014	98.0735	5420.74
ND170123		2019FAR	4.10868	NA	NA	NA	41.261	NA	49.9555	115.704	4205.72
ND180081		2019FAR	4.10884	NA	NA	NA	39.0094	NA	48.6638	104.793	3501.32
ND160544		2018FAR	4.1149	5.6	6.3	17.7	20.2758	77.2	50.5346	89.9124	4756.52
ND150367		2016FAR	4.12549	NA	NA	NA	18.4465	NA	52.6884	95.938	4622.34
ND170362		2019CAS	5.97998	4.12762	6.10183	14.2873	NA	NA	50.4676	99.5938	4259.23
JURY	YES	2019FAR	28.0744	NA	NA	NA	36.3466	NA	47.0859	111.259	2572.54
ND170250		2019CAS	6.49655	4.12785	6.54169	14.7099	NA	NA	48.1674	101.951	3755.18
ND170194		2018FAR	4.13529	4.5	5.9	17.8	19.2281	73.46	47.7978	83.0166	5668.02
ND161131		2018CAR	4.13965	NA	NA	NA	NA	NA	52.6178	NA	4597.35
ND180461		2019FAR	4.14777	NA	NA	NA	44.6711	NA	46.3536	82.3197	3229.51
ND170395		2018FAR	4.14816	4.2	7.2	16.6	22.5537	73.83	50.719	93.9477	5714.75
ND170537		2019CAR	4.1485	4.7	6.3	16.1	NA	74.2	53.4893	NA	4873.5
ND170419		2019CAS	4.14995	4.4	5.6	13.4	NA	74.7	46.9545	108.643	3072.68
ND170490		2019CAS	5.80368	4.15342	6.16959	14.4086	NA	NA	49.5472	102.03	3764.79
ND150842		2016CAS	4.15378	NA	NA	NA	26.3507	NA	47.1694	112.099	5710.26
ND170185		2018FAR	4.15791	4.7	5.4	19.1	21.7785	68.08	48.399	90.9268	5313.08
ND170248		2019CAS	4.3457	4.15892	6.14125	13.8753	NA	NA	47.0653	103.467	3348.51
ND170211		2018CAS	4.15928	NA	NA	NA	NA	NA	49.393	100.306	7781.61
ND170306		2019FAR	4.16315	NA	NA	NA	44.769	NA	48.3261	112.042	4369.6
ND170522		2019VER	4.16533	NA	NA	NA	NA	NA	47.0419	NA	4035.04
ND150306		2016CAS	4.16962	NA	NA	NA	28.4336	NA	47.2472	121.997	6620.7
ND150853		2016FAR	4.17189	NA	NA	NA	22.1812	NA	50.0432	91.1844	5044.39
ND170004		2018FAR	4.17655	5.5	5.6	16.4	23.2511	72.93	47.5074	90.0759	5497.04
HIFI	YES	2016FAR	23.6204	NA	NA	NA	22.0265	NA	45.6355	80.4485	4397.69
ND170214		2018CAS	4.18875	NA	NA	NA	NA	NA	53.4126	98.5078	5240.49
ND161330		2018FAR	4.19233	5	6.5	17.3	25.1299	74.7	50.4878	89.8023	5042
ND170359		2018CAS	4.19634	NA	NA	NA	NA	NA	49.5841	95.4316	5778.5
ND170123		2019CAS	5.61866	4.2	6.5	13.9	NA	75.7	50.632	123.498	2291
ND180206		2019CAS	4.25202	4.2	5.7	15.6	NA	80.8	50.1443	133.555	3014.53
ND180265		2019CAS	4.47168	4.2	6.9	13.3	NA	77.2	49.057	128.306	3417.83
ND180472		2019CAS	7.02351	4.2	6.3	17.3	NA	72.8	48.8079	123.243	1871.87
ND170596		2018FAR	9.1309	5.2	4.2	17.4	27.1466	77.74	51.7965	93.3241	4830.57
ND170567		2018FAR	11.544	4.2	7.9	15.3	23.8324	75.34	48.3189	96.2205	5655.19
ND170385		2018FAR	4.21701	4.2	7.1	15.7	20.7362	72.65	49.7243	87.3147	5147.09
HIFI	YES	2016CAS	22.4422	NA	NA	NA	25.8604	NA	46.6652	97.5999	5241.83
ND160764		2019CAS	34.8066	4.2	7.4	14	NA	90.4	49.5391	116.091	1132.01
ND170046		2019CAS	5.23257	4.2	5.1	12.7	NA	73.7	46.6305	111.38	3766.02
ND170487		2019CAS	11.6011	4.2	6.5	13.8	NA	75.9	48.0116	106.317	2995.16
ND180185		2019CAS	7.66945	4.2	4.9	12.6	NA	72.5	45.7062	106.739	2618.94
ND170191		2019CAR	4.27672	4.2	5	13.8	NA	74.9	50.4574	NA	5033.06
ND170504		2019CAR	5.03466	4.2	4.5	16	NA	74.8	50.6983	NA	4379.13
ND180024		2019CAS	8.89676	4.2	4.4	13.7	NA	74.2	48.3679	110.758	3013.9
ND180025		2019CAS	5.57578	4.2	5.3	12.2	NA	73	47.6748	109.66	3146.17
ND180467		2019CAS	8.94093	4.2	5.4	15.2	NA	71.2	48.8654	123.955	2677.28
ND160631		2018FAR	8.68565	4.2	6	18.3	22.9863	73.91	50.9776	77.9563	4821.81
ND161183		2018FAR	7.84059	4.2	6.1	16	22.2374	82.15	54.4817	84.8683	4192.3
ND170189		2018FAR	17.4381	4.2	6.6	15.9	21.1429	76.16	50.2056	81.4353	4387.48
ND170425		2018FAR	12.4892	4.2	6.6	19	24.1869	76.6	51.2074	93.7411	4045.98
ND170438		2018FAR	9.57422	4.2	6	17.9	24.2335	77.51	47.768	85.1589	4442.35
ND170340		2018CAS	4.2018	NA	NA	NA	NA	NA	51.6932	104.422	5617.97
ND170313		2019CAR	4.20576	NA	NA	NA	NA	74.4	50.955	NA	5263.73
ND150283		2016CAS	4.20664	NA	NA	NA	23.7962	NA	50.8724	114.447	5380.01
ND170481		2018FAR	4.20879	4.7	6.4	16.2	21.8857	71.59	49.2422	90.2694	5091.79
ND150265		2016FAR	4.21716	NA	NA	NA	20.6893	NA	50.1217	88.067	4682.6
ND170169		2018FAR	4.22684	5.2	5.8	18.1	22.5188	72.11	48.8953	77.7449	5026.28
ND180031		2019CAS	4.22765	6	5.1	15.1	NA	68.4	47.0298	116.719	3222.56
ND170009		2018FAR	4.24129	5.8	6.3	16.3	25.3533	73.76	50.0494	89.5288	5204.67
ND150111		2016FAR	4.24905	NA	NA	NA	21.1934	NA	49.972	83.9077	4979.18
ND150884		2016FAR	4.26011	NA	NA	NA	22.1431	NA	47.4321	90.647	4614.43
ND170333		2019CAS	4.83218	4.26775	5.83	16.0346	NA	NA	47.5702	101.975	4244.74
ND170134		2019FAR	4.27065	NA	NA	NA	35.6114	NA	51.0089	101.336	4157.95
HIFI	YES	2018CAR	22.1386	NA	NA	NA	NA	NA	47.3168	NA	4039.78
ND150178		2016CAS	4.28085	NA	NA	NA	23.7304	NA	48.3834	103.161	5050.23
ND150539		2016FAR	4.28182	NA	NA	NA	23.7319	NA	46.8416	90.301	4972.79
ND170134		2018CAS	4.28358	NA	NA	NA	NA	NA	55.1591	101.765	5299.43
ND170134		2019VER	4.28402	NA	NA	NA	NA	NA	48.338	NA	2762.76
ND180175		2019FAR	4.29559	NA	NA	NA	40.4663	NA	47.9838	107.359	3767.14
ND150500		2016CAS	4.29841	NA	NA	NA	25.8514	NA	47.0792	116.711	6191.1
ND150493		2016CAS	4.2994	NA	NA	NA	22.4817	NA	53.2538	105.901	4174.52
ND170128		2019CAS	9.76999	4.3	5.3	14.1	NA	71.8	48.0064	124.107	3898.23
ND170588		2019CAS	6.37959	4.3	4.6	14.1	NA	78	50.604	136.596	3206.19
ND170017		2019CAS	6.89446	4.4	4.3	16	NA	74.3	47.7928	119.352	2723.67
ND180181		2019CAS	6.24426	4.8	4.3	15.1	NA	70	47.9591	115.661	2621.6
ND170254		2018FAR	10.2261	4.3	7.2	14.1	21.1367	76.73	50.1111	86.2781	5633.09
ND170439		2018FAR	7.77166	4.3	6.2	16.9	21.7766	75.11	47.8459	83.3948	4726.75
ND170226		2019CAS	5.10275	4.3	4.9	14.7	NA	72.4	47.5593	115.958	3272.63
ND170262		2019CAS	9.42462	4.3	5	14.2	NA	72.3	47.919	111.63	3148.34
ND170274		2019CAS	12.5256	4.3	6.6	12.9	NA	72.6	48.6084	117.125	3011.13
ND170478		2019CAS	7.17052	4.3	6.2	13.8	NA	75.1	50.0142	121.493	3294.27
ND170507		2019CAS	7.01055	4.3	5.1	13.6	NA	76.9	48.7043	114.263	3375.6
ND180255		2019CAS	4.85629	4.3	7	11.5	NA	75.6	46.9509	96.894	3141.89
ND170153		2019CAR	6.26358	4.3	6.9	13.2	NA	77.6	51.401	NA	5087.22
ND170206		2019CAR	6.32526	4.3	5.7	13.6	NA	75.2	50.1311	NA	4611.26
ND170216		2019CAR	7.72846	4.3	5.5	12	NA	74.4	47.999	NA	5358.06
ND170267		2019CAR	7.5596	4.3	6.3	14	NA	73.8	51.7807	NA	5707.27
ND170352		2019CAR	9.76076	4.3	5.9	14.3	NA	75.6	49.8641	NA	4674.67
ND170438		2019CAR	8.06755	4.3	5.9	14.8	NA	78.8	50.256	NA	3972.62
ND170546		2019CAR	11.7811	4.3	5.3	15.5	NA	74.4	47.0869	NA	4652.53
ND170564		2018FAR	6.6345	4.6	4.3	16.5	20.7829	70.98	51.4773	89.5293	5567.81
ND180026		2019CAS	5.01901	4.3	6	12.9	NA	75.4	50.6835	110.05	4161.19
ND180401		2019CAS	5.65758	4.3	6.1	11.5	NA	75.3	47.1636	121.249	3905.52
ND180133		2019CAS	17.6895	4.3	7.3	10.7	NA	47.3	45.6072	107.352	2477.88
ND170022		2018FAR	9.41431	4.3	5.2	17.1	24.6663	72.3	49.8079	84.283	4383.74
ND170222		2018FAR	10.6622	4.3	5.7	17.4	24.7246	72.16	51.5245	82.1307	3729.99
ND170424		2018FAR	10.4293	4.3	6.8	19.1	22.3348	75.65	51.2466	88.3456	4618.8
ND170442		2018FAR	5.91063	4.3	6.8	19	23.0359	78.15	51.7281	89.6979	4091.23
ND170454		2018FAR	6.6038	4.3	7.5	16.3	20.3663	79.52	50.861	83.8608	4243.02
ND170546		2018FAR	18.9997	4.3	4.4	18.6	22.5313	73.56	48.0946	84.2257	4710.2
ND170552		2018FAR	10.5451	4.3	6.2	17.7	23.1615	80.71	52.0298	83.8743	4369.39
ND170251		2019CAR	4.3004	NA	NA	NA	NA	77.2	50.3399	NA	4716.57
ND170596		2019FAR	4.30107	NA	NA	NA	43.318	NA	43.2033	117.845	4784
ND150562		2016CAS	4.30397	NA	NA	NA	23.7388	NA	51.5851	110.888	5511.64
ND170066		2018CAS	4.30486	NA	NA	NA	NA	NA	50.2333	102.313	6914.78
ND170243		2019FAR	4.30607	NA	NA	NA	40.5246	NA	46.0912	107.26	3877.42
ND160305		2018FAR	4.31634	4.8	6.3	16.8	24.2665	71.69	49.4225	81.7242	5424.78
ND180159		2019FAR	4.32107	NA	NA	NA	40.105	NA	49.4363	102.011	4377.97
ND150770		2016FAR	4.32389	NA	NA	NA	18.226	NA	52.275	88.7778	4548.29
ND150209		2016CAS	4.32546	NA	NA	NA	24.1979	NA	49.6838	103.506	5700.54
ND170088		2019CAR	4.32945	NA	NA	NA	NA	73.2	50.7573	NA	4390.17
ND150586		2016FAR	4.33174	NA	NA	NA	22.1302	NA	50.2082	97.6439	5156.85
ND170104		2018FAR	4.33924	5	6.5	17.3	21.6064	73.61	51.0563	96.3093	4480.2
ND170538		2019FAR	4.3425	NA	NA	NA	39.2799	NA	47.2174	115.309	3784.85
ND150493		2016FAR	4.34403	NA	NA	NA	18.2148	NA	52.0846	87.5723	4477.9
ND170453		2019FAR	4.34915	NA	NA	NA	38.2885	NA	42.7625	100.737	3633.22
ND180278		2019CAS	4.35644	4.5	5.4	13.9	NA	66.6	48.7366	113.308	3049.65
ND170010		2018FAR	4.3579	5.3	5.6	17.3	23.5569	72.22	51.0177	86.9607	5323.03
ND180019		2019FAR	4.35984	NA	NA	NA	36.7375	NA	47.5677	107.518	4854.36
ND180427		2019FAR	4.36246	NA	NA	NA	40.5721	NA	48.9509	115.776	4526.43
ND170072		2018CAS	4.36426	NA	NA	NA	NA	NA	50.2449	98.9497	6825.58
ND150496		2016FAR	4.37247	NA	NA	NA	18.4739	NA	51.138	98.6679	4639.63
ND180083		2019CAS	4.37366	4.8	5.7	13.8	NA	72.2	48.5667	116.181	3515.9
ND170115		2018FAR	4.37882	4.8	5.1	17.8	25.9027	79.72	51.5806	85.6327	4383.82
ND180415		2019FAR	4.39444	NA	NA	NA	40.6858	NA	50.1018	101.12	3116.02
ND180151		2019CAS	5.08307	4.4	5.6	17	NA	69.9	44.8773	118.769	1445.74
ND180159		2019CAS	6.27034	4.4	6.1	13.2	NA	70.9	47.3462	117.969	2350.58
ND180325		2019CAS	5.59696	4.4	6.1	11.5	NA	74.7	48.7697	123.912	3251.5
ND170583		2018FAR	5.89648	4.7	4.4	18.3	23.1104	79.05	52.9815	93.9132	4521.55
ND160788		2018FAR	5.49915	4.6	4.4	17.4	24.632	77.38	53.9819	95.4327	4566.29
ND161058		2018FAR	9.55112	4.4	5.7	18.9	19.191	75	53.4917	90.1936	4314.22
ND180469		2019CAS	9.67409	4.8	4.4	15.2	NA	70.8	44.8916	120.178	2417.46
ND170373		2018FAR	5.63428	4.4	5.2	17.6	22.6505	72.68	51.3852	92.7176	4823.92
ND170443		2018FAR	5.87829	4.4	6.1	15.2	22.7699	69.76	50.4425	95.8666	5015.44
ND170492		2018FAR	6.31812	4.4	6.5	14.6	22.2088	72.78	50.1408	93.9389	4820.7
ND170511		2018FAR	4.43906	4.4	6.3	18.3	23.828	71.16	50.1903	93.8861	4758.96
ND180393		2019CAS	31.7913	4.4	5.5	14.2	NA	84.2	43.525	103.607	1063.24
ND170018		2019CAS	12.3133	4.4	6	13.1	NA	73.5	47.1347	109.79	2820.58
ND170040		2019CAS	5.43349	4.4	5.1	13.5	NA	73.1	47.8775	102.367	3661.95
ND170241		2019CAS	5.97656	4.4	5.8	15.5	NA	74.8	50.9446	102.127	3086.01
ND180323		2019CAS	6.66373	4.4	5.7	10.8	NA	71.5	45.205	103.488	2640.73
ND180419		2019CAS	10.7034	4.4	5.5	12.7	NA	79.3	47.3174	115.361	1476.19
ND170538		2019CAR	4.72638	4.4	5.9	16.1	NA	74.6	51.0234	NA	3969.27
ND170596		2019CAR	6.56179	4.4	4.6	14.5	NA	75.1	49.5397	NA	4649.35
ND170317		2018FAR	4.52271	4.9	4.4	17.9	23.376	69.5	50.0255	87.9216	5143.29
ND180234		2019CAS	6.57487	4.4	6.8	13.8	NA	73.6	47.3073	128.196	2834.76
ND180244		2019CAS	5.97644	4.4	5.5	14.4	NA	77.1	44.0472	133.21	1798.46
ND160768		2018FAR	5.69191	4.4	6.3	17.7	23.8198	80.42	54.3289	90.1457	4829.51
ND161367		2018FAR	8.47842	4.4	6.2	16.5	22.3542	74.2	50.7688	79.2735	5027.75
ND170084		2018FAR	5.55134	4.4	4.8	18.7	25.7919	76.3	49.9139	88.6043	4433.96
ND170474		2018FAR	11.8652	4.4	5.8	17.1	25.1747	73.39	50.2545	84.8329	4112.95
ND170048		2019FAR	4.40315	NA	NA	NA	36.5531	NA	42.9292	115.903	4282.29
ND170212		2018FAR	4.4067	4.6	6.3	18.6	18.2989	72.21	50.1731	86.2698	5266.18
ND170149		2019FAR	4.40918	NA	NA	NA	37.7036	NA	47.8762	109.829	3359.51
ND170307		2019CAS	4.41255	NA	NA	NA	NA	NA	48.3196	113.768	4916.75
ND180275		2019FAR	4.41447	NA	NA	NA	39.4152	NA	47.319	110.981	4629.18
ND170537		2018FAR	4.42114	5.5	5.4	19.6	24.375	74.3	54.8497	98.09	5018.13
ND170383		2018CAS	4.42799	NA	NA	NA	NA	NA	54.067	96.4008	4467.04
ND170138		2018FAR	4.42821	4.5	6.5	16.5	20.3871	75.54	51.908	93.0629	5585.76
ND170273		2018CAS	4.42838	NA	NA	NA	NA	NA	49.7463	96.7949	6611.17
ND150161		2016CAS	4.43616	NA	NA	NA	22.523	NA	51.8768	98.2018	5049.76
ND160544		2018CAS	4.43822	NA	NA	NA	NA	NA	51.4618	95.1528	4963.99
ND170339		2018CAS	4.43851	NA	NA	NA	NA	NA	49.222	104.071	6523.31
ND150109		2016FAR	4.4468	NA	NA	NA	24.5949	NA	47.6644	87.4863	5134.29
ND160507		2018CAS	4.45609	NA	NA	NA	NA	NA	52.3805	100.376	4925.52
ND170333		2019CAR	4.46038	NA	NA	NA	NA	74.3	49.2343	NA	5000.69
ND150723		2016CAS	4.4667	NA	NA	NA	22.1817	NA	50.1235	97.2047	4809.83
ND170391		2018FAR	4.46757	4.7	6.9	16	20.6723	74.25	49.6803	82.4362	4619.22
ND170364		2019CAR	4.48128	NA	NA	NA	NA	78.7	48.5007	NA	4843.73
ND150794		2016FAR	4.48696	NA	NA	NA	21.9696	NA	50.7655	89.8367	5242.42
ND161362		2018CAR	4.49096	NA	NA	NA	NA	NA	56.4157	NA	5559.16
ND170504		2018CAS	4.49139	NA	NA	NA	NA	NA	52.0926	114.373	6892.2
ND170496		2019CAR	4.49825	4.6	6.1	14.2	NA	77.1	51.1062	NA	4957.34
ND900117		2018FAR	4.49969	NA	NA	NA	18.8756	72.01	48.013	92.4792	5060.34
ND170369		2019CAS	9.01415	4.5	5.6	12.9	NA	76.2	50.521	109.324	3751.52
ND180115		2019CAS	11.1741	4.5	5.6	13.4	NA	70.5	49.196	119.99	3391.92
ND180397		2019CAS	7.74894	4.5	5.8	11	NA	74.8	47.9506	109.511	3651.37
ND180471		2019CAS	8.16387	4.5	5.4	16.1	NA	72.9	45.9928	120.119	1968.2
ND161408		2018FAR	10.4856	4.5	6.2	18.5	22.8369	75.42	52.1795	97.3357	4314.37
ND161472		2018FAR	6.71158	4.5	5.4	17.7	20.0331	71.35	50.6546	87.5887	5220.58
ND170393		2018FAR	7.46623	4.5	6.4	18.4	18.849	72.35	51.4973	83.962	4360.9
ND170412		2018FAR	6.36944	4.5	6.8	16.5	21.9978	71.1	50.6697	84.7914	5581.25
ND170096		2018FAR	8.71377	4.5	5.6	15.7	22.0377	71	49.655	85.0912	5146.74
ND170164		2018FAR	13.0175	4.5	6.6	17.3	25.0893	73.05	50.4478	98.5032	4525.52
ND170368		2018FAR	4.9002	4.5	6.7	18.3	22.007	75.64	49.3483	84.2978	4897.65
ND180461		2019CAS	8.45623	4.5	5.6	13.9	NA	69.7	39.7053	79.9008	1161.17
ND170162		2019CAS	7.3698	4.5	6.3	12.5	NA	74.9	47.6598	102.732	3060.62
ND170447		2019CAS	5.08261	4.5	5.9	16.6	NA	75.8	47.2214	118.736	3447.56
ND170533		2019CAS	6.59697	4.5	5.5	15.4	NA	73.1	49.1552	109.726	3394.92
ND180108		2019CAS	4.8134	4.5	5.5	14	NA	76	47.1791	114.649	2997.62
ND180182		2019CAS	7.01546	4.5	6.8	13.7	NA	73.7	45.4442	119.995	2742.64
ND180468		2019CAS	14.2185	4.5	7.2	14.2	NA	71.8	43.6514	107.853	1750.66
JURY	YES	2019CAS	21.4914	4.5	6.7	11	NA	63	44.6491	111.233	2502.77
ND170457		2019CAR	5.08421	4.5	7.6	13.4	NA	78	49.7952	NA	5017.98
ND170521		2019CAR	5.76564	4.5	6.9	17.9	NA	75.2	52.1451	NA	4123.21
STARK	YES	2019CAS	19.4764	3.7	5.5	13.8	NA	89.2	51.1669	109.988	1492.2
ND180236		2019CAS	4.99387	4.5	6.6	14.2	NA	71	48.6299	126.084	2728.21
NEWBURG	YES	2016CAS	18.6069	NA	NA	NA	25.1367	NA	48.8957	123.603	5418.05
ND180306		2019CAS	5.35964	4.5	6.9	14	NA	70.6	45.5908	111.254	3155.08
ND180353		2019CAS	5.81801	4.5	5.8	12.3	NA	71.3	47.3687	123.475	3188.91
ND180445		2019CAS	9.54785	4.5	6	12.7	NA	72.7	47.4882	118.376	3831.85
ND161013		2018FAR	8.19116	4.5	6	17.1	21.1803	76.86	52.4687	80.616	4481.06
ND161159		2018FAR	5.10205	4.5	5.9	16.5	22.2091	81.35	55.3912	90.8651	4791.48
ND161488		2018FAR	8.72157	4.5	5.9	17.1	20.1702	73.49	50.6734	86.7664	5257.71
ND161522		2018FAR	8.66389	4.5	6	17.8	20.0122	77.2	51.4507	86.1743	4519.88
ND160572		2018FAR	6.09261	4.5	5.9	18.1	22.3654	74.17	51.9132	83.6377	4612.25
ND170067		2018FAR	8.61232	4.5	4.9	17	26.4644	71.23	48.7591	90.4585	4388.57
ND170079		2018FAR	7.36367	4.5	4.9	17.7	22.6097	83.92	53.8619	87.1161	3370.52
ND170151		2018FAR	13.649	4.5	5.8	15.3	24.2826	85.02	55.9355	91.2532	4544.17
ND170217		2018FAR	7.27334	4.5	5.6	16.4	23.7135	74.42	51.3094	82.3079	4513.48
ND170408		2018FAR	11.2698	4.5	6.3	16.1	20.7151	73.27	50.9568	85.6782	4504.73
ND150500		2016FAR	4.50538	NA	NA	NA	21.2154	NA	48.2191	88.3021	5304.41
ND150845		2016CAS	4.50713	NA	NA	NA	24.9587	NA	49.8981	110.421	5893.92
ND161002		2018EDG	4.51408	NA	NA	NA	NA	NA	54.0871	NA	4087.02
ND150298		2016CAS	4.51418	NA	NA	NA	28.6846	NA	48.5	110.704	6883.61
ND160509		2018FAR	4.51756	4.7	7.3	17.7	21.6258	75.17	52.9835	95.8435	5207.15
ND160204		2019FAR	4.51822	NA	NA	NA	37.239	NA	42.2011	97.7042	3037.03
ND180133		2019FAR	4.52216	NA	NA	NA	37.6654	NA	48.7434	104.316	3213.48
ND180081		2019CAS	4.52844	5.2	5	13.5	NA	79.7	50.9718	122.758	3537.39
ND160237		2018CAS	4.53329	NA	NA	NA	NA	NA	50.6945	94.8117	5604.24
ND170333		2019VER	4.54205	NA	NA	NA	NA	NA	47.4384	NA	3941.05
ND170133		2019FAR	4.54352	NA	NA	NA	33.2585	NA	46.2612	104.105	5043.77
ND150419		2016FAR	4.55146	NA	NA	NA	23.0752	NA	49.2553	91.5461	5017.38
ND170241		2019FAR	4.56305	NA	NA	NA	31.3787	NA	48.413	107.513	4903.35
ND160507		2018EDG	4.56584	NA	NA	NA	NA	NA	52.1438	NA	4100.22
ND170537		2019FAR	4.57173	NA	NA	NA	39.8275	NA	48.2958	119.34	4209.75
ND180306		2019FAR	4.58662	NA	NA	NA	42.278	NA	43.9272	98.6687	4546.69
ND170088		2019VER	4.59055	NA	NA	NA	NA	NA	46.7714	NA	2785.35
ND170063		2018FAR	4.5956	4.8	5.1	16.9	21.8707	73.64	49.5939	85.1581	5154.96
ND170184		2018CAS	4.59876	NA	NA	NA	NA	NA	50.0241	91.8756	5628.22
ND180098		2019CAS	5.11284	4.6	5.9	12.9	NA	70.6	51.1088	125.029	3800.22
ND180161		2019CAS	4.73241	4.6	4.8	13	NA	74.8	47.8777	123.456	2591.56
ND180201		2019CAS	7.4065	4.6	6.9	14	NA	68.1	45.5289	121.986	3911.32
ND180428		2019CAS	5.54022	4.6	5.6	16.4	NA	78.7	50.3323	128.011	2272.12
ND180431		2019CAS	9.48542	4.6	6.4	14.9	NA	74.6	49.4462	115.614	3790.02
ND170301		2018FAR	10.2366	5.7	4.6	19.4	23.9145	74.05	50.2926	87.7595	4279.57
ND170081		2018FAR	6.12	4.9	4.6	17.2	27.7577	73.64	50.8533	89.9245	4920.13
ND180327		2019CAS	5.49063	5.2	4.6	13	NA	71.3	44.8648	119.667	2424.24
ND170095		2018FAR	4.88088	4.6	6	17.2	21.3664	73.75	51.5125	94.9502	4810.75
ND170234		2018FAR	5.11809	4.6	5.7	16.1	22.9714	73.77	50.3732	98.2584	5403.82
ND170335		2018FAR	6.42697	4.6	5.4	19.7	22.3043	32.61	52.2398	85.4741	4905.92
ND170475		2018FAR	4.81452	4.6	6.7	17.2	21.3954	72.96	50.1197	93.5288	4587.91
ND170569		2018FAR	4.87445	4.6	6.6	16.3	21.5485	76.73	50.1386	91.4832	4965.68
ND170532		2018FAR	4.883	4.6	6.2	16.5	23.717	70.26	49.4117	86.6216	5307.68
ND170534		2018FAR	8.4055	4.6	5.5	18.9	25.3587	72.59	50.0246	101.781	5595.68
ND160762		2019CAS	25.499	4.6	4.6	16.9	NA	88	49.7984	104.891	2742.47
ND170429		2019CAS	10.2228	4.6	5.3	14	NA	71	44.4912	109.916	1785.6
ND180443		2019CAS	9.87795	4.6	5.9	12.3	NA	63.7	46.4233	104.418	3145
ND180458		2019CAS	9.68795	4.6	5.3	14.6	NA	73	47.3335	107.478	2572.21
ND170130		2019CAS	13.3799	4.6	5.6	12.5	NA	73.5	48.7294	115.731	3594.52
ND180454		2019CAS	7.87205	4.6	5.2	13.8	NA	68.6	45.8126	124.845	3859.96
ND161014		2018FAR	11.8392	4.6	6.1	16.7	21.3484	74.23	50.3349	80.9247	4805.57
ND161551		2018FAR	6.87487	4.6	6.1	17.7	21.3462	79.14	54.0848	80.9313	4647.91
ND161372		2018FAR	14.7376	4.6	5.9	15.1	21.9009	73.53	51.1775	78.4067	5075.36
ND161549		2018FAR	6.47232	4.6	6.3	17.8	23.6479	78.8	53.5282	87.1494	4820.48
ND170068		2018FAR	7.14245	4.6	5.1	16.3	25.6635	76.06	50.4931	82.1675	4711.74
ND170072		2018FAR	9.20342	4.6	6.3	17.1	23.9631	76.14	49.4309	85.0021	4260.17
ND170083		2018FAR	10.5204	4.6	4.8	16.1	23.0605	76.2	49.5188	84.4656	4481.47
ND170139		2018FAR	15.9283	4.6	5.1	16.2	21.5404	80.5	51.7272	91.038	5027.55
JURY	YES	2016CAS	18.4387	NA	NA	NA	25.6172	NA	50.8875	122.105	6155.8
DEON	YES	2019VER	17.5407	NA	NA	NA	NA	NA	45.4351	NA	3062.7
ND170399		2018FAR	16.7603	4.6	5.8	17.8	23.6861	73.39	49.352	82.2369	4058.15
ND170503		2018FAR	14.2758	4.6	7.3	17.5	26.2185	74.78	49.1534	79.6781	4147.44
ND170553		2018FAR	14.4407	4.6	6.7	16.5	22.236	77.09	47.6701	90.2019	5077.44
ND150767		2016FAR	4.6048	NA	NA	NA	18.0187	NA	52.3593	90.3848	4390.9
ND170063		2019CAR	4.60615	NA	NA	NA	NA	75	49.1369	NA	4899.02
ND170388		2018FAR	4.60795	5.3	6.6	17.1	21.5608	74.19	51.6148	85.6391	5350.31
ND180176		2019FAR	4.61107	NA	NA	NA	40.4361	NA	47.9501	111.198	3498.38
ND151085		2016FAR	4.61935	NA	NA	NA	22.2911	NA	48.9275	87.6644	5618.88
ND170527		2019FAR	4.62979	NA	NA	NA	35.2525	NA	50.1916	103.112	3842.59
ND170204		2018FAR	4.63911	5.4	5.6	18.9	22.5666	67.87	55.4729	91.0125	5320.68
ND170388		2018CAS	4.64374	NA	NA	NA	NA	NA	53.2454	95.4695	5238.74
ND150849		2016FAR	4.64575	NA	NA	NA	20.3666	NA	50.3984	88.1215	4890.56
ND170313		2019VER	4.6471	NA	NA	NA	NA	NA	47.9627	NA	4144.91
ND150731		2016FAR	4.6505	NA	NA	NA	19.183	NA	49.0632	91.8275	4454.99
ND170388		2019CAR	4.65878	NA	NA	NA	NA	74.6	51.3275	NA	5282.54
ND150837		2016FAR	4.6612	NA	NA	NA	21.9799	NA	51.3632	92.5036	4720.37
ND170337		2019CAS	5.81362	4.66546	5.54613	16.4858	NA	NA	49.4908	106.474	4960.06
ND150383		2016CAS	4.66581	NA	NA	NA	24.6923	NA	50.0841	116.259	6122.38
ND150273		2016CAS	4.66728	NA	NA	NA	26.6783	NA	49.5683	109.909	6042.8
ND170496		2018CAS	4.66754	NA	NA	NA	NA	NA	50.1359	97.3543	7251.98
ND170355		2018FAR	4.67299	4.8	5.6	18.2	22.6536	72.27	50.3832	90.0123	5051.61
ND150731		2016CAS	4.67379	NA	NA	NA	23.222	NA	49.1912	104.957	4405.35
ND150767		2016CAS	4.67563	NA	NA	NA	22.7408	NA	51.1923	106.647	5280.11
ND160102		2018CAS	4.67652	NA	NA	NA	NA	NA	49.5073	97.019	5736.94
ND160602		2018CAS	4.67925	NA	NA	NA	NA	NA	51.663	100.535	4612.75
ND180414		2019FAR	4.67946	NA	NA	NA	39.7043	NA	48.5992	98.8598	2426.25
ND170216		2019CAS	4.68002	NA	NA	NA	NA	NA	45.6864	105.379	3590.18
ND170491		2018FAR	4.6806	4.9	6.4	16.9	22.239	72.44	50.7863	86.4984	5000.15
ND170447		2019FAR	4.68447	NA	NA	NA	34.7064	NA	44.9568	110.385	4945.22
ND170350		2018CAS	4.68476	NA	NA	NA	NA	NA	51.5698	99.4228	6753.37
ND150418		2016FAR	4.69805	NA	NA	NA	18.95	NA	51.0791	89.2321	4744.85
ND161573		2018CAS	4.69883	NA	NA	NA	NA	NA	50.1531	96.5203	4775.06
ND170117		2019CAS	11.2641	4.7	6.5	12.8	NA	75.3	48.3621	121.328	4342.69
ND161473		2018FAR	6.07465	4.7	5.7	18.3	20.467	71.92	50.4327	88.4014	5417.35
ND160171		2018FAR	8.74839	4.7	6.6	16.5	22.7201	77.54	51.749	87.3561	5779.9
ND170245		2019CAS	11.017	4.8	4.7	13.9	NA	71.7	46.7516	106.108	1817.37
ND170023		2018FAR	5.05142	4.7	6.2	17.6	21.9087	75.66	51.519	91.2077	5502.54
ND170251		2018FAR	5.43052	4.7	7.8	15.1	21.8455	74.92	50.8155	86.1845	5602.25
ND170367		2018FAR	9.70975	4.7	5.6	16.3	23.4091	72.15	48.973	91.0096	5384.43
ND170422		2018FAR	7.12246	4.7	6.1	16.8	22.6904	75.83	49.9749	93.6696	5404.05
ND170547		2018FAR	7.48423	4.7	6.9	17.6	22.9638	72.26	48.7401	84.9836	5361.09
ND170016		2018FAR	4.82358	4.7	5.6	16.2	23.4072	73.2	50.0488	81.1727	5483.21
ND170053		2018FAR	6.74356	4.7	5.7	16.5	23.0478	71.58	47.9881	88.325	5350.73
ND170260		2018FAR	5.99172	4.7	6.1	14.6	21.4283	78.64	49.3387	86.401	5690.91
ND170363		2018FAR	4.98229	4.7	4.9	17.4	22.0871	62.39	50.4924	86.4011	5014.05
ND170464		2018FAR	7.05136	4.7	6.7	16.2	23.2395	70.35	46.2172	95.4018	5552.98
ND170477		2018FAR	6.07892	4.7	6.4	17.7	24.5419	72.21	50.3783	96.9099	4624.11
DEON	YES	2018CAS	16.5487	NA	NA	NA	NA	NA	51.624	96.7681	5804.32
ND160767		2019CAS	10.472	4.7	5.8	14	NA	82.8	44.5302	110.473	1642.61
ND170493		2019CAS	8.30973	4.7	6.4	13.2	NA	77.5	49.1517	112.747	3204.07
ND180432		2019CAS	7.61968	4.7	6.2	15	NA	72.9	47.8003	107.198	4065.14
ND170144		2019CAR	27.6888	4.7	7.4	14.1	NA	72.9	51.2349	NA	5122.36
ND170208		2019CAR	5.39886	4.7	5.8	14	NA	74	48.4897	NA	4548.88
ND180116		2019CAS	6.16352	4.7	5.7	13	NA	73.6	47.6719	113.436	3371.63
ND180246		2019CAS	5.79515	4.7	6.4	15.8	NA	76.1	50.917	122.21	2992.31
ND170403		2019CAS	7.87347	4.7	6.8	14.3	NA	72.6	47.9841	107.342	3749.96
ND161373		2018FAR	8.1854	4.7	6	17.6	23.4352	71.94	50.1919	78.7708	4524.93
ND160957		2018FAR	18.6513	4.7	6.1	16.2	21.7654	72.18	49.2917	78.3479	5014.79
ND170592		2018FAR	12.5228	4.7	5.4	17.9	25.267	75.57	51.0922	84.9485	4230.21
ND161473		2018CAS	4.70232	NA	NA	NA	NA	NA	50.72	92.2345	5671.8
ND170464		2019CAS	4.70253	NA	NA	NA	NA	NA	47.1642	114.645	4088.84
ND160843		2018CAS	4.7047	NA	NA	NA	NA	NA	50.135	100.132	4921.12
ND151067		2016FAR	4.70689	NA	NA	NA	17.9545	NA	51.5694	95.4331	3997.96
ND180235		2019FAR	4.71069	NA	NA	NA	41.6707	NA	49.8307	114.165	4024.18
ND170186		2018FAR	4.71189	5.2	5.3	18.1	22.1099	74.45	49.5599	80.8846	4031.84
ND170522		2019FAR	4.72041	NA	NA	NA	36.2151	NA	48.8234	102.682	4266.48
ND170438		2019CAS	4.72101	NA	NA	NA	NA	NA	49.5788	110.174	5183.61
ND170138		2019CAR	4.72139	NA	NA	NA	NA	78.2	51.7529	NA	4743.97
ND150293		2016FAR	4.72496	NA	NA	NA	17.9089	NA	50.4095	90.6664	5295.06
ND170319		2018FAR	4.72525	5.1	5.2	17.8	25.2154	69.02	47.2667	91.2836	5075.17
ND150368		2016FAR	4.72902	NA	NA	NA	19.711	NA	51.5627	87.301	4564.79
ND161183		2018CAS	4.73693	NA	NA	NA	NA	NA	52.353	100.529	4992.47
ND170254		2019CAS	9.79167	4.73884	6.19006	15.0862	NA	NA	47.9644	105.176	3486.31
ND160118		2018CAR	4.74033	NA	NA	NA	NA	NA	57.8658	NA	5130.41
ND180236		2019FAR	4.74134	NA	NA	NA	38.3515	NA	50.8125	99.8715	3605.8
ND170454		2018CAS	4.7491	NA	NA	NA	NA	NA	50.6309	102.9	5696.64
ND170222		2018CAS	4.75322	NA	NA	NA	NA	NA	50.5533	99.2664	6978.59
ND161549		2018CAR	4.75331	NA	NA	NA	NA	NA	55.444	NA	4943.92
ND150161		2016FAR	4.75946	NA	NA	NA	18.2757	NA	50.9801	89.6027	4435.75
ND180407		2019FAR	4.76086	NA	NA	NA	38.999	NA	47.6838	96.845	4336.79
ND150339		2016FAR	4.76468	NA	NA	NA	22.7409	NA	49.0138	87.5525	5174.57
ND150769		2016FAR	4.77402	NA	NA	NA	19.5119	NA	52.8713	94.1468	4431.51
ND180267		2019FAR	4.77473	NA	NA	NA	34.2774	NA	48.1795	113.943	5314.94
ND150964		2016FAR	4.77844	NA	NA	NA	18.8984	NA	52.0282	92.2784	5072.46
ND170214		2019FAR	4.78186	NA	NA	NA	34.5052	NA	48.9234	96.6792	4152.61
ND150443		2016FAR	4.79959	NA	NA	NA	21.1765	NA	49.4376	86.6553	4647.72
ND170284		2019CAS	9.93663	4.8	6.3	15.3	NA	77.8	48.1432	116.195	2507.64
ND170586		2018FAR	8.40561	4.9	4.8	18.4	24.7834	72.98	49.6457	94.5479	4362.78
ND170061		2018FAR	4.92377	4.8	6.4	17.2	20.641	74.54	51.3348	86.0822	4692.41
ND170093		2018FAR	7.49222	4.8	7.1	17	21.1237	73.63	50.476	97.2912	5430.09
ND170250		2018FAR	5.60417	4.8	7.8	14	21.1965	76.36	51.4402	91.088	5819.24
ND170253		2018FAR	8.296	4.8	6.5	14	20.6336	73.65	48.0075	85.0653	5932.07
ND170354		2018FAR	7.17762	4.8	5.6	18.5	23.0613	70.66	50.8873	98.1835	5351.08
ND170417		2018FAR	7.42973	4.8	6.3	18.5	21.8501	73.41	49.8087	89.7642	5226.38
ND170038		2018FAR	7.31019	4.8	5.4	15.5	23.915	66.82	47.4372	82.9191	4584.89
ND170163		2018FAR	10.8217	4.8	5.7	17.6	24.713	68.15	47.7011	90.573	5069.61
ND170272		2018FAR	6.61156	4.8	6.4	16.4	23.2414	71.93	47.7032	90.7562	5241.25
ND170311		2018FAR	6.50883	4.8	5.6	16.5	23.2263	68.9	48.2031	90.7487	5405.41
ND170143		2019CAS	8.55113	4.8	6.7	11.9	NA	66.2	47.3073	110.293	2431.72
ND170338		2019CAS	8.46456	4.8	5.3	13.5	NA	73.8	48.0117	102.893	4040.46
ND170318		2018FAR	6.54147	4.9	4.8	17.4	23.3113	72.83	47.5326	90.5124	4691.26
ND180308		2019CAS	5.43966	4.8	7	12.8	NA	68.5	44.9775	111.225	2360.44
ND180311		2019CAS	5.61408	4.8	7.2	13.4	NA	69.9	46.7184	119.211	2643.8
ND160755		2018FAR	5.87371	4.8	5.8	17.1	21.9538	77.24	53.0868	87.5317	4887.85
ND160843		2018FAR	10.9181	4.8	6.3	20.5	22.8265	74.51	51.5742	86.351	4453.53
ND161073		2018FAR	10.8579	4.8	5.9	16.8	19.4374	82.83	55.0894	78.0964	4051.26
ND161353		2018FAR	7.49664	4.8	6.6	16.9	22.2112	74.44	50.4829	82.1821	4851.09
ND170206		2018FAR	12.4064	4.8	5	17.7	23.3398	71.76	48.8399	81.2276	4803.34
ND170208		2018FAR	10.8055	4.8	6	16.1	25.1423	72.53	48.6802	81.5184	4762.57
ND170337		2018FAR	11.9989	4.8	5.4	18.3	21.6047	78.01	50.1114	83.7185	4384.66
ND170344		2018FAR	12.4152	4.8	6.1	18	25.8565	73.63	50.7919	84.5198	4598.37
ND170499		2018FAR	14.5692	4.8	6.8	18.5	28.2107	76.69	49.1968	94.5984	4100.23
ND170501		2018FAR	12.6446	4.8	5.6	18.1	25.796	77.73	49.5604	81.4405	4240.81
ND160521		2018FAR	4.80191	5.1	7.4	17.8	22.3123	72.4	49.8588	92.8549	5285.75
ND170089		2019VER	4.8073	NA	NA	NA	NA	NA	48.2803	NA	3795.97
ND170332		2019CAS	4.80746	NA	NA	NA	NA	NA	48.7475	109.053	4435.69
ND170208		2019FAR	4.80784	NA	NA	NA	41.296	NA	46.6609	106.604	4351.45
ND150533		2016FAR	4.81098	NA	NA	NA	18.7456	NA	53.1179	87.9757	4550.18
ND150434		2016FAR	4.81137	NA	NA	NA	21.7183	NA	47.9	92.4793	4639.08
ND160249		2019FAR	4.81452	NA	NA	NA	38.0499	NA	56.5174	125.192	2612.8
ND170395		2019CAR	4.81774	NA	NA	NA	NA	78	50.8718	NA	5597.27
ND170260		2019VER	4.82487	NA	NA	NA	NA	NA	45.6705	NA	3529.53
ND150562		2016FAR	4.82505	NA	NA	NA	19.652	NA	50.5795	91.459	4918.69
ND150717		2016FAR	4.82523	NA	NA	NA	17.0278	NA	51.5306	77.9384	4536.78
ND170496		2019FAR	4.82934	NA	NA	NA	39.9029	NA	44.0948	109.149	3606.36
ND170172		2019CAR	4.83443	5.1	5.9	14	NA	73.9	49.4092	NA	4309.94
ND170472		2018CAS	4.83577	NA	NA	NA	NA	NA	51.8601	103.881	5211.21
ND180248		2019FAR	4.84439	NA	NA	NA	39.656	NA	50.6106	110.755	3209.6
ND170331		2018CAS	4.84668	NA	NA	NA	NA	NA	50.0839	101.003	7401.82
OTANA	YES	2018FAR	16.1223	4.6	5.2	18.7	22.6281	72.53	49.9411	83.8016	4607.31
ND180018		2019FAR	4.84937	NA	NA	NA	42.7734	NA	44.5246	112.265	4545.02
ND170441		2018CAS	4.85849	NA	NA	NA	NA	NA	52.2132	114.827	4416.34
ND170362		2019CAR	4.85891	NA	NA	NA	NA	76.6	50.7655	NA	4886.07
ND180084		2019FAR	4.86438	NA	NA	NA	34.7005	NA	48.4853	101.622	5719.56
ND170453		2019MIN	4.86604	NA	NA	NA	NA	NA	51.4858	NA	3824.6
ND150416		2016CAS	4.8709	NA	NA	NA	33.714	NA	42.7531	113.167	5936.06
ND170348		2018CAS	4.87226	NA	NA	NA	NA	NA	49.8106	101.367	6989.28
ND161367		2018CAS	4.87552	NA	NA	NA	NA	NA	50.1059	95.4943	5325.37
ND170457		2019FAR	4.88749	NA	NA	NA	37.7821	NA	44.5412	111.587	4837.76
ND170574		2019FAR	4.88818	NA	NA	NA	39.6585	NA	48.3815	120.463	4635.28
ND150958		2016FAR	4.88943	NA	NA	NA	16.6139	NA	52.7288	96.6042	4890.56
ND170388		2019VER	4.8981	NA	NA	NA	NA	NA	47.2157	NA	4585.86
ND150769		2016CAS	4.89873	NA	NA	NA	25.2251	NA	52.7846	115.921	5018.97
ND170082		2019CAS	6.21841	4.9	5.1	14.8	NA	72.4	48.8339	112.24	2788.64
ND170288		2019CAS	5.53547	4.9	5.5	13.5	NA	74.2	50.3537	118.289	3562.69
ND170298		2019CAS	8.41378	4.9	5.1	15.3	NA	69.7	46.4185	121.393	2969.42
ND180202		2019CAS	10.2131	4.9	6.1	14.7	NA	72.4	48.5155	123.314	3365.3
ND160492		2018FAR	8.04533	4.9	7.3	17.3	19.6062	74.69	51.725	86.5817	4887.59
ND161034		2018FAR	6.80952	4.9	6.7	17.4	21.64	77.04	52.0173	86.8181	5046.26
ND170213		2018FAR	14.553	4.9	6.4	17.2	21.9765	73.8	52.3289	88.0764	5404.05
ND170376		2018FAR	5.05486	4.9	7.3	17.6	24.0255	72.86	51.0283	95.0371	5126.76
ND170232		2018FAR	5.19004	4.9	5.7	17.4	22.3149	72.84	47.2224	80.4772	4546.99
ND170267		2018FAR	5.60825	4.9	5.8	17.6	23.1682	46.23	50.8872	95.2459	5800.55
ND170275		2018FAR	8.49449	4.9	6.8	16.3	22.0131	73.12	50.1958	94.1471	5524.43
ND170336		2018FAR	5.28145	4.9	5.4	18.9	23.0255	72.64	50.3837	90.4848	5167.64
ND170347		2018FAR	5.30429	4.9	6.1	16.5	21.7879	73.5	49.1556	85.3965	5335.53
ND170428		2018FAR	7.28838	4.9	5.9	18	24.2	74.68	49.6915	81.7718	5059.32
ND170485		2018FAR	6.92312	4.9	6.3	16.1	21.6832	73.47	49.2669	81.1018	5304.68
ND040341		2019CAS	73.2336	4.9	9.7	15.6	NA	91.9	52.616	111.94	1600.8
ND170181		2019CAS	5.30106	4.9	5.5	13	NA	72.1	49.5912	105.12	3870.98
ND170515		2019CAS	13.0876	4.9	6.2	11.2	NA	66.4	43.1227	115.155	2211.02
ND170520		2019CAS	5.72555	4.9	5.8	13.4	NA	71.6	46.0282	99.8945	3359.14
ND180324		2019CAS	8.22518	4.9	6.6	11.9	NA	70.8	46.6158	112.467	3202.77
ND180069		2019CAS	6.31557	4.9	6.9	12.3	NA	69.2	49.0923	129.299	2743.11
ND180088		2019CAS	6.30597	4.9	6	14.9	NA	73.1	46.9597	114.243	3618
ROCKFORD		2019CAS	15.0602	4.9	6.8	12.3	NA	63	42.5042	113.105	1498.27
ND160987		2018FAR	14.4147	4.9	5.3	17.1	20.8952	80.45	51.5022	82.8404	4986.3
ND161261		2018FAR	7.33206	4.9	5.8	18.7	21.8472	76.74	51.0888	79.8973	4395.31
ND170191		2018FAR	7.59561	4.9	5	17.5	25.7241	75.2	49.5629	82.6325	4314.03
ND170223		2018FAR	12.1759	4.9	6.7	18.5	22.875	76.32	53.5041	87.6694	4536.37
STARK	YES	2019FAR	15.6754	NA	NA	NA	38.8664	NA	57.7889	118.142	3855.02
ND170228		2018FAR	11.53	4.9	6	16.2	24.1251	71.92	46.9311	83.5498	4582.88
ND170332		2018FAR	7.11187	4.9	5.3	20.1	22.4198	73.38	50.9754	93.1883	4910.5
ND170339		2018FAR	7.41034	4.9	5.8	17.4	24.2958	76	49.5919	89.6354	4993.56
ND170527		2018CAS	4.91176	NA	NA	NA	NA	NA	53.5224	112.173	5513.65
ND170156		2019FAR	4.91352	NA	NA	NA	35.8437	NA	50.0123	100.365	4679.92
ND170207		2018FAR	4.91413	5.6	5.9	19.1	23.2755	72.18	49.033	91.4953	4927.9
ND150440		2016FAR	4.91622	NA	NA	NA	20.2617	NA	50.4888	97.6496	5056.16
ND170455		2018CAS	4.92308	NA	NA	NA	NA	NA	50.3678	103.458	5138.41
ND150573		2016FAR	4.9333	NA	NA	NA	19.4822	NA	50.9532	93.3217	5237.47
ND160637		2018CAR	4.9338	NA	NA	NA	NA	NA	56.0388	NA	5575.62
ND180205		2019FAR	4.93538	NA	NA	NA	42.2034	NA	48.9885	106.872	4075.16
ND170504		2019FAR	4.93904	NA	NA	NA	37.8633	NA	47.7818	112.321	3849.09
ND170304		2019CAS	4.94095	NA	NA	NA	NA	NA	48.3133	111.875	3878.81
ND150248		2016CAS	4.94215	NA	NA	NA	27.716	NA	50.784	104.928	5746.41
ND170333		2018FAR	4.94518	5.9	5.5	18.6	21.6195	72.38	48.7608	91.3866	5596.36
ND170521		2019FAR	4.94541	NA	NA	NA	39.715	NA	48.2706	117.728	4375.94
ND150718		2016FAR	4.94577	NA	NA	NA	17.7997	NA	49.3497	73.95	4169.49
ND170569		2019CAR	4.94737	NA	NA	NA	NA	77.4	50.0693	NA	4502.52
ND150193		2016CAS	4.95159	NA	NA	NA	24.6731	NA	48.359	108.154	6144.73
ND150902		2016CAS	4.95253	NA	NA	NA	26.169	NA	49.3487	127.813	5305.33
ND151087		2016FAR	4.95707	NA	NA	NA	22.2652	NA	49.8499	87.1071	5039.48
ND150429		2016FAR	4.96196	NA	NA	NA	24.1953	NA	47.4705	90.9749	5408.05
ND170592		2018CAS	4.96298	NA	NA	NA	NA	NA	48.922	102.229	5833.85
ND170020		2019FAR	4.97665	NA	NA	NA	39.875	NA	46.5238	113.802	5427.81
ND170490		2019CAR	4.98348	NA	NA	NA	NA	77.3	50.5931	NA	4791.09
ND180413		2019FAR	4.98433	NA	NA	NA	42.3538	NA	47.9338	109.79	4242.74
ND170314		2018FAR	4.99088	5.2	6	17.7	23.8581	71.13	49.2741	87.8602	4871.97
ND180323		2019FAR	4.99885	NA	NA	NA	33.4756	NA	47.5258	91.1966	5289
ND170243		2019CAS	7.94156	5	5.1	13.6	NA	69	48.2556	127.663	2553.85
ND170192		2018FAR	7.89826	5.1	5	17.5	23.4705	75.18	50.1799	82.1916	4446.05
ND160846		2018FAR	9.8086	5	6.6	19.4	21.4426	73.45	51.9512	96.1771	4705.02
ND160025		2018FAR	10.682	5	6.3	18.7	24.2781	74.76	51.7491	94.0224	5235.7
ND160334		2018FAR	10.4096	5	6.7	17.2	22.2622	75.28	52.5353	98.2638	5628.62
ND170297		2019CAS	8.24367	5.1	5	15	NA	71.1	47.4104	105.461	3192.62
ND170359		2018FAR	5.62556	5	7.1	16.7	21.2204	70.6	47.9764	84.3589	5156.17
ND170364		2018FAR	6.85181	5	6.3	14.9	22.5627	72.16	48.8324	86.8013	5651.62
ND170490		2018FAR	6.58633	5	7.2	14.2	20.7702	74.16	51.3181	86.5218	5285.57
ND170008		2018FAR	6.37755	5	5.4	17.9	25.3471	74.44	49.5993	90.2588	4893.65
ND170097		2018FAR	5.16145	5	6.6	15.8	21.2852	70.94	47.7319	82.8283	5582.86
ND170178		2018FAR	7.20932	5	6.4	17.1	22.6903	71.17	50.6118	89.0922	5376.31
ND170489		2018FAR	5.14726	5	7.1	15.2	22.2193	76.21	49.7811	89.565	5321.03
ND170518		2019CAS	7.07685	5	5.5	14.7	NA	73.9	45.9859	116.011	1919.79
ND180203		2019CAS	9.6403	5	6.8	14.4	NA	71.8	46.3945	119.39	3676.91
ND170304		2019CAR	9.3809	5	6.3	15.3	NA	74.7	51.4277	NA	4664.8
ND170332		2019CAR	6.28025	5	5.8	15.4	NA	74.2	51.0352	NA	4960.92
ND180322		2019CAS	12.0472	5	6.1	11	NA	69.2	47.4519	120.407	3214.75
ND160604		2018FAR	11.5615	5	6.7	18.2	22.2	77.47	51.5043	84.5958	4753.3
ND161244		2018FAR	12.9995	5	6	16.8	22.0729	80.28	50.9799	89.1622	4614.77
ND161436		2018FAR	11.8931	5	6.9	16	25.3	72.24	48.3345	87.0137	5242.82
ND170273		2018FAR	9.56248	5	5.5	18.9	21.164	76.04	49.5262	79.5789	3879.11
ND170325		2018FAR	9.2592	5	5.9	17.2	22.9192	76.95	49.7081	85.0747	4300.35
ND170326		2018FAR	13.2664	5	5.7	18.5	24.8409	77.82	48.7152	83.9892	3039.98
ND170331		2018FAR	8.85561	5	6.1	17.6	23.1322	74.76	51.2849	84.763	4717.26
HIFI	YES	2018EDG	14.662	NA	NA	NA	NA	NA	49.6505	NA	3767.27
ND170536		2018FAR	8.9659	5	6	20	22.6158	76.41	53.5301	94.1171	4513.36
ND150442		2016FAR	5.00737	NA	NA	NA	21.0649	NA	52.0336	97.849	5125.09
ND170089		2018FAR	5.00757	5.1	5.5	16.7	20.9932	73.13	50.5118	87.6047	5446.29
ND170566		2018CAS	5.01326	NA	NA	NA	NA	NA	53.0806	107.043	4942.45
ND180039		2019FAR	5.01565	NA	NA	NA	42.9063	NA	46.3604	120.566	4921.91
ND170160		2019CAR	5.02565	NA	NA	NA	NA	76	50.4392	NA	4785.75
ND150556		2016FAR	5.03118	NA	NA	NA	19.7573	NA	50.2572	93.6811	5386.41
ND170211		2019FAR	5.03555	NA	NA	NA	39.2539	NA	44.7566	102.973	4552.5
ND170061		2018CAS	5.03722	NA	NA	NA	NA	NA	52.4175	98.406	5067.6
ND150563		2016CAS	5.03858	NA	NA	NA	24.1605	NA	51.6625	117.192	4512.14
ND161473		2018EDG	5.0465	NA	NA	NA	NA	NA	49.6905	NA	4621.6
ND160836		2018CAR	5.04833	NA	NA	NA	NA	NA	58.9275	NA	5141.54
ND160637		2018EDG	5.05556	NA	NA	NA	NA	NA	54.6399	NA	4857.73
ND170491		2019FAR	5.06054	NA	NA	NA	37.5489	NA	47.8768	101.819	4135.44
ND170403		2019FAR	5.06126	NA	NA	NA	36.4273	NA	50.46	102.715	5154.18
ND150847		2016FAR	5.06271	NA	NA	NA	21.0675	NA	50.847	84.8133	4930
ND180098		2019FAR	5.06302	NA	NA	NA	40.5024	NA	46.9545	107.825	5602.93
ND150684		2016FAR	5.06726	NA	NA	NA	19.026	NA	49.7613	87.0706	5500.19
ND150013		2016CAS	5.07482	NA	NA	NA	24.4651	NA	47.0215	110.201	6164.69
ND170369		2019FAR	5.07769	NA	NA	NA	37.9229	NA	46.242	92.6316	6217.08
ND170371		2019CAR	5.08313	NA	NA	NA	NA	77.1	50.7338	NA	4305.56
ND170476		2019FAR	5.08403	NA	NA	NA	34.6935	NA	46.584	104.979	5041.09
ND170068		2019MIN	5.08437	NA	NA	NA	NA	NA	50.7233	NA	4270.21
ND150267		2016FAR	5.08701	NA	NA	NA	20.0278	NA	49.9365	89.1232	5415.57
ND161373		2018CAS	5.08771	NA	NA	NA	NA	NA	48.9225	91.9141	5282.2
ND170206		2019CAS	5.08958	NA	NA	NA	NA	NA	47.059	101.454	3515.1
ND170017		2019FAR	5.09069	NA	NA	NA	40.8555	NA	48.2812	102.716	3872.48
ND170200		2018CAS	5.0925	NA	NA	NA	NA	NA	49.8168	98.7816	6540.66
ND150292		2016CAS	5.09271	NA	NA	NA	27.0868	NA	48.0485	117.633	6999.57
ND170184		2019FAR	5.09542	NA	NA	NA	36.4118	NA	45.9121	95.703	3952.48
ND180118		2019CAS	6.6604	5.1	6.3	12.4	NA	68.6	45.9989	119.389	2137.84
ND180423		2019CAS	5.11112	5.1	5.9	13.1	NA	73.6	49.5963	124.763	2223.28
ND160237		2018FAR	8.25905	5.1	6.1	17.8	19.9932	71.59	51.6527	88.6877	5175.02
ND161216		2018FAR	7.29222	5.1	5.7	17.6	21.5363	77.75	49.9048	93.6749	4622.71
ND160306		2018FAR	5.4004	5.1	6.2	16.7	25.151	71.39	49.7558	90.4591	5675.99
ND170131		2018FAR	5.49918	5.1	5.8	17.2	24.3227	74.01	51.0817	91.3378	5377.62
ND170174		2018FAR	6.92599	5.1	5.7	17.3	18.9897	73.59	50.9218	80.9799	4691.19
ND170302		2018FAR	10.3172	5.1	5.5	17	21.3258	71.58	50.6135	97.1801	5103.11
ND170572		2018FAR	6.43497	5.1	6.5	17.1	21.9422	75.82	50.0519	95.4425	5009.25
ND170064		2018FAR	6.36927	5.1	6.5	16.5	23.1682	72.36	49.5886	86.3443	5109.42
ND170203		2018FAR	5.80807	5.1	6.4	17.7	25.1507	73.82	47.5407	87.295	4757.09
ND170305		2018FAR	7.78564	5.1	5.7	15.8	23.1908	68.96	48.0436	86.2995	5529.93
ND170351		2018FAR	5.21432	5.1	6	18.2	23.9278	68.93	49.2846	91.6667	5311.96
ND170362		2018FAR	7.16645	5.1	6.7	17.2	22.2722	72.13	51.4139	87.9703	5390.65
ND170031		2019CAS	5.55137	5.1	5.7	13	NA	73	47.0695	117.817	3565.06
ND170020		2019CAR	5.85156	5.1	6.7	14.7	NA	75.2	51.454	NA	5251.67
ND160593		2018FAR	8.51619	5.1	6.8	17.9	22.039	77.94	53.366	86.9667	4513.84
ND160602		2018FAR	8.22475	5.1	6.7	18	21.8023	79.86	52.9937	84.7231	4530.26
ND160789		2018FAR	5.56234	5.1	5.2	16.7	22.061	75.25	52.1269	87.5872	4560.92
ND161355		2018FAR	8.20542	5.1	6.4	17.7	22.4761	75.26	51.3339	83.5784	4533.99
ND161573		2018FAR	8.73008	5.1	6.4	18.6	21.1691	74.52	51.2169	81.2708	4597.13
ND160259		2018FAR	13.1429	5.1	7.1	15.4	25.2931	79.71	52.2348	86.2075	4747.44
ND160695		2018FAR	9.89869	5.1	5.7	17.3	23.9141	80.23	51.0258	88.2789	4580.91
ND170154		2018FAR	13.0266	5.1	6.4	15	22.6951	79.7	53.4613	85.5725	4935.3
ND170221		2018FAR	12.0708	5.1	6.2	16.6	23.3227	73.82	49.8645	88.4458	4128.83
ND170233		2018FAR	13.2994	5.1	5.4	16.4	26.3976	76.44	49.5024	86.798	4645.18
ND170322		2018FAR	9.13802	5.1	5.3	17.7	23.3894	74.92	50.4209	89.9235	4384.75
ND170324		2018FAR	7.57841	5.1	5.3	16.1	26.2679	76.68	49.6966	88.9259	4452.46
ND170521		2018FAR	6.73322	5.1	6.8	20.4	23.3895	73.79	52.7146	91.6006	4030.02
ND150433		2016CAS	5.10296	NA	NA	NA	25.4215	NA	47.4478	115.021	5896.87
ND180446		2019FAR	5.10316	NA	NA	NA	45.9248	NA	46.2405	112.17	3551.01
ND161300		2019FAR	5.10317	NA	NA	NA	37.4992	NA	47.9136	101.557	3637.69
ND150451		2016CAS	5.10492	NA	NA	NA	23.5202	NA	51.1269	114.339	5658.49
ND150250		2016FAR	5.11149	NA	NA	NA	20.4304	NA	50.0935	85.7129	4628.3
ND170249		2019FAR	5.11315	NA	NA	NA	31.0003	NA	47.0435	96.3224	4631.36
ND170175		2019FAR	5.11512	NA	NA	NA	35.8121	NA	47.1382	104.219	5189.63
ND150560		2016CAS	5.12843	NA	NA	NA	24.2689	NA	53.0102	107.18	5279.2
ND150579		2016FAR	5.13766	NA	NA	NA	23.4923	NA	48.2266	92.755	5023.52
ND150385		2016FAR	5.1464	NA	NA	NA	21.1671	NA	50.1333	96.998	5266.44
ND150248		2016FAR	5.14649	NA	NA	NA	22.7809	NA	49.4441	87.3353	4599.98
ND170071		2019FAR	5.15302	NA	NA	NA	42.8485	NA	49.1104	111.307	3826.84
ND151079		2016FAR	5.15313	NA	NA	NA	23.2355	NA	49.4416	90.2233	4557.49
ND150497		2016FAR	5.15347	NA	NA	NA	18.244	NA	51.705	94.3057	5042.42
ND150023		2016CAS	5.16319	NA	NA	NA	28.9835	NA	47.3855	127.551	6286.6
ND150539		2016CAS	5.16925	NA	NA	NA	27.6237	NA	44.9429	112.789	5597.02
ND150359		2016FAR	5.17423	NA	NA	NA	18.5862	NA	50.5732	87.8661	4961.76
ND170436		2019CAS	5.17707	NA	NA	NA	NA	NA	49.2642	109.751	3463.66
ND170371		2019VER	5.18331	NA	NA	NA	NA	NA	47.9737	NA	3613.2
ND170215		2018FAR	5.19261	5.3	6.1	15.8	23.2199	71.58	50.7737	90.7376	5187.15
ND160058		2018FAR	9.81329	5.2	6.4	17.5	21.4786	80.41	50.9238	88.2083	4689.1
ND160507		2018FAR	5.47345	5.2	7.5	17.2	20.5215	73.88	51.1326	91.3742	4800.41
ND160039		2018FAR	9.36211	5.2	5.9	18.3	21.9539	70.41	49.682	83.8891	4956.66
ND170024		2018FAR	11.5256	5.2	6.1	16.7	21.5689	73.15	50.2581	90.6415	5559.8
ND170034		2018FAR	8.82556	5.2	6.1	15.2	25.2137	71.53	46.6351	91.5593	5522.37
ND170497		2018FAR	5.42338	5.2	6	16.7	22.0953	72.3	47.1127	83.87	4985.75
ND170182		2018FAR	5.82507	5.4	5.2	16.2	24.0933	74.81	49.1253	92.6065	5417.22
ND180148		2019CAS	10.0296	5.2	6.6	13.5	NA	68.3	46.3415	124.048	2773.65
ND161334		2018FAR	8.52647	5.2	6.7	17.1	23.8455	73.32	49.0639	85.8677	4725.42
ND160431		2018FAR	11.7362	5.2	7.4	17.1	26.205	79.4	52.9557	81.7598	4472.28
ND170327		2018FAR	11.7359	5.2	5.5	16.7	23.747	80.65	49.93	88.3469	4329.11
ND170348		2018FAR	9.03259	5.2	6.6	17.8	24.1801	74.26	49.1455	83.834	4301.46
ND170350		2018FAR	9.65285	5.2	6.1	19.4	23.926	71.95	50.3679	85.301	4200.96
ND170352		2018FAR	13.1852	5.2	5.7	18.4	23.6152	73.19	49.9148	83.3765	4593.54
ND170453		2018FAR	10.2647	5.2	7.2	16.7	22.8357	77.62	48.3194	81.955	4627.28
ND170456		2018FAR	15.6321	5.2	7.5	16.6	27.2618	71.56	48.2946	88.12	4811.09
ND150683		2016CAS	5.20225	NA	NA	NA	24.7055	NA	51.3047	108.068	5925.82
ND150544		2016FAR	5.20854	NA	NA	NA	19.7142	NA	47.0003	86.7912	5100
ND170358		2019FAR	5.21467	NA	NA	NA	37.1749	NA	46.7345	100.815	4749.94
ND170371		2018FAR	5.21586	5.3	6.4	16.3	22.7391	71.98	50.8309	85.7888	5616.53
ND170153		2019CAS	5.22949	NA	NA	NA	NA	NA	50.1316	123.042	4108.17
ND151097		2016FAR	5.23246	NA	NA	NA	21.3142	NA	49.3979	84.4728	4296.94
ND170395		2019FAR	5.23528	NA	NA	NA	36.2573	NA	48.0188	104.033	5093.85
ND170040		2019FAR	5.25199	NA	NA	NA	35.7339	NA	43.814	96.9337	5384.98
ND150853		2016CAS	5.261	NA	NA	NA	26.3829	NA	47.851	116.349	6183.37
HAYDEN	YES	2016CAS	14.4932	NA	NA	NA	25.1633	NA	51.4635	107.463	5738
ND170248		2019CAR	5.27153	NA	NA	NA	NA	74.3	48.2745	NA	4701.31
ND150560		2016FAR	5.27259	NA	NA	NA	19.9968	NA	52.4965	89.5516	4997.05
ND160020		2018FAR	5.27664	5.3	5.8	17.4	23.122	72.15	51.3954	93.9742	5203.97
ND150160		2016CAS	5.28633	NA	NA	NA	24.7218	NA	50.499	93.8642	4885.13
ND170181		2019FAR	5.29179	NA	NA	NA	35.0933	NA	48.5625	101.234	5336.42
ND160236		2018FAR	6.99174	5.3	6.4	17.3	21.9047	73.53	51.2846	88.4634	5039.6
ND160241		2018FAR	9.85992	5.3	5.9	18.1	23.7236	72.42	50.5215	91.5935	5131.32
ND170188		2018FAR	5.5895	5.3	7.2	17.6	21.9453	72.86	48.9661	91.9065	5298.37
ND170172		2018FAR	6.7835	5.3	6.1	17.2	24.5123	71.05	48.2182	85.7822	5217.16
ND170201		2018FAR	6.23122	5.3	5.8	16.8	21.9865	71.34	46.3506	79.1964	5318.61
ND170303		2018FAR	5.66892	5.3	5.3	16.8	23.978	71.48	47.5104	89.3691	4966.99
ND170430		2018FAR	10.975	5.3	6.6	16.9	24.5617	72.75	48.6139	90.0365	5289.78
ND170529		2018FAR	7.81618	5.3	6.5	17.7	23.4504	70.66	48.2289	99.4933	5178.05
ND180144		2019CAS	6.43687	5.3	5.7	12.4	NA	71.2	46.5477	115.247	2805.05
ND180457		2019CAS	8.59026	5.3	6.6	13.5	NA	66.1	44.2181	121.584	1467.93
ND170307		2019CAR	9.70671	5.3	6.9	13.4	NA	72.5	49.3108	NA	5517.18
ND180123		2019CAS	8.28709	5.3	6.6	11.7	NA	65.2	45.179	115.52	2518.45
ND180321		2019CAS	6.05199	5.3	6.5	12	NA	69.9	44.754	122.338	3229.44
ND160275		2018FAR	18.5411	5.3	6.3	18.2	23.4852	75.36	52.2486	87.0827	4981.81
ND170149		2018FAR	9.33261	5.3	6.2	16.2	21.8614	78.65	53.2563	88.5911	4614.57
NEWBURG	YES	2018FAR	14.0449	5.3	6.3	16.9	23.0765	74.96	51.2105	90.8288	4840.52
ND170157		2018FAR	5.30297	5.4	7.3	17.2	17.1201	74.23	51.2421	85.7734	4676.14
ND180118		2019FAR	5.30541	NA	NA	NA	41.7566	NA	45.17	100.36	4089.83
ND160523		2018CAS	5.3074	NA	NA	NA	NA	NA	49.9318	101.172	5687.18
ND170226		2019FAR	5.31304	NA	NA	NA	38.3615	NA	47.2985	104.617	4430.79
ND150238		2016CAS	5.31652	NA	NA	NA	25.9447	NA	51.2427	108.955	5596.11
ND150369		2016FAR	5.33856	NA	NA	NA	16.9172	NA	50.5811	101.246	4715.5
ND161443		2018EDG	5.34646	NA	NA	NA	NA	NA	51.2053	NA	4675.93
ND150067		2016CAS	5.34714	NA	NA	NA	31.104	NA	46.8291	118.455	6191.6
ND150776		2016CAS	5.34926	NA	NA	NA	26.8827	NA	50.4803	111.279	6189.02
ND170208		2018CAS	5.35051	NA	NA	NA	NA	NA	45.8801	94.9897	7259.06
ND170079		2018CAS	5.35062	NA	NA	NA	NA	NA	51.6883	102.643	5502.97
ND150433		2016FAR	5.35234	NA	NA	NA	21.2643	NA	48.7947	89.7539	5028.29
ND170485		2019FAR	5.35393	NA	NA	NA	38.0446	NA	47.065	102.035	5342.25
ND170520		2019FAR	5.36003	NA	NA	NA	34.6962	NA	47.3229	105.15	5031.35
ND170261		2019FAR	5.36988	NA	NA	NA	33.2079	NA	49.0104	97.3258	3677.1
ND170083		2018CAS	5.37717	NA	NA	NA	NA	NA	47.8959	102.567	6644.92
ND170188		2018CAS	5.37895	NA	NA	NA	NA	NA	49.0274	98.0725	4787.27
ND170143		2019FAR	5.38376	NA	NA	NA	35.2846	NA	47.106	100.964	4451.14
ND180429		2019FAR	5.38994	NA	NA	NA	39.1707	NA	46.7487	103.717	4292.36
ND170279		2018CAS	5.39669	NA	NA	NA	NA	NA	47.7764	96.0138	7149.16
ND180303		2019CAS	14.4663	5.4	6.7	14.2	NA	71.7	47.8143	108.96	2473.26
ND180429		2019CAS	6.00999	5.4	5.4	13.3	NA	78.1	49.6739	119.085	3169.44
ND170516		2018FAR	7.599	5.6	5.4	17.2	24.1612	75.32	50.0704	92.0025	4271.7
ND160637		2018FAR	5.69886	5.4	6.7	19.8	21.111	74.91	53.6018	92.7907	5066.48
ND161405		2018FAR	9.84305	5.4	7	18.1	21.5036	75.24	51.1132	97.5599	4941.23
ND161443		2018FAR	8.80987	5.4	6.6	16.8	21.0888	71.71	49.575	84.3118	5706.49
ND160010		2018FAR	14.0653	5.4	6.3	17.1	24.5514	73.28	51.6523	94.9879	5409.76
ND160254		2018FAR	9.24747	5.4	6.8	17.7	23.5116	74.12	52.3634	89.9987	5168.3
ND160404		2018FAR	8.95743	5.4	5.9	18.3	25.1503	72.14	51.2167	98.8515	5450.52
ND170025		2018FAR	11.6198	5.4	6.9	16.8	22.1168	72.11	49.1169	89.7281	5620.45
ND170028		2018FAR	5.94729	5.4	6.5	15.5	22.5554	74.18	49.0292	84.045	5041.02
ND170196		2018FAR	5.75445	5.4	5.6	16.7	22.4123	70.86	47.946	80.1003	5230.45
ND170410		2018FAR	11.0388	5.4	7.5	17.2	24.7618	69.68	49.3291	83.15	4798.69
ND170211		2018FAR	9.33562	5.4	6.1	17.6	26.118	71.49	49.6851	87.2757	5434.97
ND170457		2018FAR	9.88613	5.4	7.7	16.6	22.3446	76.98	48.8467	84.1068	4871.6
ND170538		2018FAR	6.24929	5.4	5.8	19.3	25.6645	71.77	50.6886	98.1225	4466.2
ND150856		2016FAR	5.40099	NA	NA	NA	19.6197	NA	52.2271	88.7797	5325.74
ND150841		2016CAS	5.40579	NA	NA	NA	27.1217	NA	46.669	113.492	5733.18
ND170380		2019VER	5.4125	NA	NA	NA	NA	NA	48.9034	NA	4003.06
ND150617		2016CAS	5.4144	NA	NA	NA	19.7676	NA	47.7044	109.272	4458.14
ND150743		2016CAS	5.41503	NA	NA	NA	21.1604	NA	52.93	97.9379	5262.8
ND170347		2019CAR	5.42293	NA	NA	NA	NA	76.1	50.1028	NA	4940.55
ND150890		2016FAR	5.42786	NA	NA	NA	22.1848	NA	47.4102	91.0954	5244.74
ND170192		2019MIN	5.42875	NA	NA	NA	NA	NA	52.2104	NA	3959.97
ND170572		2018CAS	5.45339	NA	NA	NA	NA	NA	51.3651	102.708	4931.23
ND170522		2018CAS	5.45681	NA	NA	NA	NA	NA	53.359	104.553	5617.49
ND150522		2016FAR	5.46341	NA	NA	NA	17.5921	NA	50.4472	92.68	4709.12
ND170139		2019CAR	5.47194	NA	NA	NA	NA	77.5	52.2266	NA	4698.04
ND150443		2016CAS	5.47473	NA	NA	NA	26.515	NA	49.3361	108.758	6443.47
ND150312		2016CAS	5.4799	NA	NA	NA	26.2779	NA	51.0764	125.645	6294.66
ND150807		2016FAR	5.48665	NA	NA	NA	21.031	NA	47.6614	79.7059	4764.79
ND150172		2016FAR	5.49088	NA	NA	NA	21.1429	NA	48.0146	89.8573	4665.28
ND150311		2016FAR	5.49906	NA	NA	NA	20.6131	NA	50.0428	92.3481	4804.35
ND170541		2018FAR	11.4485	5.6	5.5	20.1	26.0157	76.23	52.0979	92.1161	4303.22
ND170167		2018FAR	6.93098	5.5	5.9	18.4	24.0394	71.88	49.0333	84.9564	5668.69
ND170247		2018FAR	10.7047	5.5	7.4	16.9	20.6578	74.07	48.6384	91.4325	5254.1
ND170026		2018FAR	7.91087	5.5	6.9	16	23.9514	71.26	47.5394	87.9215	5504.59
ND170304		2018FAR	8.57601	5.5	6.2	17.3	24.1409	72.38	49.555	88.9907	5139.94
ND170334		2018FAR	6.73791	5.5	5.5	18.4	21.4767	73.31	48.3926	88.2758	5271.24
ND161294		2019CAS	11.7981	5.5	6.4	15.4	NA	72.1	44.0159	103.196	2273.99
ND121901		2019CAR	5.60045	5.5	6.5	15.8	NA	74.2	49.4328	NA	3847.49
ND170216		2018FAR	7.39427	5.8	5.5	15.5	23.4737	71.46	48.0067	87.3151	5708.12
ND180041		2019CAS	15.0608	5.5	5.6	14.3	NA	73.2	49.3015	115.386	2602.07
ND161521		2018FAR	8.5811	5.5	7	16.6	23.062	75.81	48.9867	83.3165	4695.67
ND170166		2018FAR	18.5977	5.5	6.6	16.9	23.5498	72.84	48.8795	76.0175	4352.71
ND170279		2018FAR	10.2874	5.5	6.7	18	25.5816	74.52	49.359	81.4214	4481.52
NEWBURG	YES	2016FAR	13.7245	NA	NA	NA	19.0792	NA	50.3721	92.9948	4873.12
ND170397		2018CAS	5.50504	NA	NA	NA	NA	NA	52.6388	103.054	5434.14
ND170388		2019FAR	5.50885	NA	NA	NA	37.6739	NA	48.9899	96.4473	4467.88
ND170331		2019FAR	5.51179	NA	NA	NA	39.2116	NA	45.8823	111.374	4632.53
ND170494		2019MIN	5.51182	NA	NA	NA	NA	NA	54.071	NA	3665.83
ND150007		2016FAR	5.5161	NA	NA	NA	20.5291	NA	46.6075	92.2916	5876.2
ND170063		2019FAR	5.51728	NA	NA	NA	36.3026	NA	47.1752	94.5563	4476.09
ND170424		2018CAS	5.51998	NA	NA	NA	NA	NA	51.4314	99.2058	6085.91
ND170380		2019FAR	5.52676	NA	NA	NA	36.5573	NA	49.6673	94.5444	4378.24
ND150159		2016CAS	5.5299	NA	NA	NA	23.758	NA	48.9314	95.7898	5129.12
ND151085		2016CAS	5.531	NA	NA	NA	27.49	NA	47.42	107.556	6713.54
ND150111		2016CAS	5.53298	NA	NA	NA	25.6336	NA	51.1112	97.1875	4463.03
ND150563		2016FAR	5.53389	NA	NA	NA	20.7263	NA	51.7375	96.9475	4692.54
ND170473		2018CAS	5.53491	NA	NA	NA	NA	NA	55.5248	98.7343	5003.99
ND170313		2018CAS	5.53839	NA	NA	NA	NA	NA	50.3172	99.1986	5602.03
ND161002		2018CAS	5.54	NA	NA	NA	NA	NA	52.7092	100.186	5361.22
ND150781		2016FAR	5.54868	NA	NA	NA	20.602	NA	48.9448	91.625	4884.92
ND150055		2016CAS	5.55834	NA	NA	NA	33.0383	NA	48.3919	124.399	6092.89
ND170011		2018CAS	5.55846	NA	NA	NA	NA	NA	53.0457	99.4946	5075.09
ND170406		2018CAS	5.56573	NA	NA	NA	NA	NA	50.9697	102.678	7374.39
ND151079		2016CAS	5.56794	NA	NA	NA	28.856	NA	47.6935	112.071	6123.34
ND180447		2019FAR	5.56876	NA	NA	NA	45.9885	NA	46.1985	102.842	3889.46
ND170457		2019MIN	5.5716	NA	NA	NA	NA	NA	51.4455	NA	4169.43
ND150752		2016CAS	5.57256	NA	NA	NA	23.9506	NA	50.1043	108.504	4895.65
ND170333		2018CAS	5.58077	NA	NA	NA	NA	NA	49.8023	100.214	5716.72
ND180144		2019FAR	5.58627	NA	NA	NA	34.9377	NA	45.8932	105.276	3869.14
ND150676		2016CAS	5.58856	NA	NA	NA	20.8529	NA	52.2919	108.059	5175.5
ND170187		2018CAS	5.59368	NA	NA	NA	NA	NA	50.4861	93.9224	5226.7
ND170183		2018FAR	14.6005	5.6	5.6	15.1	23.1531	71.55	49.2818	83.3627	5141.41
ND160523		2018FAR	8.1339	5.6	7	17.5	21.4721	75.6	49.3391	89.7638	4806.8
ND170264		2018FAR	9.50813	5.6	6	16.2	21.9518	74.14	50.2356	102.905	4666.78
ND170144		2018FAR	11.1597	5.6	7.8	16.1	23.3728	71.9	49.5462	95.0421	5736.6
ND170197		2018FAR	7.03847	5.6	6.2	16.3	22.718	72.97	48.8313	80.9688	5001.06
ND170482		2018FAR	7.0977	5.6	6.3	15.6	23.1863	74.96	50.1129	93.3104	5155.59
ND170153		2018FAR	13.5915	5.6	7.7	14.9	26.0171	78.25	52.322	97.7506	4777.66
ND170193		2018FAR	9.94795	5.6	6.3	15.8	20.9074	77.55	49.3948	77.6906	3815.57
ND170307		2018FAR	12.1768	5.6	6.8	16.5	25.1274	73.31	47.4123	89.5828	4992.05
ND170329		2018FAR	8.33883	5.6	5.8	16.9	25.019	71.93	47.8104	82.3684	4744.26
ND170167		2019CAR	5.60143	NA	NA	NA	NA	73.3	48.6884	NA	4516.12
ND170004		2018CAS	5.60981	NA	NA	NA	NA	NA	52.3303	100.611	5657.56
ND150619		2016CAS	5.6127	NA	NA	NA	22.2072	NA	47.6036	103.915	4579.32
ND170288		2019FAR	5.61299	NA	NA	NA	38.1192	NA	47.1221	104.819	5124.25
ND150159		2016FAR	5.61642	NA	NA	NA	19.633	NA	50.1446	89.5559	4603.58
ND170336		2019CAS	5.61709	NA	NA	NA	NA	NA	49.9446	108.162	4093.21
ND170415		2019FAR	5.61794	NA	NA	NA	34.4389	NA	46.2034	101.468	4372.61
ND170065		2019FAR	5.62109	NA	NA	NA	34.6361	NA	46.0347	100.669	5117.22
ND161253		2019FAR	5.62172	NA	NA	NA	41.9941	NA	48.7755	114.26	3934.42
ND150682		2016FAR	5.62968	NA	NA	NA	18.8996	NA	50.032	90.5796	5363.79
ND150434		2016CAS	5.64805	NA	NA	NA	25.3303	NA	47.8395	117.978	5797.47
ND160544		2018CAR	5.64972	NA	NA	NA	NA	NA	55.4483	NA	5562.91
ND151087		2016CAS	5.65177	NA	NA	NA	26.5728	NA	49.3671	110.687	6602.87
ND170153		2019FAR	5.65279	NA	NA	NA	39.8765	NA	49.667	127.427	4647.42
ND150835		2016CAS	5.6544	NA	NA	NA	24.4565	NA	47.919	99.9012	5324.34
ND150478		2016FAR	5.65718	NA	NA	NA	20.4298	NA	50.042	93.237	4924.83
ND180356		2019FAR	5.65884	NA	NA	NA	38.5088	NA	48.1157	106.195	2474.52
ND170344		2018CAS	5.66027	NA	NA	NA	NA	NA	51.6388	101.583	6270.24
ND151113		2016CAS	5.66957	NA	NA	NA	28.5205	NA	48.2469	106.303	6978.52
ND150187		2016FAR	5.6717	NA	NA	NA	18.48	NA	50.5615	81.3348	4879.59
ND170514		2019CAS	5.67378	NA	NA	NA	NA	NA	48.325	112.159	3577.43
ND150598		2016CAS	5.67396	NA	NA	NA	23.7763	NA	53.839	116.303	5068.47
HAYDEN	YES	2019CAS	13.207	4.17946	5.99872	10.2	NA	57.8	45.3162	104.973	2079.44
ND170577		2018CAS	5.68635	NA	NA	NA	NA	NA	49.9107	99.3629	4793.67
ND160789		2018CAR	5.68794	NA	NA	NA	NA	NA	51.6441	NA	4775.78
ND170358		2018CAS	5.68832	NA	NA	NA	NA	NA	50.0822	97.1597	6069.18
ND180262		2019FAR	5.68914	NA	NA	NA	41.3682	NA	50.6915	115.94	3525.43
ND170489		2019VER	5.68981	NA	NA	NA	NA	NA	47.1149	NA	3289.04
ND160492		2018CAS	5.69059	NA	NA	NA	NA	NA	51.8654	100.281	5700.1
ND161551		2018CAR	5.69097	NA	NA	NA	NA	NA	56.7088	NA	5220.15
ND160493		2018FAR	8.22065	5.7	6.7	16.1	19.3271	76.49	51.7811	86.208	4862.47
ND170183		2019CAR	8.79885	5.7	6.1	12.7	NA	74.6	50.2667	NA	5685.55
ND170321		2018FAR	11.9429	5.7	5.8	17.9	23.8223	77.22	48.6853	88.9641	4485.01
ND170580		2019CAR	5.70789	NA	NA	NA	NA	79.1	51.9809	NA	4753.66
ND161013		2018CAR	5.71224	NA	NA	NA	NA	NA	53.8586	NA	5132.11
ND180419		2019FAR	5.71414	NA	NA	NA	33.7047	NA	47.5218	105.426	2260.46
ND150949		2016FAR	5.72116	NA	NA	NA	21.7355	NA	49.4998	99.5644	4431.55
ND150958		2016CAS	5.72361	NA	NA	NA	22.0903	NA	51.897	111.491	5365.03
ND170564		2019CAR	5.72389	NA	NA	NA	NA	74.9	49.4888	NA	3826.2
ND170169		2019VER	5.73352	NA	NA	NA	NA	NA	44.1481	NA	3450.17
ND180271		2019FAR	5.74274	NA	NA	NA	40.0595	NA	51.7307	110.826	3831.64
ND180362		2019FAR	5.74368	NA	NA	NA	40.6095	NA	49.8195	112.266	3344.86
ND151098		2016FAR	5.7486	NA	NA	NA	22.1696	NA	49.8498	93.2679	4565.4
ND170172		2019CAS	5.75123	NA	NA	NA	NA	NA	45.6828	105.739	4502.46
ND161488		2018CAS	5.75515	NA	NA	NA	NA	NA	49.8449	102.265	5948.04
ND180005		2019FAR	5.75718	NA	NA	NA	37.0647	NA	48.6597	99.5087	3403.54
ND170402		2018CAS	5.76272	NA	NA	NA	NA	NA	55.2995	97.0028	4669.21
ND151099		2016FAR	5.76349	NA	NA	NA	21.0184	NA	50.8632	86.3428	4980.37
ND150676		2016FAR	5.76955	NA	NA	NA	16.963	NA	51.3898	94.4246	4704.89
ND161443		2018CAS	5.76962	NA	NA	NA	NA	NA	49.5664	93.4483	6147.87
ND150824		2016FAR	5.77145	NA	NA	NA	19.3648	NA	49.5057	88.627	4981.52
ND170220		2018CAS	5.77468	NA	NA	NA	NA	NA	52.0563	98.7169	5584.59
ND170323		2018CAS	5.77636	NA	NA	NA	NA	NA	52.3981	99.7431	3995.24
ND170251		2018CAS	5.78118	NA	NA	NA	NA	NA	51.2859	101.669	5754.88
ND170261		2018CAS	5.78556	NA	NA	NA	NA	NA	54.309	99.8602	5464.3
ND150497		2016CAS	5.78834	NA	NA	NA	22.8266	NA	52.2904	107.484	5627.77
ND180423		2019FAR	5.78896	NA	NA	NA	40.4877	NA	46.6527	109.272	4150.77
ND170443		2018CAS	5.79215	NA	NA	NA	NA	NA	53.6658	102.283	4974.98
ND170187		2018FAR	6.23998	5.8	6.9	19.2	21.0878	67.3	48.9979	84.1983	4892.52
ND170020		2018FAR	5.89571	5.8	6.4	16.9	25.2557	71.53	46.9283	90.066	4910.42
ND170200		2018FAR	10.1171	5.8	6.5	17.4	22.1932	75.18	50.7299	86.3324	4404.69
ND170496		2018FAR	8.3814	5.8	5.9	17.6	25.4599	78.37	49.9526	89.5344	4489.31
ND121901		2018CAS	5.80462	NA	NA	NA	NA	NA	50.6201	96.7654	6751.6
ND161334		2018CAR	5.80612	NA	NA	NA	NA	NA	52.2354	NA	4837.08
ND150684		2016CAS	5.80817	NA	NA	NA	24.6522	NA	48.7644	98.2991	2628.94
ND180463		2019FAR	5.81199	NA	NA	NA	41.2318	NA	45.9017	102.658	3947.22
ND170013		2018CAS	5.82053	NA	NA	NA	NA	NA	52.3622	99.7894	5194.32
ND170121		2019FAR	5.82257	NA	NA	NA	36.272	NA	45.0484	105.932	4064.6
ND170154		2019FAR	5.83393	NA	NA	NA	36.5249	NA	47.3171	108.309	3636.88
ND160557		2018CAR	5.83966	NA	NA	NA	NA	NA	52.7969	NA	4986.91
ND170451		2019FAR	5.85093	NA	NA	NA	36.2547	NA	46.5581	107.823	5746.6
ND150669		2016CAS	5.86811	NA	NA	NA	22.5877	NA	49.8608	97.3673	6266.5
ND151042		2016CAS	5.87104	NA	NA	NA	26.4121	NA	47.4642	109.676	7058.76
ND170221		2018CAS	5.87266	NA	NA	NA	NA	NA	50.0887	104.747	5931.61
ND150679		2016FAR	5.87385	NA	NA	NA	18.4114	NA	50.802	95.7241	5256.51
ND170089		2019CAR	5.88046	NA	NA	NA	NA	75.7	49.9885	NA	4178.01
ND170252		2019FAR	5.88101	NA	NA	NA	36.34	NA	45.8169	99.5781	5001.02
ND170485		2019VER	5.883	NA	NA	NA	NA	NA	46.7933	NA	3374.04
ND151124		2016FAR	5.88666	NA	NA	NA	19.2661	NA	50.1853	95.347	4448.32
ND170596		2018CAS	5.88944	NA	NA	NA	NA	NA	49.1609	105.745	7380.85
ND170266		2018FAR	9.70072	5.9	6.7	16.6	21.0443	72.11	48.7	100.743	4773.76
ND180305		2019CAS	12.3061	5.9	7.2	15.6	NA	64.3	44.2222	116.452	3553.16
ND121901		2018FAR	9.24423	5.9	6.1	19.9	21.3966	75.82	51.1264	89.2182	4932.87
ND151123		2016FAR	5.9086	NA	NA	NA	19.2087	NA	49.1326	92.9046	4362.14
ND161353		2018CAR	5.91666	NA	NA	NA	NA	NA	52.2401	NA	4499.77
ND170248		2018CAS	5.9229	NA	NA	NA	NA	NA	49.326	101.126	5658.07
ND151011		2016CAS	5.92619	NA	NA	NA	23.9742	NA	50.8581	116.614	5587.04
ND170333		2019FAR	5.92885	NA	NA	NA	36.9865	NA	46.2159	100.582	5058.8
ND150909		2016FAR	5.93714	NA	NA	NA	22.8002	NA	51.0609	97.646	4819.82
ND180243		2019FAR	5.93875	NA	NA	NA	41.2867	NA	49.3413	107.363	2949.02
ND170408		2018CAS	5.93898	NA	NA	NA	NA	NA	50.794	99.4389	5356.08
ND150504		2016CAS	5.94076	NA	NA	NA	24.54	NA	49.6985	119.766	6120.07
ND170159		2018CAS	5.94263	NA	NA	NA	NA	NA	50.3842	91.9195	5368.66
ND170327		2018CAS	5.94698	NA	NA	NA	NA	NA	49.8902	100.798	6036.36
ND170082		2019FAR	5.95175	NA	NA	NA	39.5538	NA	48.0202	107.625	4358.99
ND170595		2018CAS	5.95675	NA	NA	NA	NA	NA	52.599	111.308	4772.94
ND150359		2016CAS	5.95741	NA	NA	NA	23.9199	NA	49.4194	101.521	6192.08
ND180211		2019FAR	5.96177	NA	NA	NA	35.4874	NA	46.6641	111.365	4714.49
ND150679		2016CAS	5.96866	NA	NA	NA	22.8698	NA	52.1068	105.34	5983.78
ND170206		2019FAR	5.9724	NA	NA	NA	38.4266	NA	45.7022	105.444	4099.11
ND180152		2019FAR	5.97404	NA	NA	NA	38.6632	NA	47.2117	95.9047	3442.46
ND180472		2019FAR	5.97826	NA	NA	NA	34.5182	NA	49.7303	102.029	3006.81
ND180341		2019FAR	5.97981	NA	NA	NA	38.7278	NA	46.947	115.199	4387.58
ND150948		2016CAS	5.98474	NA	NA	NA	29.347	NA	49.5048	110.665	5480.97
ND150521		2016FAR	5.98726	NA	NA	NA	18.7051	NA	50.8359	92.2972	4778.66
ND150109		2016CAS	5.98905	NA	NA	NA	29.076	NA	46.0972	108.012	6269.1
ND160278		2018FAR	10.038	6	6.5	17.2	20.7715	72.56	52.0428	93.3048	5165.73
ND170517		2018FAR	8.62296	6.2	6	16.1	23.2541	71.7	47.8398	96.2502	5292.6
ND170019		2018CAS	6.00036	NA	NA	NA	NA	NA	51.481	89.9512	5367.21
ND150350		2016FAR	6.00267	NA	NA	NA	21.1561	NA	51.2793	95.2705	4485.95
ND180424		2019FAR	6.00761	NA	NA	NA	42.9555	NA	46.0055	116.678	4329.56
MORTON	YES	2018FAR	13.0515	4.9	5.2	18.1	21.4225	73.8	51.0776	88.6939	4299.57
ND150367		2016CAS	6.02015	NA	NA	NA	25.329	NA	52.1957	116.077	5428.01
ND150672		2016FAR	6.0307	NA	NA	NA	21.9195	NA	48.9949	94.7186	5215.18
ND180287		2019FAR	6.03631	NA	NA	NA	37.6058	NA	45.68	106.998	4426.1
ND170533		2019FAR	6.04228	NA	NA	NA	37.9389	NA	47.5656	108.034	4581.98
ND150719		2016FAR	6.05275	NA	NA	NA	16.9525	NA	49.3072	80.8842	3928.47
ND150256		2016FAR	6.05754	NA	NA	NA	20.6003	NA	49.7477	91.7496	5183.98
ND170191		2019FAR	6.05881	NA	NA	NA	38.9175	NA	45.5366	109.1	4388.44
ND170138		2019VER	6.06113	NA	NA	NA	NA	NA	48.2643	NA	2939.63
HIFI	YES	2018FAR	13.0381	5	5.8	15.7	24.1261	69.59	48.72	80.4655	4686.48
ND150522		2016CAS	6.07037	NA	NA	NA	23.0321	NA	51.7503	108.407	5107.82
ND150036		2016FAR	6.07827	NA	NA	NA	23.1396	NA	48.859	88.0199	5695.28
ND150909		2016CAS	6.07943	NA	NA	NA	26.6404	NA	50.3024	124.476	5804.63
ND180346		2019FAR	6.08271	NA	NA	NA	38.5542	NA	49.6834	109.756	3632.36
ND170513		2018CAS	6.08403	NA	NA	NA	NA	NA	51.9568	95.7619	5430.23
ND150797		2016CAS	6.08616	NA	NA	NA	25.9921	NA	49.721	114.602	7039.72
ND170406		2019CAS	6.0896	NA	NA	NA	NA	NA	49.0376	113.209	5701.07
ND151116		2016FAR	6.09178	NA	NA	NA	21.7158	NA	49.5344	84.0377	5222.84
ND180245		2019FAR	6.09833	NA	NA	NA	39.6989	NA	50.3286	118.796	3930.76
ND150093		2016FAR	6.10154	NA	NA	NA	19.6731	NA	52.4255	95.9093	5076.08
ND160593		2018CAS	6.11268	NA	NA	NA	NA	NA	51.5007	102.358	4697.92
ND170501		2018CAS	6.11303	NA	NA	NA	NA	NA	49.6294	98.4661	5847.21
ND150598		2016FAR	6.12394	NA	NA	NA	19.1714	NA	52.6354	99.5229	4902.12
ND150438		2016FAR	6.1342	NA	NA	NA	20.1193	NA	49.329	91.5199	5273.79
ND170347		2019VER	6.14023	NA	NA	NA	NA	NA	49.0045	NA	3927.83
ND170557		2019FAR	6.14067	NA	NA	NA	32.2888	NA	48.6996	97.0762	4977.78
ND150799		2016CAS	6.14871	NA	NA	NA	26.6561	NA	51.724	116.132	6614.49
ND170438		2019FAR	6.16213	NA	NA	NA	37.8446	NA	46.4294	111.919	4810.44
ND161436		2018CAS	6.16263	NA	NA	NA	NA	NA	46.1098	97.3919	5322.64
ND150376		2016CAS	6.17422	NA	NA	NA	23.5468	NA	53.5673	110.936	6161.91
ND150752		2016FAR	6.17733	NA	NA	NA	18.7326	NA	49.7035	91.3579	4684.31
ND150339		2016CAS	6.18266	NA	NA	NA	26.6959	NA	46.7676	110.327	6308.16
ND180181		2019FAR	6.18674	NA	NA	NA	38.6601	NA	48.481	106.238	2615.54
ND150007		2016CAS	6.18802	NA	NA	NA	26.2971	NA	47.9676	101.648	5136.31
ND170153		2018CAS	6.19908	NA	NA	NA	NA	NA	51.0061	106.671	7806
ND160199		2018FAR	11.4	6.2	6.5	20.1	24.4688	72.62	48.2801	88.6976	4534.04
ND170380		2018CAS	6.20799	NA	NA	NA	NA	NA	52.1345	99.1213	5073.68
ND150438		2016CAS	6.21209	NA	NA	NA	26.6171	NA	47.895	114.962	6336.65
ND170260		2019CAR	6.21647	NA	NA	NA	NA	79.3	48.6641	NA	4781.69
ND150681		2016FAR	6.22222	NA	NA	NA	18.9162	NA	50.0187	87.3638	5641.66
ND170248		2019FAR	6.22626	NA	NA	NA	35.6694	NA	46.2287	96.5109	4101.43
ND180303		2019FAR	6.22627	NA	NA	NA	39.861	NA	45.9844	94.9398	4738.76
ND151113		2016FAR	6.22681	NA	NA	NA	23.0385	NA	48.4121	80.367	4850.73
ND170307		2018CAS	6.22792	NA	NA	NA	NA	NA	47.7767	97.2784	7414.82
ND150284		2016FAR	6.23049	NA	NA	NA	18.0622	NA	48.9597	92.3973	4442.43
ND180025		2019FAR	6.23107	NA	NA	NA	41.9396	NA	47.3666	96.2513	3778.59
ND150311		2016CAS	6.24245	NA	NA	NA	25.8707	NA	50.7628	113.73	5071.07
ND150521		2016CAS	6.24557	NA	NA	NA	23.3885	NA	51.3162	110.58	4731.76
ND170212		2018CAS	6.24696	NA	NA	NA	NA	NA	50.7517	96.5287	5364.56
ND170583		2019FAR	6.2523	NA	NA	NA	38.4163	NA	46.398	121.119	3739.47
ND161034		2018CAS	6.27283	NA	NA	NA	NA	NA	51.6078	97.9583	5858.28
ND170046		2019FAR	6.27547	NA	NA	NA	35.4353	NA	45.0616	97.6098	4823.26
ND160039		2018EDG	6.2776	NA	NA	NA	NA	NA	50.3289	NA	4650.41
ND151069		2016CAS	6.28407	NA	NA	NA	27.7503	NA	50.9547	114.858	6447.53
ND170261		2019CAR	6.29065	NA	NA	NA	NA	77.1	49.597	NA	3105.74
ND161250		2019FAR	6.29629	NA	NA	NA	40.9772	NA	50.3063	114.196	4515.84
ND150504		2016FAR	6.29933	NA	NA	NA	19.6466	NA	50.3372	94.1561	4988.19
ND160254		2018EDG	6.30544	NA	NA	NA	NA	NA	54.3335	NA	4791.92
ND180471		2019FAR	6.30568	NA	NA	NA	34.451	NA	47.564	99.7023	4127.67
ND170167		2019FAR	6.30598	NA	NA	NA	37.6118	NA	42.1737	89.9915	4271.8
ND150884		2016CAS	6.31093	NA	NA	NA	26.8618	NA	47.0929	107.255	5914.06
ND170081		2019MIN	6.31611	NA	NA	NA	NA	NA	49.6478	NA	4891.05
ND170358		2019VER	6.3171	NA	NA	NA	NA	NA	44.2311	NA	4146.68
ND170198		2018CAS	6.32097	NA	NA	NA	NA	NA	51.0697	101.923	5399.86
ND180432		2019FAR	6.33764	NA	NA	NA	35.2904	NA	46.3568	104.684	4401.17
ND170436		2018CAS	6.34194	NA	NA	NA	NA	NA	50.5764	102.959	6835.8
ND150854		2016CAS	6.35136	NA	NA	NA	22.1893	NA	52.8617	93.4913	5310.91
ND161040		2018CAS	6.35976	NA	NA	NA	NA	NA	50.3887	100.646	4769.94
ND151008		2016CAS	6.37121	NA	NA	NA	24.1113	NA	51.2243	119.323	5493.62
ND170425		2018CAS	6.37263	NA	NA	NA	NA	NA	51.1527	107.319	6055.48
ND150678		2016FAR	6.37324	NA	NA	NA	20.4987	NA	49.7629	89.2312	5744.08
ND150278		2016FAR	6.37382	NA	NA	NA	21.8214	NA	47.0059	91.397	4991.99
ND161014		2018CAS	6.37979	NA	NA	NA	NA	NA	48.4572	94.925	5027.45
ND161216		2018EDG	6.4301	NA	NA	NA	NA	NA	50.2703	NA	4022.12
ND150456		2016FAR	6.45855	NA	NA	NA	17.7154	NA	52.0019	95.1905	4391.72
ND170494		2018CAS	6.46101	NA	NA	NA	NA	NA	53.4906	103.977	4690.82
ND170479		2018CAS	6.46469	NA	NA	NA	NA	NA	52.8477	108.563	4982.91
ND150178		2016FAR	6.46773	NA	NA	NA	19.552	NA	47.196	87.165	4630.86
ND150871		2016CAS	6.46848	NA	NA	NA	25.8433	NA	50.1749	111.41	5340.03
ND160236		2018EDG	6.47666	NA	NA	NA	NA	NA	51.9426	NA	4712.59
ND161216		2018CAS	6.47842	NA	NA	NA	NA	NA	50.3316	99.3626	5356.08
ND170194		2019CAR	6.48375	NA	NA	NA	NA	73	48.2624	NA	4574.98
ND170158		2019FAR	6.48918	NA	NA	NA	39.8787	NA	48.6598	102.594	4845.29
ND151097		2016CAS	6.49326	NA	NA	NA	26.5841	NA	49.7992	107.03	6604.79
ND170251		2019FAR	6.4952	NA	NA	NA	36.0451	NA	45.8952	96.7671	3740.3
ND150847		2016CAS	6.51382	NA	NA	NA	24.7427	NA	49.9044	93.2877	5061.13
ND150619		2016FAR	6.51645	NA	NA	NA	16.3285	NA	47.8642	88.0537	4100.84
ND150533		2016CAS	6.52753	NA	NA	NA	22.8077	NA	52.5911	98.6075	5031.52
ND150176		2016CAS	6.54219	NA	NA	NA	22.7381	NA	50.9346	99.7439	4963.24
ND170552		2018CAS	6.54283	NA	NA	NA	NA	NA	52.6193	99.6075	5004.25
ND160254		2018CAS	6.54539	NA	NA	NA	NA	NA	52.8042	99.6481	5805
ND170518		2019FAR	6.54777	NA	NA	NA	35.6591	NA	43.1495	101.687	2984.47
ND150212		2016CAS	6.54885	NA	NA	NA	24.9741	NA	50.0249	105.804	5440.83
ND150807		2016CAS	6.55543	NA	NA	NA	27.5633	NA	47.5873	108.044	5904.48
ND170009		2018CAS	6.56265	NA	NA	NA	NA	NA	52.0216	102.42	6245.98
ND170261		2019VER	6.56468	NA	NA	NA	NA	NA	47.4679	NA	2727.79
ND170151		2019FAR	6.56491	NA	NA	NA	38.4203	NA	50.7744	116.709	4352
ND160523		2018EDG	6.57085	NA	NA	NA	NA	NA	50.7617	NA	4625.01
ND180201		2019FAR	6.57401	NA	NA	NA	38.4945	NA	43.9548	113.024	5085.17
JURY	YES	2016FAR	11.8919	NA	NA	NA	18.7567	NA	51.8554	97.7956	5271.57
ND170364		2019FAR	6.58708	NA	NA	NA	37.2901	NA	45.6514	93.6677	3797.85
ND150739		2016FAR	6.61	NA	NA	NA	19.0617	NA	48.6284	83.9729	5274.61
ND150416		2016FAR	6.61159	NA	NA	NA	25.8314	NA	45.849	86.5292	5048.05
ND150083		2016FAR	6.61235	NA	NA	NA	20.0257	NA	48.6314	87.207	4995.46
ND160431		2018CAS	6.6227	NA	NA	NA	NA	NA	51.813	98.0635	5418.11
ND170193		2018CAS	6.62352	NA	NA	NA	NA	NA	49.3977	91.9226	5962.98
ND150369		2016CAS	6.62954	NA	NA	NA	21.9516	NA	50.7995	114.568	4174.16
ND170503		2018CAS	6.63033	NA	NA	NA	NA	NA	48.9958	102.208	6138.1
ND180149		2019FAR	6.63035	NA	NA	NA	42.5599	NA	46.9928	108.952	3416.58
ND170514		2019MIN	6.63268	NA	NA	NA	NA	NA	53.1221	NA	3170.71
ND150284		2016CAS	6.6336	NA	NA	NA	24.0013	NA	48.7309	109.437	6009.61
ND170216		2019MIN	6.63391	NA	NA	NA	NA	NA	51.7658	NA	3887.06
ND150858		2016FAR	6.64229	NA	NA	NA	21.3773	NA	52.298	90.4955	5239.39
ND170410		2018CAS	6.64722	NA	NA	NA	NA	NA	52.724	100.855	5116.36
ND150418		2016CAS	6.65572	NA	NA	NA	22.0978	NA	52.6867	95.8937	4854.52
ND150456		2016CAS	6.65873	NA	NA	NA	22.502	NA	52.3665	115.293	5525.85
ND160509		2018CAR	6.65998	NA	NA	NA	NA	NA	56.8307	NA	5505.03
ND161034		2018EDG	6.66339	NA	NA	NA	NA	NA	53.1088	NA	4700.44
ND170464		2019FAR	6.67562	NA	NA	NA	39.2916	NA	45.4706	111.325	3552.16
ND150444		2016FAR	6.68432	NA	NA	NA	22.3216	NA	49.7498	92.8714	5235.54
ND170559		2019FAR	6.68733	NA	NA	NA	33.9162	NA	46.3538	104.764	4433.32
ND170160		2019FAR	6.68848	NA	NA	NA	36.5775	NA	47.6443	96.9348	3942.55
ND150189		2016CAS	6.68929	NA	NA	NA	24.0965	NA	50.0371	95.4943	5130.29
ND150946		2016FAR	6.69486	NA	NA	NA	19.6694	NA	51.228	95.6113	4426.36
ND161159		2018CAR	6.69551	NA	NA	NA	NA	NA	54.2689	NA	4545.6
ND160695		2018CAS	6.7045	NA	NA	NA	NA	NA	48.6663	101.52	4481.18
ND180412		2019FAR	6.70627	NA	NA	NA	38.8559	NA	50.4842	98.2636	2872.84
ND150743		2016FAR	6.71336	NA	NA	NA	18.1673	NA	51.7924	86.9168	4816.19
ND170541		2018CAS	6.71948	NA	NA	NA	NA	NA	50.8029	103.574	5810.85
ND161472		2018EDG	6.72445	NA	NA	NA	NA	NA	50.5258	NA	4653.32
ND170351		2018CAS	6.72794	NA	NA	NA	NA	NA	53.0952	101.37	5374.27
ND150739		2016CAS	6.73154	NA	NA	NA	23.2353	NA	49.4145	91.3303	5043.19
ND170337		2019CAR	6.73407	NA	NA	NA	NA	75.7	49.6149	NA	4316.35
ND161405		2018CAS	6.7356	NA	NA	NA	NA	NA	51.8654	105.499	5212.85
ND150830		2016FAR	6.74346	NA	NA	NA	20.0165	NA	50.0775	82.0661	4853.56
ND150601		2016FAR	6.75242	NA	NA	NA	19.9634	NA	50.272	89.8944	4764.55
ND170514		2018CAS	6.75379	NA	NA	NA	NA	NA	52.8572	103.026	5873.61
ND160616		2018CAR	6.75468	NA	NA	NA	NA	NA	55.2595	NA	5733.05
ND161254		2019FAR	6.75625	NA	NA	NA	41.7167	NA	48.687	108.082	3529.89
ND170206		2018CAS	6.75681	NA	NA	NA	NA	NA	48.158	96.0925	8044.93
ND170377		2019FAR	6.76033	NA	NA	NA	34.1686	NA	49.3445	97.3399	4702.09
ND180246		2019FAR	6.76084	NA	NA	NA	38.0921	NA	52.2478	109.211	3709.78
ND180185		2019FAR	6.76099	NA	NA	NA	35.051	NA	45.1279	107.529	3678.85
ND170588		2019FAR	6.76292	NA	NA	NA	39.0532	NA	47.5007	123.062	4752.61
ND150729		2016FAR	6.76302	NA	NA	NA	18.4241	NA	47.9881	81.7438	3862.37
ND160305		2018CAR	6.77225	NA	NA	NA	NA	NA	53.5639	NA	6453.85
ND150881		2016CAS	6.78514	NA	NA	NA	27.1807	NA	47.5924	119.743	6151.97
HIFI	YES	2018CAS	11.0594	NA	NA	NA	NA	NA	48.5853	95.3596	5166.45
ND150965		2016FAR	6.79463	NA	NA	NA	18.3652	NA	52.0682	93.8667	4932.1
ND170267		2019CAS	6.79533	NA	NA	NA	NA	NA	48.9734	112.786	3853.08
ND170352		2018CAS	6.79738	NA	NA	NA	NA	NA	50.3239	100.683	7229.76
ND170167		2019VER	6.79788	NA	NA	NA	NA	NA	44.9754	NA	3563.91
ND150776		2016FAR	6.81055	NA	NA	NA	19.6833	NA	50.2805	87.5479	4580.14
ND170478		2019FAR	6.81056	NA	NA	NA	35.8942	NA	49.1024	106.736	5315.97
ND160521		2018CAR	6.81449	NA	NA	NA	NA	NA	53.6194	NA	5250.04
ND170371		2019FAR	6.81951	NA	NA	NA	36.6619	NA	48.2718	98.1498	5138.85
ND170215		2018CAS	6.82217	NA	NA	NA	NA	NA	52.1552	101.086	4623.52
ND170304		2019FAR	6.84034	NA	NA	NA	39.7278	NA	46.7986	112.132	4614.41
ND170048		2019MIN	6.84262	NA	NA	NA	NA	NA	51.8267	NA	3235.86
ND170154		2019MIN	6.84404	NA	NA	NA	NA	NA	53.68	NA	3799.11
ND150837		2016CAS	6.84796	NA	NA	NA	27.6184	NA	49.3808	118.287	5830.93
ND150055		2016FAR	6.848	NA	NA	NA	25.1946	NA	45.0036	83.6853	4632.62
ND150428		2016FAR	6.85071	NA	NA	NA	21.1	NA	48.5129	89.6857	5210.04
HAYDEN	YES	2018CAR	10.9944	NA	NA	NA	NA	NA	51.3685	NA	4036.59
ND161472		2018CAS	6.87096	NA	NA	NA	NA	NA	50.299	96.8069	5933.19
ND150781		2016CAS	6.87175	NA	NA	NA	26.6099	NA	47.8501	123.217	5758.46
ND150964		2016CAS	6.87639	NA	NA	NA	24.3472	NA	52.1692	105.429	5861.46
ND150265		2016CAS	6.90126	NA	NA	NA	26.7631	NA	49.6239	112.324	6093.2
ND170194		2018CAS	6.90217	NA	NA	NA	NA	NA	50.9908	94.8399	5422.1
ND170192		2019FAR	6.90635	NA	NA	NA	38.8377	NA	44.4227	113.469	4325.67
ND170558		2019FAR	6.912	NA	NA	NA	32.6456	NA	46.4141	100.617	3724.92
ND161073		2018CAS	6.92102	NA	NA	NA	NA	NA	52.9381	91.5895	4575.55
ND150601		2016CAS	6.92181	NA	NA	NA	23.9836	NA	52.0808	104.087	5338.33
ND150732		2016FAR	6.9252	NA	NA	NA	18.0091	NA	49.4683	84.2571	4230.76
ND150256		2016CAS	6.92628	NA	NA	NA	24.6998	NA	50.583	110.011	4998.13
ND170481		2018CAS	6.92827	NA	NA	NA	NA	NA	49.9416	95.4255	5731.48
ND150738		2016CAS	6.93563	NA	NA	NA	21.671	NA	52.5807	97.7703	5204.56
ND150404		2016FAR	6.94656	NA	NA	NA	22.6873	NA	48.9596	87.0009	5780.7
ND180325		2019FAR	6.96087	NA	NA	NA	39.0896	NA	47.5315	114.438	4397.75
ND170257		2018CAS	6.96127	NA	NA	NA	NA	NA	50.2443	98.3544	6428.99
ND160020		2018CAR	6.96162	NA	NA	NA	NA	NA	53.1474	NA	5539.17
ND151042		2016FAR	6.97011	NA	NA	NA	20.2025	NA	50.4495	88.9233	4826.33
ND170452		2018CAS	6.97256	NA	NA	NA	NA	NA	52.5387	104.878	4459.28
ND161592		2018CAR	6.97356	NA	NA	NA	NA	NA	57.9048	NA	5050.43
ND170154		2018CAS	6.98252	NA	NA	NA	NA	NA	51.0867	99.5217	7559.76
ND150682		2016CAS	6.98263	NA	NA	NA	23.5012	NA	51.0449	103.835	5794.44
ND170328		2019FAR	6.99695	NA	NA	NA	37.9363	NA	47.2294	104.899	5273.34
ND170233		2018CAS	7.00365	NA	NA	NA	NA	NA	48.8029	101.006	7135.45
ND180378		2019FAR	7.01066	NA	NA	NA	38.6774	NA	47.847	108.208	3086.91
ND170337		2019FAR	7.01686	NA	NA	NA	36.3444	NA	46.708	98.0418	5379.51
ND180348		2019FAR	7.01764	NA	NA	NA	37.9003	NA	46.353	105.424	2603.54
ND150364		2016CAS	7.0181	NA	NA	NA	27.8004	NA	49.8809	107.63	5839.35
ND150856		2016CAS	7.01851	NA	NA	NA	24.5035	NA	51.3485	102.516	5996.02
ND160102		2018CAR	7.02071	NA	NA	NA	NA	NA	57.1478	NA	5503.46
ND150297		2016CAS	7.02522	NA	NA	NA	29.2213	NA	46.1098	110.857	6894.51
ND150102		2016CAS	7.02655	NA	NA	NA	23.9732	NA	49.7222	111.736	5889.05
ND180203		2019FAR	7.03082	NA	NA	NA	35.1738	NA	44.4884	101.309	5243.25
ND170172		2019FAR	7.03291	NA	NA	NA	38.7194	NA	43.7184	107.053	4479.36
ND170204		2018CAS	7.04881	NA	NA	NA	NA	NA	52.2434	99.7794	5300.27
ND170371		2018CAS	7.04977	NA	NA	NA	NA	NA	52.5919	97.2838	5891.07
ND150234		2016CAS	7.05087	NA	NA	NA	25.7102	NA	51.5256	108.85	4995.81
ND170151		2018CAS	7.0524	NA	NA	NA	NA	NA	54.4702	103.066	7251.03
ND150824		2016CAS	7.05829	NA	NA	NA	25.4391	NA	49.0941	98.6188	5869.28
ND150316		2016CAS	7.05838	NA	NA	NA	26.1359	NA	51.0095	94.1402	5406.26
ND160058		2018CAS	7.05925	NA	NA	NA	NA	NA	51.0751	101.3	5571.88
ND170284		2019FAR	7.08052	NA	NA	NA	36.597	NA	48.7228	105.715	4452.57
ND160631		2018CAR	7.09372	NA	NA	NA	NA	NA	51.8031	NA	5258.42
ND170347		2018CAS	7.09509	NA	NA	NA	NA	NA	52.4812	100.271	5543.98
ND170412		2018CAS	7.09769	NA	NA	NA	NA	NA	51.9306	101.254	5851.7
ND170347		2019FAR	7.09817	NA	NA	NA	35.8309	NA	49.1548	100.471	5264.08
ND170550		2019FAR	7.1051	NA	NA	NA	40.0771	NA	44.6835	104.095	5392.17
ND150610		2016FAR	7.11378	NA	NA	NA	20.0966	NA	47.1097	94.1595	4875.21
ND150551		2016FAR	7.1227	NA	NA	NA	18.8238	NA	48.7692	90.2816	5215.6
ND170489		2019FAR	7.13088	NA	NA	NA	37.2246	NA	47.0674	108.163	3487.96
ND150737		2016FAR	7.13229	NA	NA	NA	20.2385	NA	50.2858	87.928	5443.89
ND150005		2016FAR	7.149	NA	NA	NA	22.5474	NA	43.5971	96.1116	5555.69
ND161355		2018CAR	7.14936	NA	NA	NA	NA	NA	52.0663	NA	5123.22
ND170245		2019FAR	7.15056	NA	NA	NA	39.0836	NA	46.6549	101.962	4617.41
ND170421		2018CAS	7.15075	NA	NA	NA	NA	NA	51.9518	97.937	4071.5
ND150396		2016FAR	7.15609	NA	NA	NA	18.1393	NA	47.8343	81.7569	5181.4
ND150511		2016CAS	7.16351	NA	NA	NA	25.5401	NA	52.1734	107.232	4670.36
ND150672		2016CAS	7.17186	NA	NA	NA	26.0652	NA	50.2589	111.011	5764.37
ND151131		2016FAR	7.18207	NA	NA	NA	22.6939	NA	50.0835	86.8988	5328.66
ND150160		2016FAR	7.18944	NA	NA	NA	21.5897	NA	48.1959	87.2155	4519.34
ND160306		2018CAR	7.1895	NA	NA	NA	NA	NA	54.1478	NA	6045.6
ND160929		2018CAS	7.19398	NA	NA	NA	NA	NA	45.6095	101.509	4993.42
ND170139		2019VER	7.19742	NA	NA	NA	NA	NA	48.6889	NA	2878.73
ND150890		2016CAS	7.20189	NA	NA	NA	27.3061	NA	47.8519	113.205	6070.5
[truncated: 1,032 more rows]

## Sheet: STable5
Supplementary Table 5. Normalized BLUE values (check values excluded prior to association analysis)
[truncated: 1,125 more rows]

[truncated: 3 more sheets: STable6, STable7, STable8]
